# Supplementary material for: Identification of metabolic pathways modulated by GAM and NGAM in the inhibition of Staphylococcus aureus biofilm formation
Source: Front Microbiol. 2025 Nov 6;16:1689343. doi: 10.3389/fmicb.2025.1689343 (PMC12631271; doi:10.3389/fmicb.2025.1689343)
Supplement: Supplementary file 2 [file Table_1.xlsx]

## Sheet: PGAMvsPC_deg
gene_id	GAM1	GAM2	GAM3	CNT1	CNT2	CNT3	log2FoldChange	pvalue	padj	gene_name	gene_chr	gene_start	gene_end	gene_strand	gene_length	gene_biotype	gene_description	tf_family	GAM1_readcount	GAM2_readcount	GAM3_readcount	CNT1_readcount	CNT2_readcount	CNT3_readcount	GAM1_fpkm	GAM2_fpkm	GAM3_fpkm	CNT1_fpkm	CNT2_fpkm	CNT3_fpkm
BVV32_10320	4585.8	4157.23	4306.65	1191.28	1072.04	1091.41	1.96066	3.12476e-82	8.3931e-79	BVV32_10320	NC_999999999.1	1985081	1986016	+	936	protein_coding	gamma-hemolysin subunit A&&sp|Q2FXB0|LUKEV_STAA8 Leucotoxin LukEv OS=Staphylococcus aureus (strain NCTC 8325 / PS 47) OX=93061 GN=lukEv PE=1 SV=2 && PF07968:Leukocidin/Hemolysin toxin family	-	4896	3413	4631	1082	1384	977	674.336	611.214	630.424	177.013	159.343	162.279
BVV32_03215	3076.87	3315.55	3227.89	590.136	668.477	503.813	2.44532	8.19011e-80	1.09993e-76	BVV32_03215	NC_999999999.1	680142	680810	-	669	protein_coding	N-acetylmannosamine-6-phosphate 2-epimerase&&sp|Q2FJU6|NANE_STAA3 Putative N-acetylmannosamine-6-phosphate 2-epimerase OS=Staphylococcus aureus (strain USA300) OX=367830 GN=nanE PE=3 SV=1 && PF04131:Putative N-acetylmannosamine-6-phosphate epimerase	-	3285	2722	3471	536	863	451	633.024	682.016	661.093	122.685	139.013	104.808
BVV32_00550	1286.01	1222.93	1183.84	5267.18	6033.33	4882.86	-2.13205	1.55791e-74	1.39485e-71	BVV32_00550	NC_999999999.1	112959	113951	+	993	protein_coding	lactate dehydrogenase&&sp|Q5HD29|LDHD_STAAC D-lactate dehydrogenase OS=Staphylococcus aureus (strain COL) OX=93062 GN=ldhD PE=3 SV=1 && PF00389:D-isomer specific 2-hydroxyacid dehydrogenase, catalytic domain|PF02826:D-isomer specific 2-hydroxyacid dehydrogenase, NAD binding domain	2-Hacid_dh_C	1373	1004	1273	4784	7789	4371	178.251	169.479	163.348	737.728	845.286	684.344
BVV32_03635	1656.92	1754	1663.7	431.592	416.733	356.356	2.07287	6.01007e-65	4.03576e-62	BVV32_03635	NC_999999999.1	762643	764172	+	1530	protein_coding	PTS glucose transporter subunit IIB&&sp|Q4L945|PTG3C_STAHJ PTS system glucose-specific EIICBA component OS=Staphylococcus haemolyticus (strain JCSC1435) OX=279808 GN=ptsG PE=3 SV=1 && PF00367:phosphotransferase system, EIIB|PF02378:Phosphotransferase system, EIIC	-	1769	1440	1789	392	538	319	149.055	157.762	148.989	39.2327	37.8933	32.4147
BVV32_09000	6062.89	6279.08	5815.04	2144.75	2036.41	1990.68	1.55672	2.97784e-64	1.5997e-61	BVV32_09000	NC_999999999.1	1768698	1769864	+	1167	protein_coding	staphopain A&&sp|P65825|SSPP_STAAM Staphopain A OS=Staphylococcus aureus (strain Mu50 / ATCC 700699) OX=158878 GN=sspP PE=3 SV=1 && PF05543:Staphopain peptidase C47|PF14731:Staphopain proregion	-	6473	5155	6253	1948	2629	1782	715.065	740.441	682.734	255.607	242.768	237.399
BVV32_01370	139.56	151.039	124.615	740.973	728.895	881.394	-2.50461	2.92025e-54	1.3073e-51	BVV32_01370	NC_999999999.1	282653	283705	+	1053	protein_coding	poly-beta-1%2C6-N-acetyl-D-glucosamine export protein&&sp|Q9RQP6|ICAC_STAA8 Probable poly-beta-1,6-N-acetyl-D-glucosamine export protein OS=Staphylococcus aureus (strain NCTC 8325 / PS 47) OX=93061 GN=icaC PE=3 SV=1 && PF01757:Acyltransferase family	-	149	124	134	673	941	789	18.2418	19.739	16.2148	97.868	96.3014	116.491
BVV32_01355	186.392	109.625	132.984	1137.33	1073.59	976.348	-2.88609	6.0521e-52	2.32228e-49	BVV32_01355	NC_999999999.1	280290	281528	+	1239	protein_coding	poly-beta-1%2C6 N-acetyl-D-glucosamine synthase&&sp|Q9RQP9|ICAA_STAA8 Poly-beta-1,6-N-acetyl-D-glucosamine synthase OS=Staphylococcus aureus (strain NCTC 8325 / PS 47) OX=93061 GN=icaA PE=3 SV=2 && PF00535:Glycosyl transferase family 2	Glycos_transf_2	199	90	143	1033	1386	874	20.7058	12.176	14.7061	127.668	120.549	109.669
BVV32_10325	5030.71	5850.32	5876.42	1598.65	1290.48	1608.63	1.89866	6.28043e-49	2.10865e-46	BVV32_10325	NC_999999999.1	1986018	1987001	+	984	protein_coding	leucotoxin LukDv&&sp|Q2FXB1|LUKDV_STAA8 Leucotoxin LukDv OS=Staphylococcus aureus (strain NCTC 8325 / PS 47) OX=93061 GN=lukDv PE=1 SV=1 && PF07968:Leukocidin/Hemolysin toxin family	-	5371	4803	6319	1452	1666	1440	703.673	818.182	818.252	225.957	182.453	227.515
BVV32_14380	388.707	331.311	342.226	1140.64	1099.93	1265.68	-1.72032	6.78559e-39	2.02512e-36	BVV32_14380	NC_999999999.1	2740079	2740657	+	579	protein_coding	pathogenicity island protein&&-- && -	-	415	272	368	1036	1420	1133	92.4018	78.745	80.9847	273.99	264.29	304.225
BVV32_01365	209.808	153.475	165.533	799.326	860.577	706.009	-2.15845	2.71861e-37	7.30219e-35	BVV32_01365	NC_999999999.1	281794	282666	+	873	protein_coding	intercellular adhesin biosynthesis polysaccharide N-deacetylase&&sp|Q99QX2|ICAB_STAAM Poly-beta-1,6-N-acetyl-D-glucosamine N-deacetylase OS=Staphylococcus aureus (strain Mu50 / ATCC 700699) OX=158878 GN=icaB PE=3 SV=1 && PF01522:Polysaccharide deacetylase	Polysacc_deac_1	224	126	178	726	1111	632	33.0784	24.193	25.98	127.343	137.142	112.55
BVV32_01360	28.0993	29.2333	23.249	237.816	208.367	299.384	-3.21305	1.07799e-31	2.63225e-29	BVV32_01360	NC_999999999.1	281492	281797	+	306	protein_coding	poly-beta-1%2C6-N-acetyl-D-glucosamine synthesis protein IcaD&&sp|Q9RQP8|ICAD_STAA8 Poly-beta-1,6-N-acetyl-D-glucosamine synthesis protein IcaD OS=Staphylococcus aureus (strain NCTC 8325 / PS 47) OX=93061 GN=icaD PE=3 SV=1 && -	-	30	24	25	216	269	268	12.6389	13.1469	10.41	108.09	94.7332	136.162
BVV32_14705	5781.9	5713.9	5709.96	11311.7	12653.8	11413.4	-1.04015	6.50842e-30	1.4568e-27	BVV32_14705	NC_999999999.1	2785322	2788150	+	2829	protein_coding	MSCRAMM family adhesin SdrC&&sp|Q99W48|SDRC_STAAM Serine-aspartate repeat-containing protein C OS=Staphylococcus aureus (strain Mu50 / ATCC 700699) OX=158878 GN=sdrC PE=3 SV=1 && PF17210:SdrD B-like domain|PF00746:LPXTG cell wall anchor motif|PF10425:C-terminus of bacterial fibrinogen-binding adhesin|PF04650:YSIRK type signal peptide|PF17961:Bacterial Ig domain	Gram_pos_anchor	6173	4691	6140	10274	16336	10217	281.303	277.949	276.547	556.11	622.278	561.479
BVV32_13980	1115.54	1108.43	947.63	2386.97	2347.03	2519.07	-1.19383	3.31264e-26	6.84443e-24	BVV32_13980	NC_999999999.1	2666534	2668696	+	2163	protein_coding	hypothetical protein&&-- && -	-	1191	910	1019	2168	3030	2255	70.9849	70.5208	60.0277	153.482	150.958	162.081
BVV32_11065	426.173	416.575	494.739	1059.16	1101.48	1167.37	-1.31337	7.24155e-25	1.38934e-22	BVV32_11065	NC_999999999.1	2131074	2131376	-	303	protein_coding	urease subunit gamma&&sp|A7X5L9|URE3_STAA1 Urease subunit gamma OS=Staphylococcus aureus (strain Mu3 / ATCC 700698) OX=418127 GN=ureA PE=3 SV=1 && PF00547:Urease, gamma subunit	-	455	342	532	962	1422	1045	193.589	189.198	223.719	486.168	505.741	536.187
BVV32_14375	210.745	183.926	218.541	605.55	800.933	632.28	-1.73254	2.4852e-24	4.45016e-22	BVV32_14375	NC_999999999.1	2739726	2740067	+	342	protein_coding	pathogenicity island protein&&-- && -	-	225	151	235	550	1034	566	84.8139	74.0088	87.5539	246.258	325.811	257.296
BVV32_11045	1528.6	1545.71	1434.93	3936.07	3064.3	3657.39	-1.24062	2.101e-23	3.52706e-21	BVV32_11045	NC_999999999.1	2127791	2128480	-	690	protein_coding	urease accessory protein UreF&&sp|Q2FEK1|UREF_STAA3 Urease accessory protein UreF OS=Staphylococcus aureus (strain USA300) OX=367830 GN=ureF PE=3 SV=1 && PF01730:UreF	-	1632	1269	1543	3575	3956	3274	304.917	308.28	284.938	793.38	617.844	737.688
BVV32_11050	1020	913.542	938.33	2549.91	2003.11	2261.02	-1.24528	2.42253e-22	3.82759e-20	ureE	NC_999999999.1	2128473	2128925	-	453	protein_coding	urease accessory protein UreE&&sp|A7X5M4|UREE_STAA1 Urease accessory protein UreE OS=Staphylococcus aureus (strain Mu3 / ATCC 700698) OX=418127 GN=ureE PE=3 SV=1 && PF05194:UreE urease accessory protein, C-terminal domain|PF02814:UreE urease accessory protein, N-terminal domain	-	1089	750	1009	2316	2586	2024	309.914	277.521	283.809	782.879	615.179	694.633
BVV32_01030	555.429	567.614	625.864	1191.28	1189.01	1232.16	-1.04566	2.87834e-20	4.29512e-18	BVV32_01030	NC_999999999.1	204676	206166	-	1491	protein_coding	betaine-aldehyde dehydrogenase&&sp|P71016|GBSA_BACSU Betaine aldehyde dehydrogenase OS=Bacillus subtilis (strain 168) OX=224308 GN=gbsA PE=1 SV=1 && PF00171:Aldehyde dehydrogenase family	Aldedh	593	466	673	1082	1535	1103	51.2729	52.3891	57.5137	111.123	110.944	115.011
BVV32_11055	3364.42	2896.54	2992.61	8372	6116.99	7485.71	-1.24731	1.88812e-19	2.66921e-17	BVV32_11055	NC_999999999.1	2128938	2130653	-	1716	protein_coding	urease subunit alpha&&sp|A7X5M3|URE1_STAA1 Urease subunit alpha OS=Staphylococcus aureus (strain Mu3 / ATCC 700698) OX=418127 GN=ureC PE=3 SV=1 && PF01979:Amidohydrolase family|PF00449:Urease alpha-subunit, N-terminal domain	Amidohydro_1	3592	2378	3218	7604	7897	6701	269.855	232.288	238.948	678.545	495.925	607.107
BVV32_13205	237.907	210.724	226.91	551.601	658.407	539.561	-1.37314	8.14088e-19	1.09332e-16	BVV32_13205	NC_999999999.1	2508386	2509339	-	954	protein_coding	hypothetical protein&&-- && -	-	254	173	244	501	850	483	34.3239	30.397	32.5893	80.4162	96.0156	78.7121
BVV32_04185	13317.2	13239.1	12555.4	8074.73	7817.23	7404.16	0.747445	1.74876e-17	2.23675e-15	BVV32_04185	NC_999999999.1	886153	887112	+	960	protein_coding	alpha-hemolysin&&sp|Q2G1X0|HLA_STAA8 Alpha-hemolysin OS=Staphylococcus aureus (strain NCTC 8325 / PS 47) OX=93061 GN=hly PE=1 SV=1 && PF07968:Leukocidin/Hemolysin toxin family	-	14218	10869	13501	7334	10092	6628	1909.32	1897.8	1791.96	1169.83	1132.86	1073.38
BVV32_14390	141.433	123.024	132.054	363.33	336.95	359.707	-1.41436	2.21451e-17	2.61484e-15	BVV32_14390	NC_999999999.1	2740944	2741471	+	528	protein_coding	spore coat protein&&-- && -	-	151	101	142	330	435	322	36.8684	32.0642	34.268	95.7049	88.7824	94.8123
BVV32_11035	1564.19	1498.21	1204.3	3528.7	2862.91	3414.98	-1.20057	2.23907e-17	2.61484e-15	BVV32_11035	NC_999999999.1	2126328	2127164	-	837	protein_coding	urease accessory protein&&sp|Q6G728|URED_STAAS Urease accessory protein UreD OS=Staphylococcus aureus (strain MSSA476) OX=282459 GN=ureD PE=3 SV=1 && PF01774:UreD urease accessory protein	-	1670	1230	1295	3205	3696	3057	257.218	246.327	197.142	586.35	475.859	567.823
BVV32_09700	1473.34	1322.81	1379.13	2493.76	2598.77	2425.23	-0.848136	2.92541e-17	3.27403e-15	BVV32_09700	NC_999999999.1	1882079	1882552	-	474	protein_coding	hypothetical protein&&sp|O05396|YRHD_BACSU Uncharacterized protein YrhD OS=Bacillus subtilis (strain 168) OX=224308 GN=yrhD PE=4 SV=1 && PF07849:Protein of unknown function (DUF1641)	-	1573	1086	1483	2265	3355	2171	427.82	384.047	398.655	731.718	762.756	712.073
BVV32_01925	44336.9	41239.7	41025.2	26394.3	24297.5	24207.6	0.757311	5.02209e-17	5.39574e-15	BVV32_01925	NC_999999999.1	392166	394775	-	2610	protein_coding	bifunctional acetaldehyde-CoA/alcohol dehydrogenase&&sp|Q24803|ADH2_ENTHI Aldehyde-alcohol dehydrogenase 2 OS=Entamoeba histolytica OX=5759 GN=ADH2 PE=1 SV=1 && PF00465:Iron-containing alcohol dehydrogenase|PF00171:Aldehyde dehydrogenase family	Aldedh	47336	33857	44115	23973	31368	21670	2338.09	2174.41	2153.67	1406.49	1295.14	1290.81
BVV32_12075	11369.9	12814	12616.8	7337.06	6953.55	7074.61	0.78447	5.57072e-17	5.75499e-15	BVV32_12075	NC_999999999.1	2308882	2309706	-	825	protein_coding	formate/nitrite transporter&&sp|O05399|YRHG_BACSU Uncharacterized transporter YrhG OS=Bacillus subtilis (strain 168) OX=224308 GN=yrhG PE=3 SV=1 && PF01226:Formate/nitrite transporter	-	12139	10520	13567	6664	8977	6333	1896.88	2137.44	2095.38	1236.9	1172.6	1193.43
BVV32_10430	963.806	1028.04	1006.22	1791.33	2133.24	1873.38	-0.952823	1.39817e-16	1.39092e-14	BVV32_10430	NC_999999999.1	2006866	2009475	+	2610	protein_coding	chaperone protein ClpB&&sp|Q99VB5|CLPB_STAAM Chaperone protein ClpB OS=Staphylococcus aureus (strain Mu50 / ATCC 700699) OX=158878 GN=clpB PE=3 SV=1 && PF07724:AAA domain (Cdc48 subfamily)|PF00004:ATPase family associated with various cellular activities (AAA)|PF17871:AAA lid domain|PF02861:Clp amino terminal domain, pathogenicity island component|PF10431:C-terminal, D2-small domain, of ClpB prot…	AAA	1029	844	1082	1627	2754	1677	50.826	54.2044	52.8227	95.4555	113.709	99.8931
BVV32_14385	87.1078	86.482	92.0661	266.442	477.152	323.96	-2.00975	5.59942e-16	5.37144e-14	BVV32_14385	NC_999999999.1	2740675	2740893	+	219	protein_coding	hypothetical protein&&-- && PF16722:Pathogenicity island protein gp6 in Staphylococcus	-	93	71	99	242	616	290	54.7457	54.3434	57.6003	169.21	303.115	205.872
BVV32_11060	742.758	779.556	887.183	1993.91	1529.05	2176.12	-1.24074	3.23473e-15	2.99603e-13	BVV32_11060	NC_999999999.1	2130650	2131060	-	411	protein_coding	urease subunit beta&&sp|Q2FEK4|URE2_STAA3 Urease subunit beta OS=Staphylococcus aureus (strain USA300) OX=367830 GN=ureB PE=3 SV=1 && PF00699:Urease beta subunit	-	793	640	954	1811	1974	1948	248.738	261.018	295.761	674.731	517.579	736.869
BVV32_03230	300.662	327.657	315.257	117.807	109.218	134.052	1.39022	4.84039e-15	4.33376e-13	BVV32_03230	NC_999999999.1	683046	683927	+	882	protein_coding	N-acetylneuraminate lyase&&sp|Q2FJU9|NANA_STAA3 N-acetylneuraminate lyase OS=Staphylococcus aureus (strain USA300) OX=367830 GN=nanA PE=3 SV=1 && PF00701:Dihydrodipicolinate synthetase family	-	321	269	339	107	141	120	46.9188	51.123	48.9739	18.5767	17.2275	21.1522
BVV32_05480	7256.17	7254.74	6970.99	4610.99	4620.47	4280.74	0.668637	2.89261e-14	2.5063e-12	BVV32_05480	NC_999999999.1	1108323	1109714	-	1392	protein_coding	glycine--tRNA ligase&&sp|A7X2W2|SYG_STAA1 Glycine--tRNA ligase OS=Staphylococcus aureus (strain Mu3 / ATCC 700698) OX=418127 GN=glyQS PE=3 SV=1 && PF00587:tRNA synthetase class II core domain (G, H, P, S and T)|PF03129:Anticodon binding domain	HGTP_anticodon	7747	5956	7496	4188	5965	3832	717.472	717.213	686.158	460.703	461.788	427.986
BVV32_01025	250.084	283.807	292.938	575.823	548.414	612.172	-1.0702	6.0384e-14	5.06848e-12	BVV32_01025	NC_999999999.1	202706	204415	-	1710	protein_coding	oxygen-dependent choline dehydrogenase&&sp|A7X6Z3|BETA_STAA1 Oxygen-dependent choline dehydrogenase OS=Staphylococcus aureus (strain Mu3 / ATCC 700698) OX=418127 GN=betA PE=3 SV=1 && PF00732:GMC oxidoreductase|PF05199:GMC oxidoreductase	-	267	233	315	523	708	548	20.1292	22.8398	23.4719	46.8338	44.6178	49.8227
BVV32_11040	1774.94	1481.16	1598.6	3888.73	2839.67	3382.59	-1.0575	1.56592e-13	1.27457e-11	BVV32_11040	NC_999999999.1	2127164	2127778	-	615	protein_coding	urease accessory protein UreG&&sp|Q6G729|UREG_STAAS Urease accessory protein UreG OS=Staphylococcus aureus (strain MSSA476) OX=282459 GN=ureG PE=3 SV=1 && PF02492:CobW/HypB/UreG, nucleotide-binding domain	-	1895	1216	1719	3532	3666	3028	397.233	331.429	356.151	879.427	642.375	765.462
BVV32_03235	401.82	415.357	371.054	160.746	117.739	174.268	1.39995	2.44438e-13	1.93106e-11	BVV32_03235	NC_999999999.1	683967	685499	+	1533	protein_coding	Na+/proline symporter&&sp|Q5E733|NANT_ALIF1 N-acetylneuraminate transporter OS=Aliivibrio fischeri (strain ATCC 700601 / ES114) OX=312309 GN=nanT PE=3 SV=1 && PF00474:Sodium:solute symporter family	-	429	341	399	146	152	156	36.0766	37.2859	33.1638	14.5836	10.685	15.8207
BVV32_10945	1651.3	1673.61	1673.93	2546.61	2957.41	2825.15	-0.737107	1.02047e-12	7.83141e-11	BVV32_10945	NC_999999999.1	2112494	2113921	+	1428	protein_coding	PTS trehalose transporter subunit IIBC&&sp|P39794|PTTBC_BACSU PTS system trehalose-specific EIIBC component OS=Bacillus subtilis (strain 168) OX=224308 GN=treP PE=2 SV=3 && PF02378:Phosphotransferase system, EIIC|PF00367:phosphotransferase system, EIIB	-	1763	1374	1800	2313	3818	2529	159.16	161.284	160.612	248.028	288.124	275.336
BVV32_03390	1869.54	1672.39	1682.3	3400.99	2772.28	3476.42	-0.884389	2.21056e-12	1.64932e-10	BVV32_03390	NC_999999999.1	708198	712637	-	4440	protein_coding	protein EssC&&sp|Q2G184|ESSC_STAA8 Type VII secretion system protein EssC OS=Staphylococcus aureus (strain NCTC 8325 / PS 47) OX=93061 GN=essC PE=1 SV=1 && PF12538:DNA transporter|PF01580:FtsK/SpoIIIE family	-	1996	1373	1809	3089	3579	3112	57.9547	51.8346	51.9146	106.534	86.8661	108.968
BVV32_04685	3247.34	3539.67	3221.38	2070.98	1634.4	1908.01	0.835028	6.84147e-12	4.96654e-10	BVV32_04685	NC_999999999.1	976129	978786	-	2658	protein_coding	sensor histidine kinase&&sp|Q2FWH7|KDPD_STAA8 Sensor histidine kinase KdpD OS=Staphylococcus aureus (strain NCTC 8325 / PS 47) OX=93061 GN=kdpD PE=2 SV=1 && PF13493:Domain of unknown function (DUF4118)|PF02518:Histidine kinase-, DNA gyrase B-, and HSP90-like ATPase|PF02702:Osmosensitive K+ channel His kinase sensor domain|PF00512:His Kinase A (phospho-acceptor) domain	HATPase_c	3467	2906	3464	1881	2110	1708	168.155	183.262	166.057	108.365	85.5458	99.9024
BVV32_14055	13274.1	13684.9	13391.4	21200.8	19636.8	19537	-0.58136	8.43463e-12	5.96195e-10	BVV32_14055	NC_999999999.1	2683356	2685643	+	2288	protein_coding	mannosyl-glycoprotein endo-beta-N-acetylglucosamidase&&sp|Q8NX96|ATL_STAAW Bifunctional autolysin OS=Staphylococcus aureus (strain MW2) OX=196620 GN=atl PE=3 SV=1 && PF01832:Mannosyl-glycoprotein endo-beta-N-acetylglucosaminidase	-	14172	11235	14400	19256	25351	17489	798.52	823.094	801.937	1288.74	1194.02	1188.37
BVV32_13715	249.147	209.506	251.089	465.723	471.729	523.921	-1.03763	1.13095e-11	7.78908e-10	BVV32_13715	NC_999999999.1	2617234	2618772	-	1539	protein_coding	PTS mannitol transporter subunit IICB&&sp|Q99SA3|PTMCB_STAAM PTS system mannitol-specific EIICB component OS=Staphylococcus aureus (strain Mu50 / ATCC 700699) OX=158878 GN=mtlA PE=3 SV=1 && PF02302:PTS system, Lactose/Cellobiose specific IIB subunit|PF02378:Phosphotransferase system, EIIC	PTS_IIB	266	172	270	423	609	469	22.282	18.7336	22.3542	42.0878	42.6432	47.378
BVV32_05395	2291.03	2416.62	1967.8	3931.67	3686.31	4528.73	-0.863763	1.89972e-11	1.27566e-09	BVV32_05395	NC_999999999.1	1093041	1094018	+	978	protein_coding	HrcA family transcriptional regulator&&sp|Q2FGE1|HRCA_STAA3 Heat-inducible transcription repressor HrcA OS=Staphylococcus aureus (strain USA300) OX=367830 GN=hrcA PE=3 SV=1 && PF01628:HrcA protein C terminal domain	HrcA	2446	1984	2116	3571	4759	4054	322.425	340.044	275.683	559.12	524.383	644.448
BVV32_00125	9951.83	9525.2	9410.27	6542.14	6601.89	6134.01	0.583371	2.01192e-11	1.31805e-09	BVV32_00125	NC_999999999.1	22831	24660	-	1830	protein_coding	amino acid permease&&sp|P96589|KIMA_BACSU Potassium transporter KimA OS=Bacillus subtilis (strain 168) OX=224308 GN=kimA PE=1 SV=1 && PF13520:Amino acid permease	-	10625	7820	10119	5942	8523	5491	748.495	716.289	704.564	497.205	501.895	466.491
BVV32_13710	177.026	203.415	175.763	570.318	357.089	530.624	-1.3895	2.79524e-11	1.78762e-09	BVV32_13710	NC_999999999.1	2615067	2617199	-	2133	protein_coding	PTS lactose transporter subunit IIB&&sp|P96574|MTLR_BACSU Transcriptional regulator MtlR OS=Bacillus subtilis (strain 168) OX=224308 GN=mtlR PE=2 SV=1 && PF00874:PRD domain|PF02302:PTS system, Lactose/Cellobiose specific IIB subunit|PF05043:Mga helix-turn-helix domain|PF08279:HTH domain|PF00359:Phosphoenolpyruvate-dependent sugar phosphotransferase system, EIIA 2	PRD	189	167	189	518	461	475	11.423	13.1238	11.2903	37.1872	23.2906	34.6215
BVV32_06560	2661.94	2656.58	2776.86	4479.97	3953.54	4160.09	-0.637077	4.88552e-11	3.05175e-09	BVV32_06560	NC_999999999.1	1305362	1306735	+	1374	protein_coding	deoxyribodipyrimidine photolyase&&sp|Q04449|PHR_ALKPO Deoxyribodipyrimidine photo-lyase OS=Alkalihalobacillus pseudofirmus (strain ATCC BAA-2126 / JCM 17055 / OF4) OX=398511 GN=phr PE=3 SV=2 && PF03441:FAD binding domain of DNA photolyase|PF00875:DNA photolyase	-	2842	2181	2986	4069	5104	3724	266.654	266.073	276.909	453.477	400.309	421.372
BVV32_00905	5648.89	5678.58	5515.6	3927.27	3390.41	3561.32	0.630968	1.27764e-10	7.79939e-09	BVV32_00905	NC_999999999.1	180301	181365	+	1065	protein_coding	dihydroorotate dehydrogenase (quinone)&&sp|A0M4D0|PYRD_GRAFK Dihydroorotate dehydrogenase (quinone) OS=Gramella forsetii (strain KT0803) OX=411154 GN=pyrD PE=3 SV=1 && PF01180:Dihydroorotate dehydrogenase	DHO_dh	6031	4662	5931	3567	4377	3188	730.047	733.762	709.598	512.87	442.893	465.384
BVV32_04680	759.617	730.834	739.319	401.865	340.823	444.607	0.913271	1.62535e-10	9.70155e-09	BVV32_04680	NC_999999999.1	975434	976129	-	696	protein_coding	DNA-binding response regulator&&sp|Q2FWH6|KDPE_STAA8 Transcriptional regulatory protein KdpE OS=Staphylococcus aureus (strain NCTC 8325 / PS 47) OX=93061 GN=kdpE PE=1 SV=1 && PF00486:Transcriptional regulatory protein, C terminal|PF00072:Response regulator receiver domain	Response_reg	811	600	795	365	440	398	150.218	144.502	145.543	80.3041	68.1263	88.9031
BVV32_14400	95.5376	95.0084	135.774	309.381	243.998	334.014	-1.43633	1.89271e-10	1.10518e-08	BVV32_14400	NC_999999999.1	2741812	2742381	+	570	protein_coding	terminase small subunit&&sp|P39785|XTMA_BACSU PBSX phage terminase small subunit OS=Bacillus subtilis (strain 168) OX=224308 GN=xtmA PE=4 SV=2 && PF03592:Terminase small subunit	-	102	78	146	281	315	299	23.0694	22.9378	32.6371	75.4893	59.5535	81.5529
BVV32_09005	1191.41	1544.5	1208.95	547.197	662.28	730.585	1.02265	2.00544e-10	1.14609e-08	BVV32_09005	NC_999999999.1	1769895	1770221	+	327	protein_coding	staphostatin A&&-- && PF09022:Staphostatin A	-	1272	1268	1300	497	855	654	501.476	649.986	506.558	232.736	281.767	310.937
BVV32_03500	345.621	414.139	362.685	180.564	192.1	165.331	1.05575	2.15648e-10	1.20673e-08	BVV32_03500	NC_999999999.1	734069	734830	+	762	protein_coding	SAM-dependent methyltransferase&&sp|Q57060|Y095_HAEIN Uncharacterized protein HI_0095 OS=Haemophilus influenzae (strain ATCC 51907 / DSM 11121 / KW20 / Rd) OX=71421 GN=HI_0095 PE=4 SV=1 && PF13649:Methyltransferase domain	-	369	340	390	164	248	148	62.4284	74.7922	65.2144	32.9566	35.0726	30.196
BVV32_03410	1575.43	1628.54	1554.89	3012.33	2349.35	2846.38	-0.785874	2.42789e-10	1.33088e-08	BVV32_03410	NC_999999999.1	714678	717707	-	3030	protein_coding	protein EsaA&&sp|Q6GCI9|ESAA_STAAS Type VII secretion system accessory factor EsaA OS=Staphylococcus aureus (strain MSSA476) OX=282459 GN=esaA PE=3 SV=1 && -	-	1682	1337	1672	2736	3033	2548	71.5639	73.9642	70.3117	138.27	107.87	130.737
BVV32_10555	7533.42	7269.36	6938.44	4851	5091.42	4840.41	0.556303	2.88483e-10	1.54973e-08	BVV32_10555	NC_999999999.1	2033701	2035509	+	1809	protein_coding	oligoendopeptidase F&&sp|O31605|PEPF_BACSU Oligoendopeptidase F homolog OS=Bacillus subtilis (strain 168) OX=224308 GN=yjbG PE=3 SV=2 && PF01432:Peptidase family M3|PF08439:Oligopeptidase F	Peptidase_M3	8043	5968	7461	4406	6573	4333	573.179	552.997	525.524	372.958	391.558	372.386
BVV32_00970	29773.1	31902.1	31627	17578.6	21615.1	17210.1	0.72598	6.41744e-10	3.37985e-08	BVV32_00970	NC_999999999.1	191128	192087	-	960	protein_coding	L-lactate dehydrogenase&&sp|Q2FDQ7|LDH2_STAA3 L-lactate dehydrogenase 2 OS=Staphylococcus aureus (strain USA300) OX=367830 GN=ldh2 PE=3 SV=1 && PF02866:lactate/malate dehydrogenase, alpha/beta C-terminal domain|PF00056:lactate/malate dehydrogenase, NAD binding domain	-	31787	26191	34009	15966	27905	15406	4268.64	4573.13	4513.95	2546.71	3132.44	2494.95
BVV32_03300	370.911	369.071	394.303	689.226	1001.55	706.009	-1.08131	8.09837e-10	4.18312e-08	BVV32_03300	NC_999999999.1	696480	696878	-	399	protein_coding	hypothetical protein&&-- && PF13273:Protein of unknown function (DUF4064)	-	396	303	424	626	1293	632	127.948	127.292	135.403	240.246	349.218	246.256
BVV32_03645	157086	161746	153741	114486	113509	107661	0.493545	1.47725e-09	7.48661e-08	BVV32_03645	NC_999999999.1	764492	765445	-	954	protein_coding	L-lactate dehydrogenase&&sp|A7WXP7|LDH1_STAA1 L-lactate dehydrogenase 1 OS=Staphylococcus aureus (strain Mu3 / ATCC 700698) OX=418127 GN=ldh1 PE=3 SV=1 && PF00056:lactate/malate dehydrogenase, NAD binding domain|PF02866:lactate/malate dehydrogenase, alpha/beta C-terminal domain	-	167712	132790	165320	103984	146539	96375	22663.5	23331.9	22080.6	16690.6	16553	15705.8
BVV32_03225	159.229	153.475	197.152	46.242	61.1931	70.3775	1.52037	2.04543e-09	1.01741e-07	BVV32_03225	NC_999999999.1	682028	682888	-	861	protein_coding	N-acetylmannosamine kinase&&sp|P26832|Y188_CLOPE Uncharacterized protein CPE0188 OS=Clostridium perfringens (strain 13 / Type A) OX=195102 GN=CPE0188 PE=3 SV=2 && PF00480:ROK family	ROK	170	126	212	42	79	63	25.454	24.5301	31.3738	7.46965	9.8877	11.3758
BVV32_14025	1837.69	2034.15	2128.68	2948.48	3287.39	3124.54	-0.641934	2.27225e-09	1.10969e-07	BVV32_14025	NC_999999999.1	2677056	2678516	+	1461	protein_coding	peptidoglycan-binding protein LysM&&sp|Q6G983|EBPS_STAAS Elastin-binding protein EbpS OS=Staphylococcus aureus (strain MSSA476) OX=282459 GN=ebpS PE=3 SV=3 && -	-	1962	1670	2289	2678	4244	2797	173.125	191.601	199.632	280.682	313.038	297.636
BVV32_13975	104.904	119.37	93.926	245.523	233.928	371.995	-1.42081	3.40368e-09	1.63255e-07	BVV32_13975	NC_999999999.1	2665615	2666541	+	927	protein_coding	hypothetical protein&&-- && PF07901:Protein of unknown function (DUF1672)	-	112	98	101	223	302	333	15.5758	17.7206	13.8828	36.8366	35.1074	55.848
BVV32_09690	1538.9	1516.48	1415.4	985.395	960.5	998.69	0.602702	4.33265e-09	2.04167e-07	BVV32_09690	NC_999999999.1	1880820	1881458	-	639	protein_coding	N-acetylmuramoyl-L-alanine amidase&&sp|O33635|ATL_STAEP Bifunctional autolysin OS=Staphylococcus epidermidis OX=1282 GN=atl PE=1 SV=1 && PF01832:Mannosyl-glycoprotein endo-beta-N-acetylglucosaminidase	-	1643	1245	1522	895	1240	894	331.473	326.589	303.492	214.475	209.118	217.51
BVV32_14710	516.09	437.282	517.988	900.618	785.441	848.998	-0.781565	5.05348e-09	2.28988e-07	BVV32_14710	NC_999999999.1	2788518	2791371	+	2854	protein_coding	hydrolase&&sp|Q99W47|SDRD_STAAM Serine-aspartate repeat-containing protein D OS=Staphylococcus aureus (strain Mu50 / ATCC 700699) OX=158878 GN=sdrD PE=3 SV=1 && PF04650:YSIRK type signal peptide|PF10425:C-terminus of bacterial fibrinogen-binding adhesin|PF17961:Bacterial Ig domain|PF17210:SdrD B-like domain	YSIRK_signal	551	359	557	818	1014	760	24.8891	21.085	24.8677	43.8888	38.2874	41.4002
BVV32_03305	360.608	404.395	351.525	601.146	647.563	670.262	-0.783834	5.09235e-09	2.28988e-07	BVV32_03305	NC_999999999.1	697034	697408	-	375	protein_coding	hypothetical protein&&-- && PF14729:Domain of unknown function with cystatin-like fold (DUF4467)	-	385	332	378	546	836	600	132.355	148.402	128.438	222.954	240.241	248.75
BVV32_05050	518.9	565.178	572.856	885.204	1134.01	923.844	-0.830968	5.11514e-09	2.28988e-07	BVV32_05050	NC_999999999.1	1028556	1029029	+	474	protein_coding	DUF4930 domain-containing protein&&-- && PF16284:Domain of unknown function (DUF4930)	-	554	464	616	804	1464	827	150.675	164.086	165.591	259.736	332.839	271.25
BVV32_01775	187.329	186.363	206.451	420.582	489.545	330.662	-1.09883	8.06876e-09	3.5529e-07	BVV32_01775	NC_999999999.1	364131	365156	-	1026	protein_coding	formate dehydrogenase&&sp|Q07511|FDH_SOLTU Formate dehydrogenase, mitochondrial OS=Solanum tuberosum OX=4113 GN=FDH1 PE=1 SV=2 && PF02826:D-isomer specific 2-hydroxyacid dehydrogenase, NAD binding domain|PF00389:D-isomer specific 2-hydroxyacid dehydrogenase, catalytic domain	2-Hacid_dh_C	200	153	222	382	632	296	25.1301	24.9964	27.5702	57.0125	66.3806	44.8526
Novel00073	161.103	191.235	248.3	85.878	62.7423	70.3775	1.46247	8.98055e-09	3.89061e-07	-	NC_999999999.1	886498	887596	-	1099	-	PF07968:Leukocidin/Hemolysin toxin family	-	172	157	267	78	81	63	20.1763	23.9461	30.9562	10.868	7.94253	8.91222
BVV32_00430	297.852	305.732	342.226	649.59	520.529	561.903	-0.870364	1.0265e-08	4.37649e-07	BVV32_00430	NC_999999999.1	89371	90729	-	1359	protein_coding	gluconate permease&&sp|P46832|GNTP_BACLI Gluconate permease OS=Bacillus licheniformis OX=1402 GN=gntP PE=3 SV=1 && PF02447:GntP family permease	-	318	251	368	590	672	503	30.1661	30.959	34.5034	66.4793	53.287	57.5429
BVV32_13110	8390.45	8623.84	8487.75	11910.6	11484.9	11547.5	-0.454403	1.21978e-08	5.11925e-07	BVV32_13110	NC_999999999.1	2487941	2489655	+	1715	protein_coding	mannosyl-glycoprotein endo-beta-N-acetylglucosamidase&&sp|Q5HH31|ATL_STAAC Bifunctional autolysin OS=Staphylococcus aureus (strain COL) OX=93062 GN=atl PE=3 SV=1 && -	-	8958	7080	9127	10818	14827	10337	673.376	691.993	678.106	965.911	931.667	937.073
BVV32_08410	1169.87	1293.58	1233.13	1812.25	1822.63	1801.89	-0.557381	1.98378e-08	8.19757e-07	BVV32_08410	NC_999999999.1	1667974	1668795	-	822	protein_coding	methionine ABC transporter substrate-binding protein&&sp|O32167|METQ_BACSU Methionine-binding lipoprotein MetQ OS=Bacillus subtilis (strain 168) OX=224308 GN=metQ PE=1 SV=1 && PF03180:NLPA lipoprotein	-	1249	1062	1326	1646	2353	1613	195.885	216.563	205.544	306.628	308.476	305.074
BVV32_03140	118.017	115.715	96.7159	231.21	223.858	239.06	-1.07201	2.06264e-08	8.39431e-07	BVV32_03140	NC_999999999.1	663980	665935	+	1956	protein_coding	transcription antiterminator BglG&&sp|P46321|LICR_BACSU Probable licABCH operon regulator OS=Bacillus subtilis (strain 168) OX=224308 GN=licR PE=1 SV=1 && PF00874:PRD domain|PF08279:HTH domain|PF00359:Phosphoenolpyruvate-dependent sugar phosphotransferase system, EIIA 2|PF05043:Mga helix-turn-helix domain	PRD	126	95	104	210	289	214	8.30448	8.14118	6.77483	16.4401	15.9221	17.0094
BVV32_08130	18250.5	17938.3	17897.1	13666.7	12751.4	12838.9	0.462371	2.10374e-08	8.43381e-07	BVV32_08130	NC_999999999.1	1617433	1618764	-	1332	protein_coding	glucose-6-phosphate isomerase&&sp|A7X0H6|G6PI_STAA1 Glucose-6-phosphate isomerase OS=Staphylococcus aureus (strain Mu3 / ATCC 700698) OX=418127 GN=pgi PE=3 SV=1 && PF00342:Phosphoglucose isomerase	-	19485	14727	19245	12413	16462	11493	1885.85	1853.29	1840.97	1427.01	1331.83	1341.44
BVV32_13700	152.673	144.949	132.054	284.058	269.56	283.744	-0.962127	2.15482e-08	8.51155e-07	BVV32_13700	NC_999999999.1	2613515	2614621	-	1107	protein_coding	mannitol-1-phosphate 5-dehydrogenase&&sp|A7X522|MTLD_STAA1 Mannitol-1-phosphate 5-dehydrogenase OS=Staphylococcus aureus (strain Mu3 / ATCC 700698) OX=418127 GN=mtlD PE=3 SV=1 && PF01232:Mannitol dehydrogenase Rossmann domain|PF08125:Mannitol dehydrogenase C-terminal domain	Mannitol_dh_C	163	119	142	258	348	254	18.9824	18.0191	16.3446	35.6883	33.8769	35.6721
BVV32_07390	1104.3	1074.33	1060.16	1538.1	1586.37	1584.05	-0.5399	2.93321e-08	1.14183e-06	BVV32_07390	NC_999999999.1	1460878	1461744	-	867	protein_coding	2-oxoacid ferredoxin oxidoreductase&&sp|Q96Y68|OFOB1_SULTO 2-oxoacid:ferredoxin oxidoreductase 1, subunit beta OS=Sulfurisphaera tokodaii (strain DSM 16993 / JCM 10545 / NBRC 100140 / 7) OX=273063 GN=ST2298 PE=1 SV=1 && PF02775:Thiamine pyrophosphate enzyme, C-terminal TPP binding domain|PF12367:Pyruvate ferredoxin oxidoreductase beta subunit C terminal	-	1179	882	1140	1397	2048	1418	175.31	170.523	167.54	246.735	254.555	254.273
BVV32_00005	1596.04	1565.2	1598.6	1077.88	1127.04	1018.8	0.561349	3.44653e-08	1.32248e-06	BVV32_00005	NC_999999999.1	446	1393	+	948	protein_coding	gamma-hemolysin component C&&sp|Q2FVK2|HLGC_STAA8 Gamma-hemolysin component C OS=Staphylococcus aureus (strain NCTC 8325 / PS 47) OX=93061 GN=hlgC PE=1 SV=1 && PF07968:Leukocidin/Hemolysin toxin family	-	1704	1285	1719	979	1455	912	231.725	227.21	231.048	158.135	165.396	149.565
BVV32_03530	489.864	461.643	482.65	285.159	293.572	249.114	0.790903	3.7933e-08	1.43504e-06	BVV32_03530	NC_999999999.1	738525	739226	-	702	protein_coding	antiholin-like protein LrgB&&sp|A7WXS7|LRGB_STAA1 Antiholin-like protein LrgB OS=Staphylococcus aureus (strain Mu3 / ATCC 700698) OX=418127 GN=lrgB PE=3 SV=1 && PF04172:LrgB-like family	-	523	379	519	259	379	223	96.0451	90.4971	94.2029	56.4959	58.18	49.3868
BVV32_05850	1541.71	1587.13	1413.54	2280.17	2250.2	2148.19	-0.556796	4.0662e-08	1.51692e-06	BVV32_05850	NC_999999999.1	1179146	1180636	-	1491	protein_coding	glycosyl transferase family 1&&sp|A0A0H2WWV6|TARM_STAAC Poly(ribitol-phosphate) alpha-N-acetylglucosaminyltransferase OS=Staphylococcus aureus (strain COL) OX=93062 GN=tarM PE=1 SV=1 && PF00534:Glycosyl transferases group 1	Glycos_transf_1	1646	1303	1520	2071	2905	1923	142.319	146.487	129.897	212.695	209.962	200.514
BVV32_11475	1109.92	1067.02	1090.84	1764.9	1509.69	1780.66	-0.628128	4.17105e-08	1.5203e-06	BVV32_11475	NC_999999999.1	2216743	2217750	-	1008	protein_coding	protein arginine kinase&&sp|Q2FJB6|MCSB_STAA3 Protein-arginine kinase OS=Staphylococcus aureus (strain USA300) OX=367830 GN=mcsB PE=3 SV=1 && PF00217:ATP:guanido phosphotransferase, C-terminal catalytic domain	-	1185	876	1173	1603	1949	1594	151.554	145.672	148.276	243.516	208.364	245.85
BVV32_05780	212.618	202.197	218.541	409.572	353.216	379.815	-0.847877	4.18848e-08	1.5203e-06	BVV32_05780	NC_999999999.1	1162943	1164592	+	1650	protein_coding	alpha-glucosidase&&sp|O05242|O16G3_BACSU Probable oligo-1,6-glucosidase 3 OS=Bacillus subtilis (strain 168) OX=224308 GN=yugT PE=3 SV=2 && PF16657:Maltogenic Amylase, C-terminal domain|PF00128:Alpha amylase, catalytic domain	-	227	166	235	372	456	340	17.7359	16.8638	18.1475	34.5234	29.7819	32.036
BVV32_07595	314.712	305.732	315.257	576.924	493.418	518.336	-0.761597	4.48811e-08	1.60734e-06	BVV32_07595	NC_999999999.1	1496763	1498355	-	1593	protein_coding	phosphoenolpyruvate carboxykinase (ATP)&&sp|A7X3N3|PCKA_STAA1 Phosphoenolpyruvate carboxykinase (ATP) OS=Staphylococcus aureus (strain Mu3 / ATCC 700698) OX=418127 GN=pckA PE=3 SV=1 && PF01293:Phosphoenolpyruvate carboxykinase	-	336	251	339	524	637	464	27.1916	26.4113	27.1155	50.3697	43.0918	45.284
BVV32_08240	16138.4	16403.6	16065.1	12184.8	12151.1	11629	0.434508	5.13893e-08	1.81621e-06	BVV32_08240	NC_999999999.1	1640634	1641842	-	1209	protein_coding	NADH dehydrogenase&&sp|Q2FID4|NDH_STAA3 Type II NADH:quinone oxidoreductase OS=Staphylococcus aureus (strain USA300) OX=367830 GN=SAUSA300_0844 PE=3 SV=1 && PF07992:Pyridine nucleotide-disulphide oxidoreductase	Pyr_redox_2	17230	13467	17275	11067	15687	10410	1837.26	1867.14	1820.65	1401.71	1398.25	1338.65
BVV32_11485	672.51	606.592	593.315	928.143	996.131	997.573	-0.641788	5.92211e-08	2.06582e-06	BVV32_11485	NC_999999999.1	2218325	2218786	-	462	protein_coding	transcriptional regulator CtsR&&sp|Q2FJB8|CTSR_STAA3 Transcriptional regulator CtsR OS=Staphylococcus aureus (strain USA300) OX=367830 GN=ctsR PE=3 SV=1 && PF17727:CtsR C-terminal dimerization domain|PF05848:CtsR N-terminal HTH domain	CtsR	718	498	638	843	1286	893	200.352	180.684	175.959	279.409	299.965	300.505
BVV32_12165	14764.3	16374.3	18337	10534.4	9213.83	11268.2	0.673846	6.59239e-08	2.27015e-06	BVV32_12165	NC_999999999.1	2320201	2320704	+	504	protein_coding	single-stranded DNA-binding protein&&sp|Q5HIS8|SSB1_STAAC Single-stranded DNA-binding protein 1 OS=Staphylococcus aureus (strain COL) OX=93062 GN=ssb PE=3 SV=1 && PF00436:Single-strand binding protein family	-	15763	13443	19718	9568	11895	10087	4031.99	4470.93	4985.01	2907	2543.35	3111.53
BVV32_11330	4483.71	4342.37	4452.65	2945.17	3323.02	2916.76	0.531218	7.25131e-08	2.46545e-06	BVV32_11330	NC_999999999.1	2183484	2184362	-	879	protein_coding	Molecular chaperone Hsp31 and glyoxalase 3&&sp|A7WYY0|HCHA_STAA1 Protein/nucleic acid deglycase HchA OS=Staphylococcus aureus (strain Mu3 / ATCC 700698) OX=418127 GN=hchA PE=3 SV=1 && PF01965:DJ-1/PfpI family	DJ-1_PfpI	4787	3565	4788	2675	4290	2611	702.078	679.835	694.063	466.003	525.944	461.807
BVV32_07500	113.334	130.332	102.296	245.523	228.506	229.006	-1.0276	8.118e-08	2.72562e-06	BVV32_07500	NC_999999999.1	1484217	1484660	+	444	protein_coding	hypothetical protein&&-- && PF07252:Protein of unknown function (DUF1433)	-	121	107	110	223	295	205	35.1328	40.3955	31.5678	76.9088	71.5996	71.7817
BVV32_00435	231.351	193.671	256.669	408.471	402.79	456.895	-0.890368	9.06146e-08	3.00483e-06	BVV32_00435	NC_999999999.1	90846	92399	-	1554	protein_coding	gluconate kinase&&sp|P12011|GNTK_BACSU Gluconokinase OS=Bacillus subtilis (strain 168) OX=224308 GN=gntK PE=3 SV=1 && PF00370:FGGY family of carbohydrate kinases, N-terminal domain|PF02782:FGGY family of carbohydrate kinases, C-terminal domain	FGGY_N	247	159	276	371	520	409	20.4907	17.1506	22.6304	36.5575	36.0598	40.9181
Novel00038	1189.54	1830.74	2532.28	738.771	910.926	674.73	1.25541	1.24289e-07	4.07122e-06	-	NC_999999999.1	604034	604902	+	869	-	PF05103:DivIVA protein	-	1270	1503	2723	671	1176	604	188.406	289.916	399.266	118.238	145.834	108.059
BVV32_01215	590.085	565.178	591.455	885.204	1362.52	1007.63	-0.899642	1.80973e-07	5.85655e-06	BVV32_01215	NC_999999999.1	239731	240258	-	528	protein_coding	hypothetical protein&&sp|Q2FDM1|ISAB_STAA3 Immunodominant staphylococcal antigen B OS=Staphylococcus aureus (strain USA300) OX=367830 GN=isaB PE=3 SV=1 && -	-	630	464	636	804	1759	902	153.822	147.305	153.482	233.172	359.007	265.592
BVV32_13335	947.883	941.557	939.26	1452.22	1324.56	1680.12	-0.654793	1.91772e-07	6.13213e-06	BVV32_13335	NC_999999999.1	2538040	2538294	-	255	protein_coding	acetolactate synthase 1 regulatory subunit&&-- && PF13291:ACT domain	-	1012	773	1010	1319	1710	1504	511.624	508.127	504.679	792.061	722.649	916.96
BVV32_03395	463.638	488.441	428.712	840.063	669.252	923.844	-0.816292	2.28029e-07	7.20571e-06	BVV32_03395	NC_999999999.1	712659	713993	-	1335	protein_coding	type VII secretion protein EssB&&sp|Q6GK25|ESSB_STAAR Type VII secretion system protein EssB OS=Staphylococcus aureus (strain MRSA252) OX=282458 GN=essB PE=3 SV=1 && PF10140:WXG100 protein secretion system (Wss), protein YukC	-	495	401	461	763	864	827	47.8008	50.3496	44.0001	87.518	69.7435	96.3091
BVV32_01665	5166.52	4862.48	4994.82	3657.52	3766.86	3420.57	0.47004	3.30238e-07	1.03142e-05	BVV32_01665	NC_999999999.1	338263	339549	+	1287	protein_coding	serine--tRNA ligase&&sp|Q2FKP7|SYS_STAA3 Serine--tRNA ligase OS=Staphylococcus aureus (strain USA300) OX=367830 GN=serS PE=3 SV=1 && PF00587:tRNA synthetase class II core domain (G, H, P, S and T)|PF02403:Seryl-tRNA synthetase N-terminal domain	tRNA-synt_2b	5516	3992	5371	3322	4863	3062	552.531	519.93	531.754	395.253	407.19	369.887
BVV32_09630	2212.35	2294.82	2292.35	3047.57	3316.82	3080.97	-0.474727	3.62136e-07	1.11804e-05	BVV32_09630	NC_999999999.1	1870295	1871359	+	1065	protein_coding	chromosome partitioning protein ParA&&sp|P50863|APBC_BACSU Iron-sulfur cluster carrier protein OS=Bacillus subtilis (strain 168) OX=224308 GN=salA PE=2 SV=1 && PF10609:NUBPL iron-transfer P-loop NTPase	-	2362	1884	2465	2768	4282	2758	285.918	296.527	294.918	397.989	433.28	402.613
BVV32_03380	78.678	65.775	85.5564	153.039	174.284	180.971	-1.13856	3.96977e-07	1.21168e-05	BVV32_03380	NC_999999999.1	707446	707760	-	315	protein_coding	virulence factor EsxB&&sp|Q6GCI3|ESXB_STAAS Type VII secretion system extracellular protein B OS=Staphylococcus aureus (strain MSSA476) OX=282459 GN=esxB PE=3 SV=1 && PF06013:Proteins of 100 residues with WXG	-	84	54	92	139	225	162	34.3779	28.7353	37.2144	67.5707	76.9739	79.9553
BVV32_03790	27.1626	32.8875	28.8288	104.595	69.7137	103.891	-1.64496	5.39568e-07	1.6284e-05	BVV32_03790	NC_999999999.1	800117	801388	-	1272	protein_coding	maltose ABC transporter substrate-binding protein&&sp|O07009|GANS_BACSU Galactooligosaccharide-binding protein OS=Bacillus subtilis (strain 168) OX=224308 GN=ganS PE=1 SV=1 && PF13416:Bacterial extracellular solute-binding protein	-	29	27	31	95	90	93	2.93915	3.55803	3.10534	11.4364	7.62477	11.3668
BVV32_10865	1309.43	1232.67	1179.19	800.427	895.434	781.972	0.585118	5.52362e-07	1.64849e-05	BVV32_10865	NC_999999999.1	2093169	2094506	+	1338	protein_coding	sodium-dependent transporter&&sp|O07577|YHDH_BACSU Uncharacterized sodium-dependent transporter YhdH OS=Bacillus subtilis (strain 168) OX=224308 GN=yhdH PE=3 SV=1 && PF00209:Sodium:neurotransmitter symporter family	SNF	1398	1012	1268	727	1156	700	134.698	126.782	120.753	83.2017	93.105	81.3364
BVV32_03400	73.0581	81.6098	92.0661	189.372	155.694	192.142	-1.1184	5.70234e-07	1.68313e-05	BVV32_03400	NC_999999999.1	714006	714287	-	282	protein_coding	type VII secretion protein EsaB&&sp|Q5HJ88|ESAB_STAAC Type VII secretion system accessory factor EsaB OS=Staphylococcus aureus (strain COL) OX=93062 GN=esaB PE=3 SV=1 && PF08817:WXG100 protein secretion system (Wss), protein YukD	-	78	67	99	172	201	172	35.6579	39.8252	44.7322	93.3971	76.8101	94.8249
BVV32_10790	420.553	412.921	363.615	655.095	591.792	713.829	-0.710955	5.82397e-07	1.70034e-05	BVV32_10790	NC_999999999.1	2080369	2080830	+	462	protein_coding	hypothetical protein&&-- && -	-	449	339	391	595	764	639	125.29	122.996	107.837	197.21	178.206	215.031
BVV32_03405	137.687	133.986	156.233	255.432	277.306	255.817	-0.881164	5.97517e-07	1.72573e-05	BVV32_03405	NC_999999999.1	714220	714678	-	459	protein_coding	protein EssA&&sp|Q5HJ89|ESSA_STAAC ESAT-6 secretion machinery protein EssA OS=Staphylococcus aureus (strain COL) OX=93062 GN=essA PE=3 SV=1 && PF10661:WXG100 protein secretion system (Wss), protein EssA	-	147	110	168	232	358	229	41.2872	40.171	46.637	77.3979	84.0508	77.565
BVV32_03825	3808.39	3419.08	3566.4	5334.34	4954.32	4843.76	-0.48709	6.1056e-07	1.73183e-05	BVV32_03825	NC_999999999.1	809380	810543	-	1164	protein_coding	peptide ABC transporter permease&&sp|P94312|DPPC_ALKPO Dipeptide transport system permease protein DppC OS=Alkalihalobacillus pseudofirmus (strain ATCC BAA-2126 / JCM 17055 / OF4) OX=398511 GN=dppC PE=3 SV=1 && PF00528:Binding-protein-dependent transport system inner membrane component	BPD_transp_1	4066	2807	3835	4845	6396	4336	450.324	404.224	419.804	637.375	592.143	579.134
BVV32_04560	19168.4	20180.8	20146.7	31745.1	25509	29981.9	-0.552074	6.12523e-07	1.73183e-05	BVV32_04560	NC_999999999.1	954166	955278	-	1113	protein_coding	pyruvate dehydrogenase E1 component subunit alpha&&sp|Q5HGZ1|ODPA_STAAC Pyruvate dehydrogenase E1 component subunit alpha OS=Staphylococcus aureus (strain COL) OX=93062 GN=pdhA PE=3 SV=1 && PF00676:Dehydrogenase E1 component	-	20465	16568	21664	28833	32932	26839	2370.43	2495.21	2480.15	3966.88	3188.56	3748.99
BVV32_03795	6.5565	15.8347	13.0194	58.353	44.152	68.1433	-2.28325	7.70152e-07	2.15482e-05	BVV32_03795	NC_999999999.1	801401	802498	-	1098	protein_coding	sugar ABC transporter ATP-binding protein&&sp|P94360|MSMX_BACSU Oligosaccharides import ATP-binding protein MsmX OS=Bacillus subtilis (strain 168) OX=224308 GN=msmX PE=1 SV=1 && PF00005:ABC transporter|PF17912:MalK OB fold domain|PF03459:TOBE domain	ABC_tran	7	13	14	53	57	61	0.821876	1.9846	1.62465	7.39142	5.59428	8.63715
BVV32_13720	5807.19	5917.32	5916.41	7921.69	7847.44	7559.43	-0.403246	7.9919e-07	2.21301e-05	BVV32_13720	NC_999999999.1	2619453	2621258	+	1806	protein_coding	glutamine--fructose-6-phosphate aminotransferase&&sp|Q5HE49|GLMS_STAAC Glutamine--fructose-6-phosphate aminotransferase [isomerizing] OS=Staphylococcus aureus (strain COL) OX=93062 GN=glmS PE=3 SV=3 && PF13522:Glutamine amidotransferase domain|PF01380:SIS domain	SIS	6200	4858	6362	7195	10131	6767	442.573	450.892	448.859	610.052	604.513	582.534
BVV32_03375	154.546	168.092	166.463	356.724	252.519	357.473	-0.979703	8.44333e-07	2.31416e-05	BVV32_03375	NC_999999999.1	706772	707446	-	675	protein_coding	DUF5081 domain-containing protein&&sp|A0A0H2XFI6|ESSE_STAA3 Type VII secretion system protein EsaE OS=Staphylococcus aureus (strain USA300) OX=367830 GN=SAUSA300_0286 PE=1 SV=1 && PF16887:Domain of unknown function (DUF5081)	-	165	138	179	324	326	320	31.5131	34.2695	33.7896	73.5013	52.0457	73.7037
BVV32_00640	462.702	492.095	491.949	833.457	703.334	721.648	-0.641818	9.58859e-07	2.60151e-05	BVV32_00640	NC_999999999.1	125918	127984	-	2067	protein_coding	PTS glucoside EIICBA component&&sp|A6U4R9|PTU3C_STAA2 PTS system glucoside-specific EIICBA component OS=Staphylococcus aureus (strain JH1) OX=359787 GN=glcB PE=3 SV=1 && PF00358:phosphoenolpyruvate-dependent sugar phosphotransferase system, EIIA 1|PF00367:phosphotransferase system, EIIB|PF02378:Phosphotransferase system, EIIC	-	494	404	529	757	908	646	30.8104	32.7622	32.6099	56.0802	47.3387	48.5887
BVV32_11555	2440.89	2361.81	2455.1	3384.47	3206.06	3223.96	-0.434985	1.06199e-06	2.83776e-05	BVV32_11555	NC_999999999.1	2230453	2231169	-	717	protein_coding	transcriptional regulator&&-- && PF01381:Helix-turn-helix|PF00717:Peptidase S24-like	Peptidase_S24	2606	1939	2640	3074	4139	2886	468.561	453.306	469.158	656.506	622.082	625.778
BVV32_12770	17219.2	18887.2	17656.2	11993.2	13805.6	11388.9	0.531557	1.06707e-06	2.83776e-05	BVV32_12770	NC_999999999.1	2429162	2429815	-	654	protein_coding	50S ribosomal protein L25/general stress protein Ctc&&sp|Q2FJE0|RL25_STAA3 50S ribosomal protein L25 OS=Staphylococcus aureus (strain USA300) OX=367830 GN=rplY PE=1 SV=1 && PF14693:Ribosomal protein TL5, C-terminal domain|PF01386:Ribosomal L25p family	-	18384	15506	18986	10893	17823	10195	3623.87	3974.24	3699.05	2550.49	2936.8	2423.55
BVV32_06865	1573.56	1376.4	1354.02	934.749	1025.57	874.691	0.601326	1.11358e-06	2.93242e-05	BVV32_06865	NC_999999999.1	1364957	1366048	+	1092	protein_coding	prephenate dehydrogenase&&sp|Q2FH71|TYRA_STAA3 Prephenate dehydrogenase OS=Staphylococcus aureus (strain USA300) OX=367830 GN=tyrA PE=3 SV=1 && PF02153:Prephenate dehydrogenase	-	1680	1130	1456	849	1324	783	198.334	173.456	169.892	119.053	130.658	111.476
BVV32_14000	294.106	303.296	261.319	570.318	418.282	545.146	-0.835287	1.18431e-06	3.08839e-05	BVV32_14000	NC_999999999.1	2672253	2673185	+	933	protein_coding	hypothetical protein&&-- && PF07901:Protein of unknown function (DUF1672)	-	314	249	281	518	540	488	43.3869	44.7353	38.3759	85.0163	62.3711	81.317
Novel00181	67.4383	133.986	166.463	34.131	38.7298	32.396	1.7998	1.21632e-06	3.14139e-05	-	NC_999999999.1	2308858	2310019	+	1162	-	PF01226:Formate/nitrite transporter	-	72	110	179	31	50	29	7.98798	15.8679	19.6282	4.08517	4.63698	3.88003
BVV32_14075	1769.32	1718.68	1570.7	1227.61	1182.81	1148.38	0.507187	1.6417e-06	4.19291e-05	BVV32_14075	NC_999999999.1	2687627	2688781	+	1155	protein_coding	N-acetyl-L%2CL-diaminopimelate aminotransferase&&sp|P16524|DAPX_BACSU Probable N-acetyl-LL-diaminopimelate aminotransferase OS=Bacillus subtilis (strain 168) OX=224308 GN=dapX PE=1 SV=3 && PF00155:Aminotransferase class I and II	Aminotran_1_2	1889	1411	1689	1115	1527	1028	210.844	204.775	186.329	147.825	142.472	138.374
BVV32_01090	645.347	674.803	700.26	1025.03	959.725	951.772	-0.53915	1.65469e-06	4.19291e-05	BVV32_01090	NC_999999999.1	214753	215358	-	606	protein_coding	precorrin-2 dehydrogenase&&sp|P61818|SIRC_BACME Precorrin-2 dehydrogenase OS=Bacillus megaterium OX=1404 GN=sirC PE=1 SV=1 && PF14824:Sirohaem biosynthesis protein central|PF13241:Putative NAD(P)-binding	-	689	554	753	931	1239	852	146.574	153.239	158.327	235.251	220.328	218.58
BVV32_13985	104.904	101.099	73.4669	194.877	193.649	186.556	-1.0448	1.89778e-06	4.76395e-05	BVV32_13985	NC_999999999.1	2668787	2669704	+	918	protein_coding	hypothetical protein&&-- && PF07901:Protein of unknown function (DUF1672)	-	112	83	79	177	250	167	15.7285	15.1554	10.9652	29.5246	29.3473	28.2824
BVV32_02595	29.0359	38.9778	64.1673	4.404	9.29516	5.58551	2.74207	1.90949e-06	1	BVV32_02595	NC_999999999.1	529095	529283	+	189	protein_coding	hypothetical protein&&-- && -	-	31	32	69	4	12	5	21.1451	28.3805	46.518	3.2408	6.84212	4.11293
sRNA00051	84.2979	165.656	244.58	42.939	50.3488	52.5038	1.76122	2.08673e-06	5.15878e-05	-	NC_999999999.1	2084905	2085309	+	405	-	PF17063:Phenol-soluble modulin alpha peptide family	-	90	136	263	39	65	47	28.6483	56.2881	82.7436	14.7456	17.2954	18.042
BVV32_01210	9444.17	10223.1	10271.4	7291.92	6149.52	7398.57	0.522924	2.09347e-06	5.15878e-05	BVV32_01210	NC_999999999.1	237778	239274	-	1497	protein_coding	aureolysin&&sp|P81177|AURE_STAAU Zinc metalloproteinase aureolysin OS=Staphylococcus aureus OX=1280 GN=aur PE=1 SV=2 && PF07504:Fungalysin/Thermolysin Propeptide Motif|PF02868:Thermolysin metallopeptidase, alpha-helical domain|PF03413:Peptidase propeptide and YPEB domain|PF01447:Thermolysin metallopeptidase, catalytic domain	-	10083	8393	11045	6623	7939	6623	868.318	939.784	940.108	677.465	571.499	687.822
BVV32_05075	8606.81	8711.54	9096.88	6541.04	5396.61	6471.38	0.521338	2.12098e-06	5.17905e-05	BVV32_05075	NC_999999999.1	1031344	1031664	+	321	protein_coding	hypothetical protein&&sp|P26942|YSXB_BACSU Uncharacterized protein YsxB OS=Bacillus subtilis (strain 168) OX=224308 GN=ysxB PE=4 SV=2 && PF04327:Cysteine protease Prp	-	9189	7152	9782	5941	6967	5793	3690.41	3734.69	3882.9	2834.06	2338.9	2805.7
BVV32_02220	535.76	574.923	517.058	792.72	796.285	796.494	-0.552919	2.16593e-06	5.24117e-05	BVV32_02220	NC_999999999.1	459664	460146	-	483	protein_coding	hypothetical protein&&-- && -	-	572	472	556	720	1028	713	152.672	163.805	146.677	228.265	229.36	229.501
BVV32_00150	3060.01	2963.53	2758.26	2131.54	2166.55	2147.07	0.446108	2.44285e-06	5.85847e-05	BVV32_00150	NC_999999999.1	28811	30211	-	1401	protein_coding	MFS transporter&&sp|Q5HFY7|NORB_STAAC Quinolone resistance protein NorB OS=Staphylococcus aureus (strain COL) OX=93062 GN=norB PE=3 SV=1 && PF07690:Major Facilitator Superfamily	MFS_1	3267	2433	2966	1936	2797	1922	300.623	291.096	269.753	211.603	215.142	213.284
Novel00025	1123.03	1261.91	1617.2	718.953	876.069	608.821	0.859229	2.51572e-06	5.97753e-05	-	NC_999999999.1	392112	394786	+	2675	-	PF00465:Iron-containing alcohol dehydrogenase|PF00171:Aldehyde dehydrogenase family	Aldedh	1199	1036	1739	653	1131	545	57.7838	64.9185	82.8342	37.3804	45.5628	31.6749
BVV32_09875	660.333	769.812	735.599	1088.89	1639.82	1124.92	-0.833446	2.537e-06	5.97753e-05	BVV32_09875	NC_999999999.1	1918369	1919025	-	657	protein_coding	DUF805 domain-containing protein&&-- && PF05656:Protein of unknown function (DUF805)	-	705	632	791	989	2117	1007	138.336	161.244	153.407	230.507	347.238	238.291
BVV32_13990	87.1078	69.4292	69.7471	142.029	178.157	159.746	-1.08476	3.20756e-06	7.49175e-05	BVV32_13990	NC_999999999.1	2669762	2670685	+	924	protein_coding	hypothetical protein&&-- && PF07901:Protein of unknown function (DUF1672)	-	93	57	75	129	230	143	12.9754	10.3404	10.3424	21.3782	26.8242	24.0606
BVV32_08135	382.15	390.996	385.934	595.641	550.738	596.533	-0.587539	3.5165e-06	8.14251e-05	BVV32_08135	NC_999999999.1	1619115	1620320	+	1206	protein_coding	argininosuccinate synthase&&sp|A7X0H5|ASSY_STAA1 Argininosuccinate synthase OS=Staphylococcus aureus (strain Mu3 / ATCC 700698) OX=418127 GN=argG PE=3 SV=1 && PF00764:Arginosuccinate synthase	-	408	321	415	541	711	534	43.6138	44.616	43.8465	68.6917	63.5322	68.8394
BVV32_05715	3012.24	2934.3	2890.32	4756.32	3712.64	4580.12	-0.561821	3.95873e-06	9.08817e-05	BVV32_05715	NC_999999999.1	1149870	1151291	+	1422	protein_coding	dihydrolipoyl dehydrogenase&&sp|P54533|DLDH2_BACSU Dihydrolipoyl dehydrogenase OS=Bacillus subtilis (strain 168) OX=224308 GN=bfmBC PE=3 SV=1 && PF07992:Pyridine nucleotide-disulphide oxidoreductase|PF02852:Pyridine nucleotide-disulphide oxidoreductase, dimerisation domain	Pyr_redox_2	3216	2409	3108	4320	4793	4100	291.56	283.968	278.494	465.198	363.228	448.257
BVV32_02875	10140.1	9745.67	9525.59	7712.5	7440	7166.21	0.398125	4.08248e-06	9.29282e-05	asnC	NC_999999999.1	611675	612967	-	1293	protein_coding	asparagine--tRNA ligase&&sp|Q2FGY6|SYN_STAA3 Asparagine--tRNA ligase OS=Staphylococcus aureus (strain USA300) OX=367830 GN=asnS PE=3 SV=1 && PF01336:OB-fold nucleic acid binding domain|PF00152:tRNA synthetases class II (D, K and N)	tRNA-synt_2	10826	8001	10243	7005	9605	6415	1079.39	1037.24	1009.4	829.59	800.516	771.331
BVV32_13525	3692.25	3358.18	3511.53	5665.74	4494.98	5238.09	-0.543383	4.14353e-06	9.35254e-05	BVV32_13525	NC_999999999.1	2571262	2574108	-	2847	protein_coding	excinuclease ABC subunit A&&sp|Q5HHQ9|UVRA_STAAC UvrABC system protein A OS=Staphylococcus aureus (strain COL) OX=93062 GN=uvrA PE=3 SV=1 && PF17755:UvrA DNA-binding domain|PF17760:UvrA interaction domain|PF00005:ABC transporter	ABC_tran	3942	2757	3776	5146	5803	4689	178.501	162.324	168.997	276.781	219.653	256.056
BVV32_05735	1541.71	1560.33	1555.82	1074.58	1171.96	950.654	0.541283	4.33543e-06	9.70414e-05	BVV32_05735	NC_999999999.1	1154919	1155356	+	438	protein_coding	hypothetical protein&&sp|Q7A5G0|Y1345_STAAN UPF0403 protein SA1345 OS=Staphylococcus aureus (strain N315) OX=158879 GN=SA1345 PE=1 SV=1 && PF06491:Disulphide isomerase	-	1646	1281	1673	976	1513	851	484.47	490.239	486.694	341.216	372.251	302.064
BVV32_10355	11986.2	10927.2	11271.1	8858.64	7946.59	8589.4	0.429073	5.69306e-06	0.000126376	BVV32_10355	NC_999999999.1	1991121	1991828	+	708	protein_coding	serine protease&&sp|Q2FFS9|SPLA_STAA3 Serine protease SplA OS=Staphylococcus aureus (strain USA300) OX=367830 GN=splA PE=3 SV=1 && PF00089:Trypsin	Trypsin	12797	8971	12120	8046	10259	7689	2330.16	2123.93	2181.24	1740.21	1561.5	1688.42
BVV32_02645	2624.47	2685.81	2552.74	4337.94	3283.52	4471.76	-0.620582	5.74828e-06	0.000126556	BVV32_02645	NC_999999999.1	537921	539189	-	1269	protein_coding	dihydrolipoyllysine-residue succinyltransferase component of 2-oxoglutarate dehydrogenase complex&&sp|Q99U75|ODO2_STAAM Dihydrolipoyllysine-residue succinyltransferase component of 2-oxoglutarate dehydrogenase complex OS=Staphylococcus aureus (strain Mu50 / ATCC 700699) OX=158878 GN=odhB PE=3 SV=1 && PF00198:2-oxoacid dehydrogenases acyltransferase (catalytic domain)|PF00364:Biotin-requiring enzy…	Biotin_lipoyl	2802	2205	2745	3940	4239	4003	284.654	291.259	275.622	475.432	359.976	490.419
Novel00046	53.3886	97.4445	104.156	13.212	29.4347	25.6934	1.88324	6.05382e-06	0.000131677	-	NC_999999999.1	680344	680627	+	284	-	PF04131:Putative N-acetylmannosamine-6-phosphate epimerase	-	57	80	112	12	38	23	25.8742	47.2176	50.2497	6.47019	14.4191	12.5908
BVV32_10795	534.823	475.042	472.42	834.558	679.321	783.089	-0.62946	6.07889e-06	0.000131677	BVV32_10795	NC_999999999.1	2080899	2081693	+	795	protein_coding	hypothetical protein&&-- && -	-	571	390	508	758	877	701	92.5934	82.23	81.4199	146.001	118.879	137.086
BVV32_07970	1047.17	1025.6	1009.94	748.68	749.035	707.126	0.483007	6.34532e-06	0.000136348	BVV32_07970	NC_999999999.1	1578981	1579445	-	465	protein_coding	Free methionine-(R)-sulfoxide reductase&&sp|O34553|YTSP_BACSU Protein YtsP OS=Bacillus subtilis (strain 168) OX=224308 GN=ytsP PE=3 SV=2 && PF13185:GAF domain	-	1118	842	1086	680	967	633	309.956	303.523	297.585	223.929	224.102	211.638
BVV32_11105	1757.14	1715.02	1592.09	2215.21	2495.75	2313.52	-0.472786	6.44142e-06	0.000137315	BVV32_11105	NC_999999999.1	2139155	2139931	+	777	protein_coding	molybdate ABC transporter substrate-binding protein&&sp|O32208|YVGL_BACSU Putative ABC transporter substrate-binding lipoprotein YvgL OS=Bacillus subtilis (strain 168) OX=224308 GN=yvgL PE=3 SV=1 && PF13531:Bacterial extracellular solute-binding protein	-	1876	1408	1712	2012	3222	2071	311.26	303.749	280.748	396.516	446.865	414.383
BVV32_10505	3496.49	3378.89	3570.12	5125.15	4331.54	5278.31	-0.495798	8.46202e-06	0.000178888	BVV32_10505	NC_999999999.1	2022285	2023940	+	1656	protein_coding	peptide ABC transporter substrate-binding protein&&sp|A2RI74|DPPA_LACLM Dipeptide-binding protein OS=Lactococcus lactis subsp. cremoris (strain MG1363) OX=416870 GN=dppA PE=1 SV=1 && PF00496:Bacterial extracellular solute-binding proteins, family 5 Middle	-	3733	2774	3839	4655	5592	4725	290.609	280.788	295.387	430.441	363.897	443.593
BVV32_08585	749.314	931.813	901.132	1174.77	1351.67	1500.27	-0.641813	8.54524e-06	0.000178888	BVV32_08585	NC_999999999.1	1692905	1693633	+	729	protein_coding	DUF5067 domain-containing protein&&-- && PF16729:Domain of unknown function (DUF5067)	-	800	765	969	1067	1745	1343	141.473	175.9	169.368	224.125	257.952	286.412
BVV32_13805	317.522	326.439	278.058	180.564	186.678	187.673	0.730646	8.59141e-06	0.000178888	BVV32_13805	NC_999999999.1	2635012	2635425	+	414	protein_coding	hypothetical protein&&-- && PF04134:Protein of unknown function, DUF393	-	339	268	299	164	241	168	105.563	108.509	92.0248	60.6593	62.7319	63.0887
BVV32_05070	14157.4	14928.5	15787.9	10441.9	11396.6	11576.5	0.425334	8.99085e-06	0.000185765	BVV32_05070	NC_999999999.1	1031030	1031338	+	309	protein_coding	50S ribosomal protein L21&&sp|A7X364|RL21_STAA1 50S ribosomal protein L21 OS=Staphylococcus aureus (strain Mu3 / ATCC 700698) OX=418127 GN=rplU PE=3 SV=1 && PF00829:Ribosomal prokaryotic L21 protein	-	15115	12256	16977	9484	14713	10363	6306.09	6648.49	7000.62	4699.88	5131.14	5213.99
BVV32_06240	825.182	811.225	790.467	1240.83	1051.9	1197.53	-0.522938	9.24214e-06	0.000189499	BVV32_06240	NC_999999999.1	1245629	1246558	-	930	protein_coding	metal ABC transporter substrate-binding protein&&sp|Q92AG1|MNTA_LISIN Manganese-binding lipoprotein MntA OS=Listeria innocua serovar 6a (strain ATCC BAA-680 / CLIP 11262) OX=272626 GN=mntA PE=3 SV=1 && PF01297:Zinc-uptake complex component A periplasmic	-	881	666	850	1127	1358	1072	122.125	120.039	116.458	185.565	157.358	179.207
BVV32_02225	2582.32	2599.33	2539.72	3879.92	3185.14	3909.86	-0.506736	1.11239e-05	0.000226355	BVV32_02225	NC_999999999.1	460203	463355	-	3153	protein_coding	ATPase&&-- && PF13087:AAA domain	-	2757	2134	2731	3524	4112	3500	112.726	113.45	110.365	171.146	140.54	172.579
BVV32_10805	169.532	191.235	214.821	295.068	351.667	330.662	-0.765557	1.24248e-05	0.000250926	BVV32_10805	NC_999999999.1	2082032	2082328	+	297	protein_coding	hypothetical protein&&-- && -	-	181	157	231	268	454	296	78.5657	88.6086	99.1036	138.176	164.729	154.945
BVV32_04510	5235.83	4912.42	4937.16	3647.61	3918.68	3910.98	0.394317	1.38504e-05	0.000277629	BVV32_04510	NC_999999999.1	944388	945407	-	1020	protein_coding	hypothetical protein&&-- && PF13273:Protein of unknown function (DUF4064)	-	5590	4033	5309	3313	5059	3501	706.517	662.767	663.203	497.365	534.485	533.623
BVV32_01290	1034.05	914.76	862.074	1603.06	1212.24	1779.54	-0.707652	1.43007e-05	0.000283869	BVV32_01290	NC_999999999.1	263692	264903	-	1212	protein_coding	accessory Sec system protein translocase subunit SecY2&&sp|Q2FUW2|SECY2_STAA8 Accessory Sec system protein translocase subunit SecY2 OS=Staphylococcus aureus (strain NCTC 8325 / PS 47) OX=93061 GN=secY2 PE=3 SV=1 && PF00344:SecY translocase	-	1104	751	927	1456	1565	1593	117.43	103.865	97.4566	183.956	139.15	204.341
BVV32_08010	13566.3	13938.2	13738.3	10778.8	11069	10263.9	0.360911	1.43731e-05	0.000283869	BVV32_08010	NC_999999999.1	1586574	1587776	+	1203	protein_coding	acetate kinase&&sp|Q99TF2|ACKA_STAAN Acetate kinase OS=Staphylococcus aureus (strain N315) OX=158879 GN=ackA PE=1 SV=1 && PF00871:Acetokinase family	-	14484	11443	14773	9790	14290	9188	1552.15	1594.44	1564.72	1246.15	1280.08	1187.4
BVV32_09655	860.775	836.805	777.447	573.621	458.561	585.362	0.616516	1.4734e-05	0.000288873	BVV32_09655	NC_999999999.1	1875131	1876213	-	1083	protein_coding	octopine dehydrogenase&&sp|Q04554|VIS_AGRVS Vitopine synthase OS=Agrobacterium vitis (strain S4 / ATCC BAA-846) OX=311402 GN=vis PE=3 SV=1 && PF02317:NAD/NADP octopine/nopaline dehydrogenase, alpha-helical domain	-	919	687	836	521	592	524	109.395	106.331	98.3585	73.6654	58.9067	75.2222
BVV32_13090	1132.4	1006.11	916.941	1439.01	1905.51	1468.99	-0.656768	1.53825e-05	0.000299402	BVV32_13090	NC_999999999.1	2483745	2484938	-	1194	protein_coding	protein FmtA&&sp|Q2FZK3|FMTA_STAA8 Teichoic acid D-alanine hydrolase OS=Staphylococcus aureus (strain NCTC 8325 / PS 47) OX=93061 GN=fmtA PE=2 SV=1 && PF00144:Beta-lactamase	Beta-lactamase	1209	826	986	1307	2460	1315	130.537	115.96	105.222	167.62	222.025	171.224
BVV32_10985	2051.25	1525.01	1853.41	1153.85	1264.92	1189.71	0.589851	1.563e-05	0.000302031	BVV32_10985	NC_999999999.1	2119725	2120321	+	597	protein_coding	recombination protein RecR&&sp|Q2FJG2|RECR_STAA3 Recombination protein RecR OS=Staphylococcus aureus (strain USA300) OX=367830 GN=recR PE=3 SV=1 && PF02132:RecR protein|PF13662:Toprim domain	-	2190	1252	1993	1048	1633	1065	472.912	351.53	425.37	268.807	294.77	277.344
sRNA00057	127.383	200.979	312.467	95.787	75.9105	72.6117	1.39341	1.61813e-05	0.000310449	-	NC_999999999.1	2320176	2320250	-	75	-	-	-	136	165	336	87	98	65	233.77	368.77	570.837	177.628	140.811	134.74
BVV32_12925	796.146	785.646	815.576	578.025	498.84	579.776	0.535974	1.65008e-05	0.000314334	BVV32_12925	NC_999999999.1	2453542	2454903	-	1362	protein_coding	cytochrome ubiquinol oxidase subunit I&&sp|C0SP90|YTHA_BACSU Putative cytochrome bd menaquinol oxidase subunit I OS=Bacillus subtilis (strain 168) OX=224308 GN=ythA PE=1 SV=1 && PF01654:Cytochrome bd terminal oxidase subunit I	-	850	645	877	525	644	519	80.4549	79.3807	82.0458	59.025	50.9542	59.2425
BVV32_09965	672.51	624.863	537.517	382.047	422.155	386.518	0.621818	1.79383e-05	0.000339311	BVV32_09965	NC_999999999.1	1933368	1933823	-	456	protein_coding	transcriptional regulator&&sp|Q9F4G3|TCAR_STAAC HTH-type transcriptional regulator TcaR OS=Staphylococcus aureus (strain COL) OX=93062 GN=tcaR PE=3 SV=1 && PF12802:MarR family	-	718	513	578	347	545	346	202.988	188.575	161.509	116.525	128.796	117.965
BVV32_13995	189.202	135.204	133.914	274.149	271.883	279.276	-0.845059	1.94623e-05	0.000365565	BVV32_13995	NC_999999999.1	2670950	2671798	+	849	protein_coding	hypothetical protein&&-- && PF07901:Protein of unknown function (DUF1672)	-	202	111	144	249	351	250	30.6729	21.9153	21.6117	44.9103	44.5524	45.7799
BVV32_12620	8762.29	8028.21	8095.31	12588.8	10121.7	12575.2	-0.503522	2.2223e-05	0.000411723	BVV32_12620	NC_999999999.1	2403903	2406020	+	2118	protein_coding	translation initiation factor IF-2&&sp|A7X1Q1|IF2_STAA1 Translation initiation factor IF-2 OS=Staphylococcus aureus (strain Mu3 / ATCC 700698) OX=418127 GN=infB PE=3 SV=1 && PF00009:Elongation factor Tu GTP binding domain|PF11987:Translation-initiation factor 2|PF04760:Translation initiation factor IF-2, N-terminal region	GTP_EFTU	9355	6591	8705	11434	13067	11257	569.415	521.624	523.693	826.659	664.846	826.304
BVV32_03385	146.116	108.407	112.525	246.624	194.424	259.168	-0.924843	2.22263e-05	0.000411723	BVV32_03385	NC_999999999.1	707776	708168	-	393	protein_coding	protein EsaC&&sp|Q6GCI4|ESXC_STAAS ESAT-6 secretion system extracellular protein C OS=Staphylococcus aureus (strain MSSA476) OX=282459 GN=esxC PE=3 SV=1 && -	-	156	89	121	224	251	232	51.1732	37.9603	39.2308	87.279	68.826	91.778
BVV32_14090	7685.15	8415.55	7264.85	9774.67	10979.9	11400	-0.460846	2.26603e-05	0.000416888	BVV32_14090	NC_999999999.1	2691620	2691949	+	330	protein_coding	staphostatin B&&sp|Q99V47|SSPC_STAAM Staphostatin B OS=Staphylococcus aureus (strain Mu50 / ATCC 700699) OX=158878 GN=sspC PE=3 SV=1 && PF09023:Staphostatin B	-	8205	6909	7812	8878	14175	10205	3205.35	3509.41	3016.35	4119.6	4628.93	4807.75
BVV32_01995	554.493	593.193	564.486	770.7	1113.87	860.169	-0.683385	2.34864e-05	0.000429146	BVV32_01995	NC_999999999.1	409490	410215	-	726	protein_coding	cell wall surface anchor family protein&&sp|Q2G260|Y094_STAA8 Uncharacterized protein SAOUHSC_00094 OS=Staphylococcus aureus (strain NCTC 8325 / PS 47) OX=93061 GN=SAOUHSC_00094 PE=1 SV=1 && PF00746:LPXTG cell wall anchor motif	Gram_pos_anchor	592	487	607	700	1438	770	105.123	112.441	106.533	147.644	213.449	164.891
BVV32_09705	9935.91	9700.6	10300.2	16407.1	12020.2	15643.9	-0.557732	2.66688e-05	0.000482737	BVV32_09705	NC_999999999.1	1882552	1885506	-	2955	protein_coding	formate dehydrogenase subunit alpha&&sp|Q99RW4|FDHL_STAAN Putative formate dehydrogenase SA2102 OS=Staphylococcus aureus (strain N315) OX=158879 GN=SA2102 PE=1 SV=1 && PF01568:Molydopterin dinucleotide binding domain|PF10588:NADH-ubiquinone oxidoreductase-G iron-sulfur binding region|PF04879:Molybdopterin oxidoreductase Fe4S4 domain|PF12838:4Fe-4S dicluster domain|PF13510:2Fe-2S iron-sulfur clust…	-	10608	7964	11076	14902	15518	14004	462.793	451.758	477.595	772.22	565.913	736.78
BVV32_11220	11362.4	11754.2	11059.1	8887.27	9181.29	8427.42	0.366994	2.67788e-05	0.000482737	BVV32_11220	NC_999999999.1	2158396	2159757	-	1362	protein_coding	gamma-aminobutyrate permease&&sp|P0AAE1|CYCA_ECO57 D-serine/D-alanine/glycine transporter OS=Escherichia coli O157:H7 OX=83334 GN=cycA PE=3 SV=1 && PF00324:Amino acid permease	AA_permease	12131	9650	11892	8072	11853	7544	1148.23	1187.63	1112.53	907.524	937.827	861.128
BVV32_05720	2222.65	2102.36	2303.51	3417.5	2723.48	3304.39	-0.509989	2.77586e-05	0.000496691	BVV32_05720	NC_999999999.1	1151307	1152299	+	993	protein_coding	2-oxoisovalerate dehydrogenase&&sp|P37940|ODBA_BACSU 2-oxoisovalerate dehydrogenase subunit alpha OS=Bacillus subtilis (strain 168) OX=224308 GN=bfmBAA PE=1 SV=1 && PF00676:Dehydrogenase E1 component	-	2373	1726	2477	3104	3516	2958	308.077	291.356	317.842	478.659	381.567	463.118
BVV32_06635	4597.98	4761.38	4439.63	3711.47	3381.89	3421.69	0.392181	2.79227e-05	0.000496691	BVV32_06635	NC_999999999.1	1321429	1322115	-	687	protein_coding	DNA-binding response regulator&&sp|Q2FIT4|SAER_STAA3 Response regulator SaeR OS=Staphylococcus aureus (strain USA300) OX=367830 GN=saeR PE=3 SV=1 && PF00072:Response regulator receiver domain|PF00486:Transcriptional regulatory protein, C terminal	Response_reg	4909	3909	4774	3371	4366	3063	921.186	953.765	885.441	751.374	684.855	693.16
BVV32_01185	274.436	250.92	262.249	474.531	352.441	528.39	-0.77894	2.89267e-05	0.000511165	BVV32_01185	NC_999999999.1	232816	234246	-	1431	protein_coding	arginine-ornithine antiporter&&sp|Q46170|ARCD_CLOPE Arginine/ornithine antiporter OS=Clostridium perfringens (strain 13 / Type A) OX=195102 GN=arcD PE=3 SV=2 && PF13520:Amino acid permease	-	293	206	282	431	455	473	26.396	24.1302	25.1098	46.1203	34.2644	51.3883
BVV32_13885	56329.7	54141.4	51877.9	40585	43979.3	38088.7	0.404469	2.93598e-05	0.000515427	BVV32_13885	NC_999999999.1	2649854	2650714	+	861	protein_coding	fructose-bisphosphate aldolase&&sp|Q5HE75|ALF2_STAAC Fructose-bisphosphate aldolase OS=Staphylococcus aureus (strain COL) OX=93062 GN=fba PE=3 SV=1 && PF01116:Fructose-bisphosphate aldolase class-II	F_bP_aldolase	60140	44449	55785	36862	56777	34096	9004.74	8653.49	8255.59	6555.86	7106.25	6156.63
BVV32_14320	2510.2	2696.78	3132.11	3762.12	3827.28	4373.46	-0.520299	2.97435e-05	0.000518774	BVV32_14320	NC_999999999.1	2730784	2730996	-	213	protein_coding	ATP synthase subunit C&&sp|A7X4V0|ATPL_STAA1 ATP synthase subunit c OS=Staphylococcus aureus (strain Mu3 / ATCC 700698) OX=418127 GN=atpE PE=3 SV=1 && PF00137:ATP synthase subunit C	-	2680	2214	3368	3417	4941	3915	1622.06	1742.33	2014.77	2456.52	2499.81	2857.56
BVV32_14890	2964.47	2778.39	2999.12	2231.73	2202.95	2272.19	0.382863	3.00459e-05	0.000520666	BVV32_14890	NC_999999999.1	2814206	2815471	+	1266	protein_coding	UDP-N-acetylglucosamine 1-carboxyvinyltransferase&&sp|Q5HEA0|MURA1_STAAC UDP-N-acetylglucosamine 1-carboxyvinyltransferase 1 OS=Staphylococcus aureus (strain COL) OX=93062 GN=murA1 PE=3 SV=1 && PF00275:EPSP synthase (3-phosphoshikimate 1-carboxyvinyltransferase)	EPSP_synthase	3165	2281	3225	2027	2844	2034	322.293	302.012	324.586	245.174	242.085	249.781
BVV32_11200	2818.36	2788.13	2902.41	2172.27	2207.6	2224.15	0.365747	3.216e-05	0.000553729	BVV32_11200	NC_999999999.1	2151809	2153074	+	1266	protein_coding	lipid II:glycine glycyltransferase&&sp|Q6G760|FEMX_STAAS Lipid II:glycine glycyltransferase OS=Staphylococcus aureus (strain MSSA476) OX=282459 GN=femX PE=3 SV=1 && PF02388:FemAB family	-	3009	2289	3121	1973	2850	1991	306.407	303.071	314.119	238.642	242.595	244.501
BVV32_11115	1136.15	1086.51	1053.65	1535.89	1403.57	1483.51	-0.432211	3.44765e-05	0.000589833	BVV32_11115	NC_999999999.1	2140617	2141222	+	606	protein_coding	molybdenum ABC transporter ATP-binding protein&&sp|Q9CMS0|MODC_PASMU Molybdenum import ATP-binding protein ModC OS=Pasteurella multocida (strain Pm70) OX=272843 GN=modC PE=3 SV=1 && PF00005:ABC transporter	ABC_tran	1213	892	1133	1395	1812	1328	258.047	246.732	238.227	352.497	322.223	340.697
BVV32_14510	724.962	632.171	741.179	952.365	1092.96	977.465	-0.52627	3.55583e-05	0.000604491	BVV32_14510	NC_999999999.1	2758982	2759668	-	687	protein_coding	2%2C3-bisphosphoglycerate-dependent phosphoglycerate mutase&&sp|A7X656|GPMA_STAA1 2,3-bisphosphoglycerate-dependent phosphoglycerate mutase OS=Staphylococcus aureus (strain Mu3 / ATCC 700698) OX=418127 GN=gpmA PE=3 SV=1 && PF00300:Histidine phosphatase superfamily (branch 1)	-	774	519	797	865	1411	875	145.243	126.632	147.821	192.803	221.331	198.013
BVV32_08905	1550.14	1559.11	1617.2	2249.34	4268.03	2341.45	-0.907029	3.59881e-05	0.00060741	BVV32_08905	NC_999999999.1	1748034	1748534	+	501	protein_coding	non-heme ferritin&&sp|Q2FFK2|FTN_STAA3 Bacterial non-heme ferritin OS=Staphylococcus aureus (strain USA300) OX=367830 GN=ftnA PE=3 SV=1 && PF00210:Ferritin-like domain	Ferritin	1655	1280	1739	2043	5510	2096	425.864	428.257	442.278	624.431	1185.18	650.424
BVV32_14095	2347.23	2428.8	2710.84	1740.68	1940.36	1787.36	0.452772	3.61823e-05	0.00060741	BVV32_14095	NC_999999999.1	2692187	2693008	-	822	protein_coding	1%2C4-dihydroxy-2-naphthoyl-CoA synthase&&sp|Q99V48|MENB_STAAM 1,4-dihydroxy-2-naphthoyl-CoA synthase OS=Staphylococcus aureus (strain Mu50 / ATCC 700699) OX=158878 GN=menB PE=3 SV=1 && PF00378:Enoyl-CoA hydratase/isomerase	ECH	2506	1994	2915	1581	2505	1600	393.025	406.617	451.857	294.52	328.403	302.615
BVV32_14050	13099	12606.9	12340.6	10108.3	10175.1	9783.59	0.33954	3.75227e-05	0.000625999	BVV32_14050	NC_999999999.1	2682421	2683137	+	717	protein_coding	30S ribosomal protein S1&&sp|Q5HFU7|RS1_STAAC 30S ribosomal protein S1 OS=Staphylococcus aureus (strain COL) OX=93062 GN=rpsA PE=3 SV=1 && PF00575:S1 RNA binding domain	S1	13985	10350	13270	9181	13136	8758	2514.51	2419.66	2358.23	1960.76	1974.31	1899.02
BVV32_00690	564.796	591.975	498.459	396.36	349.343	356.356	0.586928	3.79578e-05	0.00062935	BVV32_00690	NC_999999999.1	137377	139482	+	2106	protein_coding	ATP-dependent Clp protease ATP-binding subunit&&sp|Q6G6C6|CLPL_STAAS ATP-dependent Clp protease ATP-binding subunit ClpL OS=Staphylococcus aureus (strain MSSA476) OX=282459 GN=clpL PE=3 SV=1 && PF10431:C-terminal, D2-small domain, of ClpB protein|PF07724:AAA domain (Cdc48 subfamily)|PF00004:ATPase family associated with various cellular activities (AAA)|PF17871:AAA lid domain	AAA	603	486	536	360	451	319	36.9122	38.6821	32.4295	26.1757	23.0775	23.5492
BVV32_13705	51.5154	42.632	55.7976	129.918	85.9802	130.701	-1.19653	4.42689e-05	0.000729486	BVV32_13705	NC_999999999.1	2614621	2615055	-	435	protein_coding	mannitol-specific phosphotransferase enzyme IIA component&&sp|Q5HE46|PTMA_STAAC Mannitol-specific phosphotransferase enzyme IIA component OS=Staphylococcus aureus (strain COL) OX=93062 GN=mtlF PE=3 SV=3 && PF00359:Phosphoenolpyruvate-dependent sugar phosphotransferase system, EIIA 2	PTS_EIIA_2	55	35	60	118	111	117	16.2999	13.4869	17.575	41.5381	27.4983	41.8157
BVV32_10470	4212.08	4425.2	4514.96	3260.06	2960.51	3532.28	0.431939	4.57282e-05	0.000748938	BVV32_10470	NC_999999999.1	2015375	2016316	+	942	protein_coding	3-oxoacyl-ACP synthase III&&sp|A7X0K2|FABH_STAA1 3-oxoacyl-[acyl-carrier-protein] synthase 3 OS=Staphylococcus aureus (strain Mu3 / ATCC 700698) OX=418127 GN=fabH PE=3 SV=1 && PF08541:3-Oxoacyl-[acyl-carrier-protein (ACP)] synthase III C terminal|PF08545:3-Oxoacyl-[acyl-carrier-protein (ACP)] synthase III	-	4497	3633	4855	2961	3822	3162	615.436	646.468	656.708	481.328	437.231	521.86
BVV32_11470	5173.08	4657.85	4829.29	7308.43	5978.34	6864.6	-0.458546	4.61507e-05	0.000751278	BVV32_11470	NC_999999999.1	2214273	2216729	-	2457	protein_coding	ATP-dependent Clp protease ATP-binding subunit ClpC&&sp|Q2FJB5|CLPC_STAA3 ATP-dependent Clp protease ATP-binding subunit ClpC OS=Staphylococcus aureus (strain USA300) OX=367830 GN=clpC PE=3 SV=1 && PF07724:AAA domain (Cdc48 subfamily)|PF02861:Clp amino terminal domain, pathogenicity island component|PF10431:C-terminal, D2-small domain, of ClpB protein|PF00004:ATPase family associated with various…	Clp_N	5523	3824	5193	6638	7718	6145	289.788	260.883	269.307	413.701	338.51	388.83
BVV32_06100	4556.77	4536.04	4419.17	3660.82	3126.27	3404.93	0.407277	4.91816e-05	0.000795794	BVV32_06100	NC_999999999.1	1219428	1220723	+	1296	protein_coding	HD domain-containing protein&&sp|P39651|YWFO_BACSU Uncharacterized protein YwfO OS=Bacillus subtilis (strain 168) OX=224308 GN=ywfO PE=4 SV=2 && PF01966:HD domain	HD	4865	3724	4752	3325	4036	3048	483.937	481.656	467.203	392.863	335.597	365.639
BVV32_00680	6909.61	6610.39	6121.93	4540.52	5271.9	4116.52	0.495387	5.05757e-05	0.000813452	BVV32_00680	NC_999999999.1	135116	136282	+	1167	protein_coding	hydroxymethylglutaryl-CoA synthase&&sp|Q9FD71|HMGCS_ENTFL Hydroxymethylglutaryl-CoA synthase OS=Enterococcus faecalis OX=1351 GN=mvaS PE=1 SV=1 && PF08540:Hydroxymethylglutaryl-coenzyme A synthase C terminal|PF01154:Hydroxymethylglutaryl-coenzyme A synthase N terminal	-	7377	5427	6583	4124	6806	3685	814.929	779.51	718.765	541.13	628.481	490.919
BVV32_03830	4289.82	4346.02	4104.85	5575.46	5188.25	5825.69	-0.380649	5.27047e-05	0.000842648	BVV32_03830	NC_999999999.1	810549	812027	-	1479	protein_coding	hypothetical protein&&sp|P94311|DPPB_ALKPO Dipeptide transport system permease protein DppB OS=Alkalihalobacillus pseudofirmus (strain ATCC BAA-2126 / JCM 17055 / OF4) OX=398511 GN=dppB PE=3 SV=1 && PF00528:Binding-protein-dependent transport system inner membrane component	BPD_transp_1	4580	3568	4414	5064	6698	5215	399.216	404.38	380.275	524.3	488.032	548.187
BVV32_04545	27619.7	24116.3	24277.6	36008.2	32139.6	33183.5	-0.414688	5.31064e-05	0.000844046	BVV32_04545	NC_999999999.1	950392	951798	-	1407	protein_coding	dihydrolipoyl dehydrogenase&&sp|Q5HGY8|DLDH_STAAC Dihydrolipoyl dehydrogenase OS=Staphylococcus aureus (strain COL) OX=93062 GN=pdhD PE=3 SV=1 && PF02852:Pyridine nucleotide-disulphide oxidoreductase, dimerisation domain|PF07992:Pyridine nucleotide-disulphide oxidoreductase	Pyr_redox_2	29488	19799	26106	32705	41492	29705	2701.86	2358.75	2364.18	3559.38	3177.91	3282.3
BVV32_03885	1846.12	1788.11	1708.34	2347.33	2247.1	2381.66	-0.38458	5.58268e-05	0.000882064	BVV32_03885	NC_999999999.1	821705	824494	-	2790	protein_coding	type-1 restriction enzyme R protein&&sp|Q6GCT1|HSDR_STAAS Type-1 restriction enzyme R protein OS=Staphylococcus aureus (strain MSSA476) OX=282459 GN=hsdR PE=3 SV=1 && PF04313:Type I restriction enzyme R protein N terminus (HSDR_N)|PF12008:Type I restriction and modification enzyme - subunit R C terminal|PF18766:SWI2/SNF2 ATPase	-	1971	1468	1837	2132	2901	2132	91.0738	88.1971	83.8955	117.014	112.051	118.803
BVV32_09930	5410.99	5432.53	5186.39	7090.44	6570.13	6752.89	-0.348689	6.16156e-05	0.000967833	BVV32_09930	NC_999999999.1	1926776	1928707	-	1932	protein_coding	MFS transporter&&sp|P54585|YHCA_BACSU Uncharacterized MFS-type transporter YhcA OS=Bacillus subtilis (strain 168) OX=224308 GN=yhcA PE=3 SV=2 && PF07690:Major Facilitator Superfamily	MFS_1	5777	4460	5577	6440	8482	6045	385.484	386.955	367.813	510.426	473.11	486.443
BVV32_12160	9639.93	10112.3	11406	7152.09	8292.06	7358.36	0.450251	6.20839e-05	0.000969252	BVV32_12160	NC_999999999.1	2319884	2320180	+	297	protein_coding	30S ribosomal protein S6&&sp|A7WY58|RS6_STAA1 30S ribosomal protein S6 OS=Staphylococcus aureus (strain Mu3 / ATCC 700698) OX=418127 GN=rpsF PE=3 SV=1 && PF01250:Ribosomal protein S6	-	10292	8302	12265	6496	10705	6587	4467.39	4685.53	5261.93	3349.22	3884.2	3448.05
BVV32_04550	19769.7	19274.5	19496.6	32590.7	22945.1	30589.6	-0.556909	6.24276e-05	0.000969252	BVV32_04550	NC_999999999.1	951802	953094	-	1293	protein_coding	dihydrolipoyllysine-residue acetyltransferase component of pyruvate dehydrogenase complex&&sp|P65635|ODP2_STAAM Dihydrolipoyllysine-residue acetyltransferase component of pyruvate dehydrogenase complex OS=Staphylococcus aureus (strain Mu50 / ATCC 700699) OX=158878 GN=pdhC PE=3 SV=1 && PF00198:2-oxoacid dehydrogenases acyltransferase (catalytic domain)|PF02817:e3 binding domain|PF00364:Biotin-requ…	Biotin_lipoyl	21107	15824	20965	29601	29622	27383	2104.45	2051.4	2066	3505.6	2468.81	3292.5
BVV32_03820	6696.06	6488.59	6506.94	11195	7792.44	10104.2	-0.562782	6.31217e-05	0.000974397	BVV32_03820	NC_999999999.1	807588	809363	-	1776	protein_coding	peptide ABC transporter substrate-binding protein&&-- && PF00496:Bacterial extracellular solute-binding proteins, family 5 Middle	-	7149	5327	6997	10168	10060	9045	518.935	502.773	501.999	876.691	610.417	791.787
BVV32_01920	587.275	617.554	571.926	426.087	290.474	394.337	0.681421	6.78249e-05	0.00104048	BVV32_01920	NC_999999999.1	391153	391821	-	669	protein_coding	capsular polysaccharide type 5 biosynthesis protein cap5A&&sp|P95695|CAP5A_STAAE Capsular polysaccharide type 5 biosynthesis protein cap5A OS=Staphylococcus aureus (strain Newman) OX=426430 GN=cap5A PE=3 SV=1 && PF02706:Chain length determinant protein	-	627	507	615	387	375	353	120.824	127.032	117.134	88.5807	60.4055	82.0336
BVV32_01750	1614.77	1828.3	2047.77	1250.74	1378.78	1228.81	0.508307	6.81771e-05	0.00104048	BVV32_01750	NC_999999999.1	356485	358803	+	2319	protein_coding	multifunctional 2'%2C3'-cyclic-nucleotide 2'-phosphodiesterase/5'-nucleotidase/3'-nucleotidase&&sp|P22848|5NTD_VIBPA 5'-nucleotidase OS=Vibrio parahaemolyticus serotype O3:K6 (strain RIMD 2210633) OX=223926 GN=nutA PE=3 SV=2 && PF02872:5'-nucleotidase, C-terminal domain|PF00149:Calcineurin-like phosphoesterase	Metallophos	1724	1501	2202	1136	1780	1100	95.8401	108.496	120.99	75.0122	82.7162	73.7454
BVV32_06640	1825.52	1836.83	1685.09	1429.1	1264.92	1260.09	0.435741	7.01354e-05	0.00106432	BVV32_06640	NC_999999999.1	1322090	1322563	-	474	protein_coding	DoxX family protein&&-- && PF07681:DoxX	-	1949	1508	1812	1298	1633	1128	530.084	533.28	487.095	419.325	371.261	369.976
BVV32_04555	14061.8	13275.6	13624.9	23394	15985.4	21866.2	-0.580182	7.46386e-05	0.00112629	BVV32_04555	NC_999999999.1	953185	954162	-	978	protein_coding	pyruvate dehydrogenase E1 component subunit beta&&sp|P0A0A1|ODPB_STAAM Pyruvate dehydrogenase E1 component subunit beta OS=Staphylococcus aureus (strain Mu50 / ATCC 700699) OX=158878 GN=pdhB PE=3 SV=1 && PF02780:Transketolase, C-terminal domain|PF02779:Transketolase, pyrimidine binding domain	-	15013	10899	14651	21248	20637	19574	1978.97	1868.01	1908.81	3326.85	2273.94	3111.6
BVV32_00565	175.152	190.017	124.615	245.523	310.613	332.897	-0.86464	7.73308e-05	0.00116039	BVV32_00565	NC_999999999.1	115962	116693	+	732	protein_coding	peptide ABC transporter permease&&sp|Q45592|YYDJ_BACSU Probable peptide export permease protein YydJ OS=Bacillus subtilis (strain 168) OX=224308 GN=yydJ PE=2 SV=1 && -	-	187	156	134	223	401	298	32.9338	35.7228	23.3253	46.6496	59.0343	63.2919
BVV32_07855	5200.24	5665.18	5868.98	3828.18	4571.67	3797.03	0.455761	8.56543e-05	0.00127815	BVV32_07855	NC_999999999.1	1554349	1555440	+	1092	protein_coding	bifunctional 3-deoxy-7-phosphoheptulonate synthase/chorismate mutase&&sp|P39912|AROG_BACSU Protein AroA(G) OS=Bacillus subtilis (strain 168) OX=224308 GN=aroA PE=1 SV=1 && PF00793:DAHP synthetase I family|PF01817:Chorismate mutase type II	-	5552	4651	6311	3477	5902	3399	655.447	713.931	736.393	487.569	582.436	483.918
BVV32_00300	1382.48	1230.24	1086.19	884.103	862.126	866.872	0.501486	8.70483e-05	0.00128791	BVV32_00300	NC_999999999.1	59742	61280	+	1539	protein_coding	transporter&&sp|P46133|ABGT_ECOLI p-aminobenzoyl-glutamate transport protein OS=Escherichia coli (strain K12) OX=83333 GN=abgT PE=1 SV=3 && PF03806:AbgT putative transporter family	-	1476	1010	1168	803	1113	776	123.64	110.006	96.7026	79.8971	77.9342	78.391
BVV32_13340	8850.34	8251.11	8131.58	13176.8	10074.4	11969.8	-0.480916	8.73343e-05	0.00128791	BVV32_13340	NC_999999999.1	2538294	2540063	-	1770	protein_coding	acetolactate synthase%2C large subunit%2C biosynthetic type&&sp|P37251|ILVB_BACSU Acetolactate synthase large subunit OS=Bacillus subtilis (strain 168) OX=224308 GN=ilvB PE=1 SV=4 && PF02775:Thiamine pyrophosphate enzyme, C-terminal TPP binding domain|PF00205:Thiamine pyrophosphate enzyme, central domain|PF02776:Thiamine pyrophosphate enzyme, N-terminal TPP binding domain	TPP_enzyme_N	9449	6774	8744	11968	13006	10715	688.214	641.512	629.464	1035.39	791.848	941.156
BVV32_04065	2298.52	2131.6	2035.68	3223.73	2622.78	3136.82	-0.473727	8.77467e-05	0.00128791	BVV32_04065	NC_999999999.1	866038	867003	-	966	protein_coding	phospho-N-acetylmuramoyl-pentapeptide-transferase&&sp|A7X1C2|MRAY_STAA1 Phospho-N-acetylmuramoyl-pentapeptide-transferase OS=Staphylococcus aureus (strain Mu3 / ATCC 700698) OX=418127 GN=mraY PE=3 SV=1 && PF00953:Glycosyl transferase family 4	Glycos_transf_4	2454	1750	2189	2928	3386	2808	327.498	303.664	288.737	464.139	377.73	451.921
BVV32_01915	457.082	442.154	404.533	321.492	260.264	277.041	0.604778	8.97899e-05	0.00131074	BVV32_01915	NC_999999999.1	390451	391137	-	687	protein_coding	capsular biosynthesis protein&&sp|P39851|CAPB_STAAU Putative tyrosine-protein kinase CapB OS=Staphylococcus aureus OX=1280 GN=capB PE=3 SV=1 && PF13614:AAA domain	-	488	363	435	292	336	248	91.5744	88.5691	80.6801	65.0849	52.7053	56.1226
BVV32_14395	46.8321	51.1584	39.0583	104.595	86.7548	100.539	-1.09279	9.13809e-05	0.00132675	BVV32_14395	NC_999999999.1	2741603	2741815	+	213	protein_coding	pathogenicity island family protein&&-- && -	-	50	42	42	95	112	90	30.2623	33.0523	25.1249	68.2964	56.6643	65.691
BVV32_01190	190.139	137.64	207.381	343.512	255.617	427.85	-0.933232	9.81112e-05	0.00141681	BVV32_01190	NC_999999999.1	234337	235347	-	1011	protein_coding	ornithine carbamoyltransferase&&sp|Q5HCR3|OTCC_STAAC Ornithine carbamoyltransferase, catabolic OS=Staphylococcus aureus (strain COL) OX=93062 GN=arcB PE=3 SV=1 && PF02729:Aspartate/ornithine carbamoyltransferase, carbamoyl-P binding domain|PF00185:Aspartate/ornithine carbamoyltransferase, Asp/Orn binding domain	-	203	113	223	312	330	383	25.8854	18.7353	28.1053	47.2561	35.175	58.8966
BVV32_05945	1475.21	1539.62	1671.14	1168.16	1213.02	1118.22	0.420739	9.96317e-05	0.00143107	BVV32_05945	NC_999999999.1	1195026	1196510	+	1485	protein_coding	amino acid permease&&sp|O07576|YHDG_BACSU Uncharacterized amino acid permease YhdG OS=Bacillus subtilis (strain 168) OX=224308 GN=yhdG PE=2 SV=1 && PF13520:Amino acid permease	-	1575	1264	1797	1061	1566	1001	136.73	142.677	154.19	109.406	113.641	104.797
BVV32_05740	3060.95	3032.96	2614.12	2099.61	1820.3	2274.42	0.492015	0.000106507	0.00152169	BVV32_05740	NC_999999999.1	1155370	1156350	+	981	protein_coding	hypothetical protein&&sp|P54538|YQJA_BACSU Uncharacterized protein YqjA OS=Bacillus subtilis (strain 168) OX=224308 GN=yqjA PE=4 SV=2 && PF06081:Aromatic acid exporter family member 1|PF11728:Putative aromatic acid exporter C-terminal domain	-	3268	2490	2811	1907	2350	2036	429.461	425.464	365.112	297.67	258.149	322.665
BVV32_03670	4045.36	4135.3	3795.17	5143.87	5068.19	4965.52	-0.34205	0.000115635	0.00164336	BVV32_03670	NC_999999999.1	768136	769548	+	1413	protein_coding	nickel ABC transporter substrate-binding protein&&sp|Q2G2P5|NIKA_STAA8 Nickel-binding protein NikA OS=Staphylococcus aureus (strain NCTC 8325 / PS 47) OX=93061 GN=nikA PE=1 SV=2 && PF00496:Bacterial extracellular solute-binding proteins, family 5 Middle	-	4319	3395	4081	4672	6543	4445	394.05	402.745	368.009	506.308	499.006	489.072
BVV32_03155	148.926	169.31	146.004	259.836	224.633	272.573	-0.705538	0.000117075	0.00165508	BVV32_03155	NC_999999999.1	666684	668030	+	1347	protein_coding	PTS ascorbate transporter subunit IIC&&sp|Q8FAJ3|ULAA_ECOL6 Ascorbate-specific PTS system EIIC component OS=Escherichia coli O6:H1 (strain CFT073 / ATCC 700928 / UPEC) OX=199310 GN=ulaA PE=3 SV=1 && PF03611:PTS system sugar-specific permease component	-	159	139	157	236	290	244	15.2174	17.2974	14.8514	26.8286	23.2007	28.1621
BVV32_11340	987.222	1053.62	973.669	696.933	795.511	698.189	0.458	0.00011917	0.00167587	BVV32_11340	NC_999999999.1	2185985	2187160	+	1176	protein_coding	N-acetyl-L%2CL-diaminopimelate deacetylase&&sp|O07598|YHAA_BACSU Putative amidohydrolase YhaA OS=Bacillus subtilis (strain 168) OX=224308 GN=yhaA PE=3 SV=3 && PF07687:Peptidase dimerisation domain|PF01546:Peptidase family M20/M25/M40	Peptidase_M20	1054	865	1047	633	1027	625	115.543	123.294	113.442	82.4234	94.1097	82.6258
BVV32_05985	1138.96	986.626	1056.44	1435.7	1380.33	1441.06	-0.418544	0.000122289	0.00171078	BVV32_05985	NC_999999999.1	1202686	1203669	+	984	protein_coding	diphosphomevalonate decarboxylase&&sp|Q97UL5|DMD_SACS2 Diphosphomevalonate decarboxylase OS=Saccharolobus solfataricus (strain ATCC 35092 / DSM 1617 / JCM 11322 / P2) OX=273057 GN=SSO2989 PE=1 SV=1 && PF00288:GHMP kinases N terminal domain|PF18376:Mevalonate 5-diphosphate decarboxylase C-terminal domain	GHMP_kinases	1216	810	1136	1304	1782	1290	159.312	137.982	147.102	202.925	195.157	203.816
BVV32_05405	9491	9182.93	9299.61	13671.1	10935.8	13070.1	-0.429415	0.000132174	0.00183948	BVV32_05405	NC_999999999.1	1094745	1096577	+	1833	protein_coding	molecular chaperone DnaK&&sp|P45554|DNAK_STAAU Chaperone protein DnaK OS=Staphylococcus aureus OX=1280 GN=dnaK PE=3 SV=1 && PF00012:Hsp70 protein|PF10712:NAD-specific glutamate dehydrogenase	HSP70	10133	7539	10000	12417	14118	11700	712.667	689.42	695.139	1037.31	830.008	992.353
BVV32_06110	31880.5	34360.1	34404.8	24296.9	28110.1	24853.3	0.381391	0.000133767	0.00185205	BVV32_06110	NC_999999999.1	1221771	1222781	+	1011	protein_coding	zinc-dependent alcohol dehydrogenase&&sp|Q2FJ31|ADH_STAA3 Alcohol dehydrogenase OS=Staphylococcus aureus (strain USA300) OX=367830 GN=adh PE=3 SV=1 && PF08240:Alcohol dehydrogenase GroES-like domain|PF00107:Zinc-binding dehydrogenase	ADH_N	34037	28209	36996	22068	36290	22248	4340.21	4677.02	4662.7	3342.46	3868.18	3421.23
BVV32_08140	487.054	461.643	469.63	700.236	666.928	612.172	-0.480577	0.000135397	0.00186501	BVV32_08140	NC_999999999.1	1620310	1621689	+	1380	protein_coding	argininosuccinate lyase&&sp|A7X0H4|ARLY_STAA1 Argininosuccinate lyase OS=Staphylococcus aureus (strain Mu3 / ATCC 700698) OX=418127 GN=argH PE=3 SV=1 && PF00206:Lyase|PF14698:Argininosuccinate lyase C-terminal	-	520	379	505	636	861	548	48.5775	46.0355	46.6279	70.5719	67.235	61.7368
BVV32_12155	65.565	66.9931	111.595	34.131	27.8855	34.6302	1.3478	0.000137791	0.00188318	BVV32_12155	NC_999999999.1	2319624	2319893	-	270	protein_coding	hypothetical protein&&-- && -	-	70	55	120	31	36	31	33.423	34.1453	56.6306	17.5813	14.3685	17.8501
BVV32_14310	6389.78	6081.75	6070.78	9011.68	7238.61	9228.39	-0.458165	0.000138119	0.00188318	BVV32_14310	NC_999999999.1	2729527	2730066	-	540	protein_coding	ATP synthase subunit delta&&sp|A7X4U8|ATPD_STAA1 ATP synthase subunit delta OS=Staphylococcus aureus (strain Mu3 / ATCC 700698) OX=418127 GN=atpH PE=3 SV=1 && PF00213:ATP synthase delta (OSCP) subunit	-	6822	4993	6528	8185	9345	8261	1628.65	1549.89	1540.35	2321.02	1864.91	2378.38
BVV32_03725	140.496	90.1362	115.315	223.503	202.17	196.61	-0.83977	0.000138904	0.00188433	BVV32_03725	NC_999999999.1	784786	785094	-	309	protein_coding	hypothetical protein&&-- && -	-	150	74	124	203	261	176	62.5812	40.1426	51.1325	100.599	91.0235	88.5517
BVV32_03010	3718.47	3908.74	3623.13	5678.96	4475.62	5185.59	-0.447112	0.00014488	0.00195552	BVV32_03010	NC_999999999.1	638654	640495	+	1842	protein_coding	bifunctional homocysteine S-methyltransferase/methylenetetrahydrofolate reductase&&sp|O06745|YITJ_BACSU Bifunctional homocysteine S-methyltransferase/5,10-methylenetetrahydrofolate reductase OS=Bacillus subtilis (strain 168) OX=224308 GN=yitJ PE=2 SV=1 && PF02574:Homocysteine S-methyltransferase|PF02219:Methylenetetrahydrofolate reductase	-	3970	3209	3896	5158	5778	4642	277.851	292.02	269.503	428.791	338.033	391.795
Novel00124	187.329	316.695	380.354	144.231	158.018	142.989	0.988022	0.000146764	0.00197092	-	NC_999999999.1	1482574	1482956	+	383	-	PF00312:Ribosomal protein S15	-	200	260	409	131	204	128	67.3197	113.791	136.069	52.3753	57.3988	51.9582
BVV32_14300	11464.5	10165.9	10544.8	15379.9	12781.6	15025	-0.42442	0.000147489	0.00197092	BVV32_14300	NC_999999999.1	2727100	2727966	-	867	protein_coding	ATP synthase subunit gamma&&sp|A7X4U4|ATPG_STAA1 ATP synthase gamma chain OS=Staphylococcus aureus (strain Mu3 / ATCC 700698) OX=418127 GN=atpG PE=3 SV=1 && PF00231:ATP synthase	-	12240	8346	11339	13969	16501	13450	1820.01	1613.58	1666.44	2467.18	2050.99	2411.83
BVV32_05400	3364.42	3047.58	2995.4	4788.25	3746.72	4538.79	-0.474246	0.000150391	0.00199975	BVV32_05400	NC_999999999.1	1094050	1094676	+	627	protein_coding	nucleotide exchange factor GrpE&&sp|Q2FGE2|GRPE_STAA3 Protein GrpE OS=Staphylococcus aureus (strain USA300) OX=367830 GN=grpE PE=3 SV=1 && PF01025:GrpE	-	3592	2502	3221	4349	4837	4063	738.55	668.886	654.572	1062.13	831.342	1007.45
BVV32_13330	7198.1	5872.25	6569.24	10027.9	8032.57	9338.98	-0.480017	0.000151381	0.002003	BVV32_13330	NC_999999999.1	2536899	2537903	-	1005	protein_coding	ketol-acid reductoisomerase&&sp|A7X4M9|ILVC_STAA1 Ketol-acid reductoisomerase (NADP(+)) OS=Staphylococcus aureus (strain Mu3 / ATCC 700698) OX=418127 GN=ilvC PE=3 SV=1 && PF07991:Acetohydroxy acid isomeroreductase, NADPH-binding domain|PF01450:Acetohydroxy acid isomeroreductase, catalytic domain	-	7685	4821	7064	9108	10370	8360	985.8	804.088	895.609	1387.75	1111.95	1293.25
BVV32_07930	4384.43	4363.08	4324.32	3548.52	3407.45	3537.86	0.317142	0.000161204	0.00211872	BVV32_07930	NC_999999999.1	1572505	1573635	+	1131	protein_coding	HAD family hydrolase&&-- && PF13242:HAD-hyrolase-like	-	4681	3582	4650	3223	4399	3167	533.564	530.879	523.871	436.367	419.144	435.34
BVV32_13310	2180.5	1735.73	1719.5	2761.31	2594.12	2521.3	-0.482496	0.000161705	0.00211872	BVV32_13310	NC_999999999.1	2532334	2532906	-	573	protein_coding	3-isopropylmalate dehydratase small subunit&&sp|A7X4N4|LEUD_STAA1 3-isopropylmalate dehydratase small subunit OS=Staphylococcus aureus (strain Mu3 / ATCC 700698) OX=418127 GN=leuD PE=3 SV=1 && PF00694:Aconitase C-terminal domain	-	2328	1425	1849	2508	3349	2257	523.768	416.862	411.165	670.235	629.842	612.378
BVV32_11030	4052.85	5330.21	3975.58	2744.79	3274.22	3141.29	0.54366	0.0001671	0.00217879	BVV32_11030	NC_999999999.1	2125792	2126139	+	348	protein_coding	transcriptional regulator&&sp|Q2FEJ8|SARR_STAA3 HTH-type transcriptional regulator SarR OS=Staphylococcus aureus (strain USA300) OX=367830 GN=sarR PE=3 SV=3 && PF12802:MarR family	-	4327	4376	4275	2493	4227	2812	1602.94	2107.81	1565.28	1096.98	1308.95	1256.26
BVV32_12685	7223.39	6862.53	6776.62	5770.34	5040.3	5403.43	0.363996	0.000168092	0.00218114	BVV32_12685	NC_999999999.1	2410437	2411924	-	1488	protein_coding	lysine--tRNA ligase&&sp|A7WYS8|SYK_STAA1 Lysine--tRNA ligase OS=Staphylococcus aureus (strain Mu3 / ATCC 700698) OX=418127 GN=lysS PE=3 SV=1 && PF01336:OB-fold nucleic acid binding domain|PF00152:tRNA synthetases class II (D, K and N)	tRNA-synt_2	7712	5634	7287	5241	6507	4837	668.151	634.668	623.993	539.343	471.248	505.378
BVV32_06450	985.348	1045.09	1022.96	1333.31	1276.54	1388.56	-0.388763	0.000182008	0.00235036	BVV32_06450	NC_999999999.1	1287466	1288110	+	645	protein_coding	hypothetical protein&&-- && PF04167:Protein of unknown function (DUF402)	-	1052	858	1100	1211	1648	1243	210.265	222.977	217.304	287.5	275.34	299.609
BVV32_02650	7482.84	7355.84	7387.61	12030.6	8502.75	11340.8	-0.519898	0.000193821	0.00249093	BVV32_02650	NC_999999999.1	539203	542001	-	2799	protein_coding	2-oxoglutarate dehydrogenase subunit E1&&sp|A7X295|ODO1_STAA1 2-oxoglutarate dehydrogenase E1 component OS=Staphylococcus aureus (strain Mu3 / ATCC 700698) OX=418127 GN=odhA PE=3 SV=1 && PF16870:2-oxoglutarate dehydrogenase C-terminal|PF00676:Dehydrogenase E1 component|PF02779:Transketolase, pyrimidine binding domain	-	7989	6039	7944	10927	10977	10152	367.96	361.655	361.635	597.795	422.622	563.886
BVV32_11520	7924	7600.67	7274.15	6116.05	5422.18	6130.66	0.368053	0.000195621	0.00250209	BVV32_11520	NC_999999999.1	2225284	2226300	+	1017	protein_coding	gamma-hemolysin subunit B&&sp|Q6G7T8|LUKL1_STAAS Uncharacterized leukocidin-like protein 1 OS=Staphylococcus aureus (strain MSSA476) OX=282459 GN=SAS1924 PE=3 SV=1 && PF07968:Leukocidin/Hemolysin toxin family	-	8460	6240	7822	5555	7000	5488	1072.41	1028.48	980.011	836.406	741.735	838.95
Novel00146	266.007	320.349	451.961	182.766	223.084	156.394	0.881775	0.000207553	0.00264212	-	NC_999999999.1	1640634	1641914	+	1281	-	PF07992:Pyridine nucleotide-disulphide oxidoreductase	Pyr_redox_2	284	263	486	166	288	140	28.5812	34.4143	48.3416	19.8433	24.2278	16.9911
BVV32_00440	135.813	109.625	165.533	229.008	243.223	227.889	-0.763477	0.000211933	0.00268515	BVV32_00440	NC_999999999.1	92423	93103	-	681	protein_coding	GntR family transcriptional regulator&&sp|P10585|GNTR_BACSU Gluconate operon transcriptional repressor OS=Bacillus subtilis (strain 168) OX=224308 GN=gntR PE=4 SV=2 && PF00392:Bacterial regulatory proteins, gntR family|PF07729:FCD domain	FCD	145	90	178	208	314	204	27.4493	22.1528	33.3048	46.7703	49.6883	46.5721
BVV32_11920	1771.19	1801.51	1800.4	1439.01	1409.77	1380.74	0.345179	0.00022091	0.00278575	BVV32_11920	NC_999999999.1	2275934	2276938	+	1005	protein_coding	oxidoreductase&&sp|O07615|YHFP_BACSU Putative quinone oxidoreductase YhfP OS=Bacillus subtilis (strain 168) OX=224308 GN=yhfP PE=1 SV=1 && PF08240:Alcohol dehydrogenase GroES-like domain|PF00107:Zinc-binding dehydrogenase	ADH_zinc_N	1891	1479	1936	1307	1820	1236	242.57	246.68	245.456	199.142	195.154	191.203
BVV32_12515	2772.46	2672.42	2713.63	2188.79	1991.49	2199.58	0.355632	0.000222452	0.00279208	BVV32_12515	NC_999999999.1	2382591	2383898	+	1308	protein_coding	FADH(2)-oxidizing methylenetetrahydrofolate--tRNA-(uracil(54)-C(5))-methyltransferase TrmFO&&sp|A7X1M6|TRMFO_STAA1 Methylenetetrahydrofolate--tRNA-(uracil-5-)-methyltransferase TrmFO OS=Staphylococcus aureus (strain Mu3 / ATCC 700698) OX=418127 GN=trmFO PE=3 SV=1 && PF01134:Glucose inhibited division protein A	-	2960	2194	2918	1988	2571	1969	291.739	281.165	284.257	232.736	211.819	234.035
BVV32_03440	254.767	271.627	275.268	421.683	358.638	392.103	-0.546725	0.000274471	0.00342897	BVV32_03440	NC_999999999.1	721585	723108	+	1524	protein_coding	hypothetical protein&&-- && -	-	272	223	296	383	463	351	23.0088	24.5275	24.748	38.4829	32.7392	35.8068
BVV32_12285	2379.07	2342.32	2267.24	1919.04	1611.94	1791.83	0.393743	0.000281208	0.00348107	BVV32_12285	NC_999999999.1	2338881	2339459	+	579	protein_coding	xanthine phosphoribosyltransferase&&sp|A7WY89|XPT_STAA1 Xanthine phosphoribosyltransferase OS=Staphylococcus aureus (strain Mu3 / ATCC 700698) OX=418127 GN=xpt PE=3 SV=1 && PF00156:Phosphoribosyl transferase domain	Pribosyltran	2540	1923	2438	1743	2081	1604	565.543	556.715	536.524	460.97	387.316	430.694
BVV32_08595	271.626	277.717	254.809	350.118	405.889	514.984	-0.660319	0.000281233	0.00348107	BVV32_08595	NC_999999999.1	1693986	1694309	+	324	protein_coding	hypothetical protein&&-- && -	-	290	228	274	318	524	461	115.389	117.957	107.756	150.292	174.284	221.207
BVV32_08100	10984.9	10137.9	9931.98	7714.7	8710.34	7500.23	0.376073	0.000287081	0.00352106	BVV32_08100	NC_999999999.1	1607055	1607957	-	903	protein_coding	hypothetical protein&&sp|Q7A6H3|Y829_STAAN Uncharacterized protein SA0829 OS=Staphylococcus aureus (strain N315) OX=158879 GN=SA0829 PE=1 SV=1 && PF01557:Fumarylacetoacetate (FAA) hydrolase family	FAA_hydrolase	11728	8323	10680	7007	11245	6714	1674.35	1544.99	1507.01	1188.22	1341.97	1155.94
BVV32_13435	7806.92	7208.46	6479.97	5838.6	4780.04	5239.21	0.43908	0.000288073	0.00352106	BVV32_13435	NC_999999999.1	2557545	2558261	-	717	protein_coding	DNA-binding response regulator&&sp|Q5HEG2|AGRA_STAAC Accessory gene regulator A OS=Staphylococcus aureus (strain COL) OX=93062 GN=agrA PE=1 SV=1 && PF00072:Response regulator receiver domain|PF04397:LytTr DNA-binding domain	Response_reg	8335	5918	6968	5303	6171	4690	1498.64	1383.53	1238.29	1132.55	927.487	1016.94
Novel00081	382.15	654.096	904.852	377.643	333.077	265.87	0.990758	0.000288397	0.00352106	-	NC_999999999.1	1031112	1032493	-	1382	-	PF04327:Cysteine protease Prp|PF00829:Ribosomal prokaryotic L21 protein|PF01016:Ribosomal L27 protein	-	408	537	973	343	430	238	38.0595	65.1327	89.7096	38.0049	33.5299	26.7739
BVV32_07395	2422.16	2444.64	2532.28	3568.34	2886.15	3431.74	-0.417385	0.000291536	0.0035355	BVV32_07395	NC_999999999.1	1461745	1463505	-	1761	protein_coding	2-oxoglutarate ferredoxin oxidoreductase subunit alpha&&sp|P72578|OFOA_SULSP 2-oxoacid:ferredoxin oxidoreductase subunit alpha OS=Sulfolobus sp. OX=2288 PE=1 SV=1 && PF01855:Pyruvate flavodoxin/ferredoxin oxidoreductase, thiamine diP-bdg|PF17147:Pyruvate:ferredoxin oxidoreductase core domain II|PF01558:Pyruvate ferredoxin/flavodoxin oxidoreductase	-	2586	2007	2723	3241	3726	3072	189.313	191.038	197.025	281.821	228.011	271.209
BVV32_00545	555.429	619.991	630.513	819.144	1026.34	778.621	-0.541511	0.000292212	0.0035355	BVV32_00545	NC_999999999.1	112018	112689	-	672	protein_coding	NAD(P)H-dependent oxidoreductase&&sp|Q2FDY2|Y2462_STAA3 Putative NAD(P)H nitroreductase SAUSA300_2462 OS=Staphylococcus aureus (strain USA300) OX=367830 GN=SAUSA300_2462 PE=3 SV=1 && PF00881:Nitroreductase family	Nitroreductase	593	509	678	744	1325	697	113.762	126.964	128.557	169.534	212.48	161.252
BVV32_00285	154.546	116.933	137.634	86.979	69.7137	62.5578	0.905047	0.000299047	0.00360197	BVV32_00285	NC_999999999.1	56484	57305	-	822	protein_coding	diaminopimelate epimerase&&sp|A0A0H3JU78|CNTK_STAAM Histidine racemase OS=Staphylococcus aureus (strain Mu50 / ATCC 700699) OX=158878 GN=cntK PE=1 SV=1 && -	-	165	96	148	79	90	56	25.8775	19.5764	22.9416	14.7167	11.7989	10.5915
BVV32_11125	991.905	998.806	984.828	1553.51	1170.42	1457.82	-0.489623	0.000313908	0.00376409	BVV32_11125	NC_999999999.1	2142427	2142933	+	507	protein_coding	molybdenum cofactor biosynthesis protein&&sp|Q5HDT2|MOAB_STAAC Molybdenum cofactor biosynthesis protein B OS=Staphylococcus aureus (strain COL) OX=93062 GN=moaB PE=3 SV=1 && PF00994:Probable molybdopterin binding domain	-	1059	820	1059	1411	1511	1305	269.277	271.106	266.147	426.16	321.165	400.171
BVV32_03815	5618.92	5957.51	6685.49	9291.33	7115.45	9238.44	-0.489576	0.000329453	0.00393294	BVV32_03815	NC_999999999.1	805544	807550	-	2007	protein_coding	gamma-glutamyltransferase&&sp|P54422|GGT_BACSU Glutathione hydrolase proenzyme OS=Bacillus subtilis (strain 168) OX=224308 GN=ggt PE=1 SV=1 && PF01019:Gamma-glutamyltranspeptidase	-	5999	4891	7189	8439	9186	8270	385.338	408.491	456.41	643.869	493.231	640.621
BVV32_10360	8420.42	9438.72	9739.48	6925.29	5371.83	7306.97	0.493737	0.000344217	0.004091	BVV32_10360	NC_999999999.1	1991953	1992675	+	723	protein_coding	serine protease SplB&&sp|Q6G8C2|SPLB_STAAS Serine protease SplB OS=Staphylococcus aureus (strain MSSA476) OX=282459 GN=splB PE=3 SV=1 && PF00089:Trypsin	Trypsin	8990	7749	10473	6290	6935	6541	1603	1796.55	1845.72	1332.19	1033.66	1406.53
BVV32_00560	108.651	153.475	77.1867	244.422	167.313	289.33	-1.05026	0.000364233	0.00430982	BVV32_00560	NC_999999999.1	115321	115956	+	636	protein_coding	peptide ABC transporter ATP-binding protein&&sp|Q45593|YYDI_BACSU Probable peptide export ATP-binding protein YydI OS=Bacillus subtilis (strain 168) OX=224308 GN=yydI PE=2 SV=1 && PF00005:ABC transporter	ABC_tran	116	126	83	222	216	259	23.5132	33.2082	16.6286	53.4503	36.5989	63.3119
BVV32_00985	2675.99	2745.5	3156.29	2193.19	2237.81	2151.54	0.382021	0.000371979	0.00438218	BVV32_00985	NC_999999999.1	194401	195639	-	1239	protein_coding	aspartate aminotransferase family protein&&sp|M1GRN3|ILE2E_LACBU Isoleucine 2-epimerase OS=Lactobacillus buchneri OX=1581 PE=1 SV=1 && PF00202:Aminotransferase class-III	Aminotran_3	2857	2254	3394	1992	2889	1926	297.269	304.941	349.039	246.191	251.274	241.673
Novel00079	109.587	29.2333	46.498	102.393	783.117	2377.19	-4.13678	0.000381256	0.00447185	-	NC_999999999.1	997608	1000474	-	2867	-	PF20071:Family of unknown function (DUF6467)	-	117	24	50	93	1011	2128	5.26101	1.40319	2.22216	4.96717	38.001	115.395
BVV32_06250	871.078	863.602	907.642	1344.32	1075.91	1183.01	-0.446006	0.000384984	0.00449594	BVV32_06250	NC_999999999.1	1247385	1248128	-	744	protein_coding	phosphonate ABC transporter ATP-binding protein&&sp|Q9KD30|MNTB_BACHD Manganese transport system ATP-binding protein MntB OS=Bacillus halodurans (strain ATCC BAA-125 / DSM 18197 / FERM 7344 / JCM 9153 / C-125) OX=272558 GN=mntB PE=3 SV=1 && PF00005:ABC transporter	ABC_tran	930	709	976	1221	1389	1059	161.146	159.737	167.152	251.302	201.187	221.292
BVV32_01985	88.0444	99.8806	96.7159	147.534	161.116	166.448	-0.741745	0.000388815	0.00452103	BVV32_01985	NC_999999999.1	407601	408308	-	708	protein_coding	purine-nucleoside phosphorylase&&sp|A6TVU0|DEOD_ALKMQ Purine nucleoside phosphorylase DeoD-type OS=Alkaliphilus metalliredigens (strain QYMF) OX=293826 GN=deoD PE=3 SV=1 && PF01048:Phosphorylase superfamily	-	94	82	104	134	208	149	17.1161	19.4139	18.7169	28.9818	31.6593	32.7187
BVV32_02805	1420.89	1442.18	1320.54	1101	1101.48	1014.33	0.378166	0.000392677	0.00454626	BVV32_02805	NC_999999999.1	600227	601649	+	1423	protein_coding	sulfite reductase subunit alpha&&-- && PF03929:PepSY-associated TM region	-	1517	1184	1420	1000	1422	908	137.433	139.47	127.15	107.609	107.688	99.2028
BVV32_11265	937.58	1010.99	1033.19	1187.98	1547.64	1398.61	-0.472729	0.000405728	0.00467719	BVV32_11265	NC_999999999.1	2171112	2171735	+	624	protein_coding	dephospho-CoA kinase&&sp|Q2FG49|COAE_STAA3 Dephospho-CoA kinase OS=Staphylococcus aureus (strain USA300) OX=367830 GN=coaE PE=3 SV=1 && PF01121:Dephospho-CoA kinase	-	1001	830	1111	1079	1998	1252	206.805	222.96	226.863	264.784	345.05	311.934
BVV32_06095	1424.63	1339.86	1367.04	1078.98	982.963	1111.52	0.382227	0.000412125	0.00473064	BVV32_06095	NC_999999999.1	1218912	1219388	+	477	protein_coding	N-acetyltransferase&&-- && PF00583:Acetyltransferase (GNAT) family	Acetyltransf_1	1521	1100	1470	980	1269	995	411.076	386.551	392.675	314.602	286.691	324.301
BVV32_00195	455.208	438.5	366.405	274.149	312.162	249.114	0.58872	0.000428931	0.0048906	BVV32_00195	NC_999999999.1	39119	40306	-	1188	protein_coding	MFS transporter&&sp|Q797E3|PBUE_BACSU Purine efflux pump PbuE OS=Bacillus subtilis (strain 168) OX=224308 GN=pbuE PE=1 SV=1 && PF07690:Major Facilitator Superfamily	MFS_1	486	360	394	249	403	223	52.7389	50.7947	42.2585	32.095	36.5561	29.1831
BVV32_09935	1720.61	1920.87	1855.27	2358.34	2278.86	2338.1	-0.34398	0.000429702	0.0048906	BVV32_09935	NC_999999999.1	1928720	1929367	-	648	protein_coding	multidrug efflux protein&&sp|O31593|YHBJ_BACSU Putative efflux system component YhbJ OS=Bacillus subtilis (strain 168) OX=224308 GN=yhbJ PE=3 SV=1 && PF13437:HlyD family secretion protein	-	1837	1577	1995	2142	2942	2093	365.464	407.933	392.285	506.172	489.259	502.154
Novel00142	133.003	175.4	225.05	99.09	98.3738	92.7195	0.878088	0.000449772	0.0050792	-	NC_999999999.1	1607036	1607935	+	900	-	PF01557:Fumarylacetoacetate (FAA) hydrolase family	FAA_hydrolase	142	144	242	90	127	83	20.3403	26.8196	34.2615	15.3128	15.2066	14.3377
BVV32_04800	2902.66	618.773	685.381	2034.65	16965.2	80171.1	-4.55908	0.000450056	0.0050792	BVV32_04800	NC_999999999.1	997207	1000132	+	2926	protein_coding	23S ribosomal RNA&&sp|Q3BAI2|YCX91_PHAAO Uncharacterized protein ORF91 OS=Phalaenopsis aphrodite subsp. formosana OX=308872 PE=4 SV=1 && -	-	3099	508	737	1848	21902	71767	136.539	29.1019	32.0942	96.7123	806.642	3813.23
BVV32_10375	7472.54	6433.77	6638.06	5563.35	4336.19	5206.82	0.444067	0.000460872	0.00515651	BVV32_10375	NC_999999999.1	1994450	1995166	+	717	protein_coding	serine protease SplE&&sp|Q2FFT3|SPLE_STAA3 Serine protease SplE OS=Staphylococcus aureus (strain USA300) OX=367830 GN=splE PE=3 SV=1 && PF13365:Trypsin-like peptidase domain	-	7978	5282	7138	5053	5598	4661	1434.45	1234.84	1268.5	1079.16	841.366	1010.65
BVV32_03200	642.537	590.757	611.914	459.117	470.955	380.932	0.491621	0.000460885	0.00515651	BVV32_03200	NC_999999999.1	675140	675967	+	828	protein_coding	alpha/beta hydrolase&&-- && PF07859:alpha/beta hydrolase fold	Abhydrolase_3	686	485	658	417	608	341	106.808	98.1847	101.258	77.1187	79.1306	64.0276
BVV32_04915	9430.12	8822.38	8433.81	7313.94	5821.87	6912.63	0.412927	0.000463172	0.00515651	BVV32_04915	NC_999999999.1	1002806	1004743	+	1938	protein_coding	threonine--tRNA ligase&&sp|A6U2F0|SYT_STAA2 Threonine--tRNA ligase OS=Staphylococcus aureus (strain JH1) OX=359787 GN=thrS PE=3 SV=1 && PF07973:Threonyl and Alanyl tRNA synthetase second additional domain|PF00587:tRNA synthetase class II core domain (G, H, P, S and T)|PF02824:TGS domain|PF03129:Anticodon binding domain	tRNA-synt_2b	10068	7243	9069	6643	7516	6188	669.731	626.466	596.265	524.885	417.931	496.409
BVV32_06125	4003.21	3700.45	3686.36	3151.06	2906.29	2993.84	0.332021	0.000464585	0.00515651	BVV32_06125	NC_999999999.1	1223469	1225130	+	1662	protein_coding	arginine--tRNA ligase&&sp|Q2FJ29|SYR_STAA3 Arginine--tRNA ligase OS=Staphylococcus aureus (strain USA300) OX=367830 GN=argS PE=3 SV=1 && PF05746:DALR anticodon binding domain|PF00750:tRNA synthetases class I (R)|PF03485:Arginyl tRNA synthetase N terminal domain	-	4274	3038	3964	2862	3752	2680	331.524	306.4	303.904	263.689	243.278	250.696
BVV32_05990	1181.11	1043.87	1099.21	1500.66	1360.19	1498.03	-0.389375	0.000468263	0.00517594	BVV32_05990	NC_999999999.1	1203682	1204758	+	1077	protein_coding	phosphomevalonate kinase&&sp|Q9KWG3|PMK_STRC1 Phosphomevalonate kinase OS=Streptomyces sp. (strain CL190) OX=93372 PE=1 SV=1 && PF08544:GHMP kinases C terminal|PF00288:GHMP kinases N terminal domain	GHMP_kinases	1261	857	1182	1363	1756	1341	150.942	133.382	139.841	193.791	175.703	193.578
BVV32_01095	2290.09	2015.88	1867.36	3043.16	2515.12	2835.21	-0.442619	0.000474084	0.00521394	BVV32_01095	NC_999999999.1	215421	217301	-	1881	protein_coding	sulfite reductase [NADPH] flavoprotein%2C alpha-component&&sp|O32214|CYSJ_BACSU Sulfite reductase [NADPH] flavoprotein alpha-component OS=Bacillus subtilis (strain 168) OX=224308 GN=cysJ PE=1 SV=1 && PF00175:Oxidoreductase NAD-binding domain|PF00667:FAD binding domain|PF00258:Flavodoxin	NAD_binding_1	2445	1655	2008	2764	3247	2538	167.572	147.483	136.022	225.011	186.022	209.771
BVV32_04910	1166.12	1183.95	1336.35	873.093	824.945	1004.28	0.449695	0.000475583	0.00521394	BVV32_04910	NC_999999999.1	1002486	1002608	+	123	protein_coding	hypothetical protein&&-- && -	-	1245	972	1437	793	1065	899	1304.89	1324.63	1488.63	987.239	933.074	1136.31
BVV32_09835	4249.55	4821.07	4215.51	3406.49	3632.86	3253	0.367654	0.000486607	0.00531312	BVV32_09835	NC_999999999.1	1911349	1912608	+	1260	protein_coding	CAAX protease family protein&&sp|Q2FEG1|LYRA_STAA3 Lysostaphin resistance protein A OS=Staphylococcus aureus (strain USA300) OX=367830 GN=lyrA PE=3 SV=1 && -	-	4537	3958	4533	3094	4690	2912	464.204	526.548	458.405	376.014	401.119	359.305
BVV32_12610	1228.88	1088.94	1043.42	1777.01	1311.39	1754.97	-0.525675	0.000492388	0.00535447	BVV32_12610	NC_999999999.1	2403300	2403584	+	285	protein_coding	DNA-binding protein&&sp|P32728|YLXR_BACSU Uncharacterized protein YlxR OS=Bacillus subtilis (strain 168) OX=224308 GN=ylxR PE=4 SV=1 && PF04296:Protein of unknown function (DUF448)	-	1312	894	1122	1614	1693	1571	593.471	525.806	501.628	867.187	640.153	856.987
Novel00006	1047.17	1489.68	1831.09	927.042	1000.78	736.171	0.712521	0.000495957	0.00537154	-	NC_999999999.1	197495	199259	+	1765	-	PF06039:Malate:quinone oxidoreductase (Mqo)	-	1118	1223	1969	842	1292	659	81.6597	116.149	142.146	73.0502	78.8841	58.0475
BVV32_01295	17037.5	18492.5	18068.2	24616.1	20607.4	23932.8	-0.367616	0.000502419	0.00541966	BVV32_01295	NC_999999999.1	265033	271860	-	6828	protein_coding	adhesin&&sp|Q2FDK5|SRAP_STAA3 Serine-rich adhesin for platelets OS=Staphylococcus aureus (strain USA300) OX=367830 GN=sraP PE=3 SV=1 && PF00746:LPXTG cell wall anchor motif|PF18483:Bacterial lectin	Gram_pos_anchor	18190	15182	19429	22358	26604	21424	343.439	372.707	362.569	501.411	419.88	487.809
BVV32_09765	996.588	907.452	870.443	713.448	694.813	688.135	0.404683	0.000513605	0.00551818	BVV32_09765	NC_999999999.1	1895024	1895659	-	636	protein_coding	HAD family hydrolase&&sp|P54607|YHCW_BACSU Putative phosphatase YhcW OS=Bacillus subtilis (strain 168) OX=224308 GN=yhcW PE=3 SV=1 && PF13419:Haloacid dehalogenase-like hydrolase	-	1064	745	936	648	897	616	215.673	196.35	187.522	156.017	151.987	150.58
BVV32_04500	2451.19	2839.29	2539.72	3253.45	3395.06	3336.79	-0.351494	0.00053622	0.00573819	BVV32_04500	NC_999999999.1	942252	943604	+	1353	protein_coding	divalent metal cation transporter&&sp|A6U0S3|MNTH_STAA2 Divalent metal cation transporter MntH OS=Staphylococcus aureus (strain JH1) OX=359787 GN=mntH PE=3 SV=1 && PF01566:Natural resistance-associated macrophage protein	-	2617	2331	2731	2955	4383	2987	249.354	288.787	257.192	334.437	349.096	343.226
BVV32_07505	69.3116	69.4292	50.2179	110.1	130.132	110.593	-0.900431	0.000554117	0.00590618	BVV32_07505	NC_999999999.1	1484660	1485103	+	444	protein_coding	hypothetical protein&&-- && PF07252:Protein of unknown function (DUF1433)	-	74	57	54	100	168	99	21.4862	21.5191	15.4969	34.4882	40.7754	34.6653
Novel00040	154.546	164.438	266.899	106.797	113.091	92.7195	0.905984	0.000624737	0.00663258	-	NC_999999999.1	611754	612965	+	1212	-	PF00152:tRNA synthetases class II (D, K and N)|PF01336:OB-fold nucleic acid binding domain	tRNA-synt_2	165	135	287	97	146	83	17.5506	18.6708	30.1726	12.2553	12.9814	10.6468
BVV32_13920	2089.65	2065.82	2100.78	1750.59	1575.53	1644.38	0.332677	0.000644288	0.00681321	BVV32_13920	NC_999999999.1	2656810	2657409	+	600	protein_coding	thymidine kinase&&sp|Q2FF09|KITH_STAA3 Thymidine kinase OS=Staphylococcus aureus (strain USA300) OX=367830 GN=tdk PE=3 SV=1 && PF00265:Thymidine kinase	TK	2231	1696	2259	1590	2034	1472	479.357	473.813	479.732	405.789	365.318	381.417
Novel00175	360.608	584.667	717	345.714	319.134	290.447	0.798763	0.000672364	0.00708224	-	NC_999999999.1	2178307	2180183	+	1877	-	PF01063:Amino-transferase class IV|PF13419:Haloacid dehalogenase-like hydrolase	-	385	480	771	314	412	260	26.4428	42.8657	52.3388	25.6165	23.654	21.5354
BVV32_02155	1598.85	1578.6	1555.82	1979.6	2089.09	1889.02	-0.332561	0.000685543	0.00719284	BVV32_02155	NC_999999999.1	444694	446355	+	1662	protein_coding	Na/Pi cotransporter&&sp|P54463|YQEW_BACSU Uncharacterized protein YqeW OS=Bacillus subtilis (strain 168) OX=224308 GN=yqeW PE=4 SV=2 && PF02690:Na+/Pi-cotransporter|PF01895:PhoU domain	Na_Pi_cotrans	1707	1296	1673	1798	2697	1691	132.408	130.709	128.262	165.658	174.872	158.181
BVV32_03785	38.4024	53.5945	44.6381	97.989	70.4883	121.764	-1.08641	0.000690319	0.00721478	BVV32_03785	NC_999999999.1	798846	800114	-	1269	protein_coding	sugar ABC transporter permease&&sp|O32261|GANP_BACSU Galactooligosaccharides transport system permease protein GanP OS=Bacillus subtilis (strain 168) OX=224308 GN=ganP PE=1 SV=1 && PF00528:Binding-protein-dependent transport system inner membrane component	BPD_transp_1	41	44	48	89	91	109	4.16517	5.81197	4.81963	10.7395	7.72772	13.3539
BVV32_00115	2101.83	2176.67	1863.64	1608.56	1633.62	1473.46	0.380342	0.000698513	0.00727211	BVV32_00115	NC_999999999.1	20613	22691	+	2079	protein_coding	sodium:proton antiporter&&sp|A7Z8R4|NHAK_BACVZ Sodium, potassium, lithium and rubidium/H(+) antiporter OS=Bacillus velezensis (strain DSM 23117 / BGSC 10A6 / FZB42) OX=326423 GN=nhaK PE=3 SV=1 && PF00999:Sodium/hydrogen exchanger family	Na_H_Exchanger	2244	1787	2004	1461	2109	1319	139.149	144.08	122.822	107.609	109.318	98.6355
BVV32_10365	10753.6	9835.8	10131.9	8082.44	5603.43	7945.95	0.506425	0.000707809	0.00734044	BVV32_10365	NC_999999999.1	1992733	1993452	+	720	protein_coding	serine protease SplC&&sp|A7X3Q7|SPLC_STAA1 Serine protease SplC OS=Staphylococcus aureus (strain Mu3 / ATCC 700698) OX=418127 GN=splC PE=3 SV=1 && PF00089:Trypsin	Trypsin	11481	8075	10895	7341	7234	7113	2055.69	1879.93	1928.1	1561.27	1082.72	1535.9
BVV32_01220	60.8818	70.6473	51.1478	84.777	177.383	123.998	-1.09099	0.000733277	0.00757531	BVV32_01220	NC_999999999.1	240517	240975	+	459	protein_coding	hypothetical protein&&-- && -	-	65	58	55	77	229	111	18.2562	21.1811	15.2681	25.6881	53.7643	37.597
BVV32_07665	4627.02	4525.08	4360.59	3713.67	3724.26	3620.53	0.289042	0.000751896	0.0077379	BVV32_07665	NC_999999999.1	1508152	1509006	+	855	protein_coding	autolysin&&sp|Q6GI31|ATL_STAAR Bifunctional autolysin OS=Staphylococcus aureus (strain MRSA252) OX=282458 GN=atl PE=3 SV=1 && PF01832:Mannosyl-glycoprotein endo-beta-N-acetylglucosaminidase	-	4940	3715	4689	3373	4808	3241	744.855	728.325	698.792	604.094	605.996	589.326
BVV32_05925	1915.43	2067.04	2417.9	1332.21	1765.31	1424.31	0.500253	0.000759532	0.00778665	BVV32_05925	NC_999999999.1	1192353	1193183	-	831	protein_coding	hydroxymethylpyrimidine/phosphomethylpyrimidine kinase&&sp|Q5HI96|PDXK_STAAC Putative pyridoxine kinase OS=Staphylococcus aureus (strain COL) OX=93062 GN=pdxK PE=3 SV=1 && PF08543:Phosphomethylpyrimidine kinase	-	2045	1697	2600	1210	2279	1275	317.251	342.305	398.663	222.966	295.539	238.535
BVV32_09200	1517.36	1328.9	1332.63	1131.83	1057.32	971.879	0.403045	0.000778306	0.00794878	BVV32_09200	NC_999999999.1	1801032	1801895	-	864	protein_coding	glucose uptake protein GlcU&&sp|Q5HDV2|GLCU_STAAC Probable glucose uptake protein GlcU OS=Staphylococcus aureus (strain COL) OX=93062 GN=glcU PE=3 SV=1 && PF06800:Sugar transport protein	-	1620	1091	1433	1028	1365	870	241.72	211.662	211.333	182.194	170.251	156.548
BVV32_04625	6144.38	6158.49	6144.25	4198.11	5390.42	4060.67	0.434036	0.000814642	0.00826226	BVV32_04625	NC_999999999.1	964223	965095	+	873	protein_coding	protein translocase component YidC&&sp|A7X4S6|YIDC_STAA1 Membrane protein insertase YidC OS=Staphylococcus aureus (strain Mu3 / ATCC 700698) OX=418127 GN=yidC PE=3 SV=1 && PF02096:60Kd inner membrane protein	-	6560	5056	6607	3813	6959	3635	968.725	970.79	964.326	668.816	859.021	647.341
BVV32_06555	2319.13	2202.25	2256.08	3057.48	2622.01	2969.26	-0.350918	0.000815152	0.00826226	BVV32_06555	NC_999999999.1	1303723	1305276	+	1554	protein_coding	hypothetical protein&&sp|Q07252|MEMP_CUPNH Membrane protein OS=Cupriavidus necator (strain ATCC 17699 / DSM 428 / KCTC 22496 / NCIMB 10442 / H16 / Stanier 337) OX=381666 GN=H16_A0667 PE=3 SV=2 && PF00939:Sodium:sulfate symporter transmembrane region	Na_sulph_symp	2476	1808	2426	2777	3385	2658	205.405	195.02	198.918	273.64	234.736	265.917
BVV32_09775	88.9811	96.2264	88.3463	136.524	172.735	145.223	-0.739118	0.000828008	0.00831456	BVV32_09775	NC_999999999.1	1896919	1897449	+	531	protein_coding	hypothetical protein&&-- && -	-	95	79	95	124	223	130	23.0643	24.9382	22.7962	35.7587	45.2566	38.062
BVV32_14315	6464.71	6396.01	6583.19	9448.78	7247.13	9269.72	-0.416989	0.000829367	0.00831456	BVV32_14315	NC_999999999.1	2730066	2730587	-	522	protein_coding	ATP synthase subunit B&&sp|A7X4U9|ATPF_STAA1 ATP synthase subunit b OS=Staphylococcus aureus (strain Mu3 / ATCC 700698) OX=418127 GN=atpF PE=3 SV=1 && PF00430:ATP synthase B/B' CF(0)	-	6902	5251	7079	8582	9356	8298	1704.57	1686.18	1727.97	2517.52	1931.48	2471.42
BVV32_12560	3071.25	3199.83	3448.29	2514.68	2123.94	2683.28	0.4095	0.000829598	0.00831456	BVV32_12560	NC_999999999.1	2390329	2391051	+	723	protein_coding	UMP kinase&&sp|A7X1N6|PYRH_STAA1 Uridylate kinase OS=Staphylococcus aureus (strain Mu3 / ATCC 700698) OX=418127 GN=pyrH PE=3 SV=1 && PF00696:Amino acid kinase family	AA_kinase	3279	2627	3708	2284	2742	2402	584.674	609.052	653.485	483.74	408.696	516.509
BVV32_10370	1305.68	1079.2	1208.02	912.729	807.13	948.42	0.431577	0.000839474	0.00836481	BVV32_10370	NC_999999999.1	1993573	1994292	+	720	protein_coding	serine protease&&sp|A7X3Q6|SPLD_STAA1 Serine protease SplD OS=Staphylococcus aureus (strain Mu3 / ATCC 700698) OX=418127 GN=splD PE=3 SV=1 && PF13365:Trypsin-like peptidase domain	-	1394	886	1299	829	1042	849	249.598	206.269	229.885	176.31	155.958	183.323
Novel00143	221.048	320.349	401.743	165.15	195.198	186.556	0.78456	0.000843077	0.00836481	-	NC_999999999.1	1617440	1618745	+	1306	-	PF00342:Phosphoglucose isomerase	-	236	263	432	150	252	167	23.2959	33.7555	42.1478	17.5874	20.7936	19.88
BVV32_13305	5082.22	3969.65	4062.07	6164.5	5766.1	5603.39	-0.418781	0.000843955	0.00836481	BVV32_13305	NC_999999999.1	2531051	2532319	-	1269	protein_coding	L-threonine dehydratase biosynthetic IlvA&&sp|Q3V7T4|ILVA_STAAS L-threonine dehydratase biosynthetic IlvA OS=Staphylococcus aureus (strain MSSA476) OX=282459 GN=ilvA PE=3 SV=1 && PF00291:Pyridoxal-phosphate dependent enzyme|PF00585:C-terminal regulatory domain of Threonine dehydratase	PALP	5426	3259	4368	5599	7444	5016	551.225	430.482	438.586	675.621	632.144	614.524
BVV32_13190	1600.72	1543.28	1696.25	2229.52	1893.89	2148.19	-0.372539	0.000879181	0.00868191	BVV32_13190	NC_999999999.1	2506305	2507240	-	936	protein_coding	methionyl-tRNA formyltransferase&&sp|A7X1H4|FMT_STAA1 Methionyl-tRNA formyltransferase OS=Staphylococcus aureus (strain Mu3 / ATCC 700698) OX=418127 GN=fmt PE=3 SV=1 && PF02911:Formyl transferase, C-terminal domain|PF00551:Formyl transferase	-	1709	1267	1824	2025	2445	1923	235.384	226.899	248.304	331.286	281.497	319.408
Novel00010	218.238	310.604	430.572	182.766	188.227	172.034	0.820673	0.00090708	0.0089246	-	NC_999999999.1	237850	239244	+	1395	-	PF02868:Thermolysin metallopeptidase, alpha-helical domain|PF03413:Peptidase propeptide and YPEB domain|PF07504:Fungalysin/Thermolysin Propeptide Motif|PF01447:Thermolysin metallopeptidase, catalytic domain	-	233	255	463	166	243	154	21.5324	30.6407	42.2903	18.2217	18.7717	17.1629
BVV32_03540	1150.2	1264.34	1264.75	862.083	1020.92	904.853	0.398335	0.000931017	0.00912669	BVV32_03540	NC_999999999.1	739775	740515	-	741	protein_coding	DNA-binding response regulator&&sp|Q2YV67|LYTR_STAAB Transcriptional regulatory protein LytR OS=Staphylococcus aureus (strain bovine RF122 / ET3-1) OX=273036 GN=lytR PE=3 SV=1 && PF00072:Response regulator receiver domain|PF04397:LytTr DNA-binding domain	LytTR	1228	1038	1360	783	1318	810	213.644	234.807	233.859	161.807	191.676	169.946
BVV32_05980	990.968	1026.82	1109.44	1330.01	1305.97	1348.34	-0.348925	0.000955812	0.0093025	BVV32_05980	NC_999999999.1	1201761	1202681	+	921	protein_coding	mevalonate kinase&&sp|Q9V187|MVK_PYRAB Mevalonate kinase OS=Pyrococcus abyssi (strain GE5 / Orsay) OX=272844 GN=mvk PE=3 SV=1 && PF00288:GHMP kinases N terminal domain|PF08544:GHMP kinases C terminal	GHMP_kinases	1058	843	1193	1208	1686	1207	148.094	153.427	165.05	200.845	197.274	203.747
BVV32_11480	636.917	602.938	628.653	982.092	721.149	937.249	-0.496433	0.000955879	0.0093025	BVV32_11480	NC_999999999.1	2217740	2218228	-	489	protein_coding	excinuclease ABC subunit B&&sp|Q2G0P7|MCSA_STAA8 Protein-arginine kinase activator protein OS=Staphylococcus aureus (strain NCTC 8325 / PS 47) OX=93061 GN=mcsA PE=1 SV=2 && -	-	680	495	676	892	931	839	179.271	169.679	176.146	279.325	205.169	266.745
BVV32_01875	240.717	215.596	212.961	161.847	129.358	145.223	0.622267	0.000964291	0.00935048	BVV32_01875	NC_999999999.1	381650	382816	-	1167	protein_coding	capsular biosynthesis protein&&-- && PF04932:O-Antigen ligase	-	257	177	229	147	167	130	28.3905	25.4235	25.0034	19.2886	15.4212	17.3187
BVV32_01640	7626.15	8315.67	8675.6	12611.9	9072.85	12697	-0.481788	0.000981225	0.00947906	BVV32_01640	NC_999999999.1	330546	332480	+	1935	protein_coding	DNA gyrase subunit B&&sp|P66936|GYRB_STAAM DNA gyrase subunit B OS=Staphylococcus aureus (strain Mu50 / ATCC 700699) OX=158878 GN=gyrB PE=3 SV=2 && PF01751:Toprim domain|PF02518:Histidine kinase-, DNA gyrase B-, and HSP90-like ATPase|PF00986:DNA gyrase B subunit, carboxyl terminus|PF00204:DNA gyrase B	DNA_gyraseB	8142	6827	9329	11455	11713	11366	542.452	591.4	614.311	906.501	652.317	913.208
BVV32_01600	1649.43	1492.12	1615.34	2184.38	1853.61	2143.72	-0.376617	0.000984608	0.00947906	BVV32_01600	NC_999999999.1	321225	323102	-	1878	protein_coding	tRNA uridine-5-carboxymethylaminomethyl(34) synthesis enzyme MnmG&&sp|A7X7A7|MNMG_STAA1 tRNA uridine 5-carboxymethylaminomethyl modification enzyme MnmG OS=Staphylococcus aureus (strain Mu3 / ATCC 700698) OX=418127 GN=mnmG PE=3 SV=1 && PF13932:GidA associated domain|PF01134:Glucose inhibited division protein A	-	1761	1225	1737	1984	2393	1919	120.886	109.338	117.852	161.771	137.315	158.863
BVV32_05535	274.436	326.439	263.179	377.643	423.704	433.436	-0.519048	0.00100804	0.00966949	BVV32_05535	NC_999999999.1	1120783	1121193	+	411	protein_coding	transcriptional repressor&&sp|Q2FY19|FUR_STAA8 Ferric uptake regulation protein OS=Staphylococcus aureus (strain NCTC 8325 / PS 47) OX=93061 GN=fur PE=3 SV=1 && PF01475:Ferric uptake regulator family	FUR	293	268	283	343	547	388	91.9045	109.301	87.7361	127.793	143.422	146.768
BVV32_13530	2263.87	1962.29	2163.09	3288.69	2503.5	2845.26	-0.433994	0.00101159	0.00966949	BVV32_13530	NC_999999999.1	2574116	2576101	-	1986	protein_coding	excinuclease ABC subunit B&&sp|Q6GB72|UVRB_STAAS UvrABC system protein B OS=Staphylococcus aureus (strain MSSA476) OX=282459 GN=uvrB PE=3 SV=1 && PF12344:Ultra-violet resistance protein B|PF04851:Type III restriction enzyme, res subunit|PF02151:UvrB/uvrC motif|PF17757:UvrB interaction domain|PF00271:Helicase conserved C-terminal domain	Helicase_C	2417	1611	2326	2987	3232	2547	156.895	135.972	149.233	230.309	175.373	199.385
BVV32_10535	2690.97	2626.13	2805.69	1781.42	2356.32	1866.68	0.434954	0.00101605	0.00967769	BVV32_10535	NC_999999999.1	2029777	2030766	-	990	protein_coding	tryptophan--tRNA ligase&&sp|Q5HH88|SYW_STAAC Tryptophan--tRNA ligase OS=Staphylococcus aureus (strain COL) OX=93062 GN=trpS PE=3 SV=1 && PF00579:tRNA synthetases class I (W and Y)	-	2873	2156	3017	1618	3042	1671	374.12	365.045	388.306	250.263	331.128	262.412
BVV32_01195	307.219	211.942	249.229	447.006	338.499	411.094	-0.633492	0.00106727	0.0101296	BVV32_01195	NC_999999999.1	235380	236615	-	1236	protein_coding	arginine deiminase&&sp|Q2FUX7|ARCA_STAA8 Arginine deiminase OS=Staphylococcus aureus (strain NCTC 8325 / PS 47) OX=93061 GN=arcA PE=3 SV=1 && PF02274:Amidinotransferase	-	328	174	268	406	437	368	34.211	23.5974	27.6281	50.2993	38.1008	46.2884
BVV32_13875	7612.1	7477.65	7556.86	6506.91	5852.85	6163.06	0.290254	0.00107578	0.0101744	BVV32_13875	NC_999999999.1	2647396	2649006	+	1611	protein_coding	CTP synthetase&&sp|A7X4X7|PYRG_STAA1 CTP synthase OS=Staphylococcus aureus (strain Mu3 / ATCC 700698) OX=418127 GN=pyrG PE=3 SV=1 && PF06418:CTP synthase N-terminus|PF00117:Glutamine amidotransferase class-I	CTP_synth_N	8127	6139	8126	5910	7556	5517	650.348	638.755	642.71	561.754	505.438	532.415
BVV32_10950	829.866	805.135	950.42	1322.3	1013.95	1251.16	-0.470459	0.00110018	0.0103687	BVV32_10950	NC_999999999.1	2113985	2115625	+	1641	protein_coding	glucohydrolase&&sp|P39795|TREC_BACSU Trehalose-6-phosphate hydrolase OS=Bacillus subtilis (strain 168) OX=224308 GN=treA PE=1 SV=2 && PF00128:Alpha amylase, catalytic domain	-	886	661	1022	1201	1309	1120	69.6043	67.5189	79.3554	112.07	85.9612	106.109
BVV32_14040	1373.12	1309.41	1217.32	939.153	1094.51	883.628	0.416936	0.00111197	0.0104432	BVV32_14040	NC_999999999.1	2680019	2680987	-	969	protein_coding	L-asparaginase&&sp|P30363|ASPG_BACLI L-asparaginase OS=Bacillus licheniformis OX=1402 GN=ansA PE=3 SV=1 && PF17763:Glutaminase/Asparaginase C-terminal domain|PF00710:Asparaginase, N-terminal	-	1466	1075	1309	853	1413	791	195.039	185.959	172.127	134.797	157.141	126.91
BVV32_11305	747.441	779.556	674.222	533.985	556.16	570.84	0.405111	0.00111618	0.0104462	BVV32_11305	NC_999999999.1	2177384	2178046	+	663	protein_coding	deoxynucleoside kinase&&sp|P37529|DCK_BACSU Deoxyadenosine/deoxycytidine kinase OS=Bacillus subtilis (strain 168) OX=224308 GN=dck PE=1 SV=1 && PF01712:Deoxynucleoside kinase	-	798	640	725	485	718	511	155.167	161.808	139.334	112.017	116.703	119.826
BVV32_01900	157.356	151.039	169.253	94.686	75.1359	113.944	0.761374	0.00112505	0.0104927	BVV32_01900	NC_999999999.1	386823	387851	-	1029	protein_coding	UDP-glucose 4-epimerase&&sp|Q9ZDJ5|CAPD_RICPR UDP-glucose 4-epimerase OS=Rickettsia prowazekii (strain Madrid E) OX=272947 GN=capD PE=1 SV=1 && PF02719:Polysaccharide biosynthesis protein|PF08485:Polysaccharide biosynthesis protein C-terminal	-	168	124	182	86	97	102	21.0477	20.1994	22.5367	12.7979	10.1585	15.4109
BVV32_08420	1803.04	1788.11	1739.96	2313.2	2125.49	2173.88	-0.310468	0.00113651	0.0105628	BVV32_08420	NC_999999999.1	1669501	1670526	-	1026	protein_coding	methionine import ATP-binding protein MetN 2&&sp|Q2FII2|METN2_STAA3 Methionine import ATP-binding protein MetN 2 OS=Staphylococcus aureus (strain USA300) OX=367830 GN=metN2 PE=3 SV=1 && PF00005:ABC transporter|PF09383:NIL domain	ABC_tran	1925	1468	1871	2101	2744	1946	241.877	239.834	232.359	313.569	288.209	294.875
BVV32_01085	46.8321	31.6695	22.3191	62.757	106.12	70.3775	-1.25191	0.00114997	0.0106511	BVV32_01085	NC_999999999.1	214582	214677	-	96	protein_coding	hypothetical protein&&-- && -	-	50	26	24	57	137	63	67.1444	45.3978	31.8547	90.9196	153.787	102.026
BVV32_12015	1523.92	1286.27	1377.27	1977.4	1723.48	1771.72	-0.38495	0.001158	0.010656	BVV32_12015	NC_999999999.1	2294403	2295056	-	654	protein_coding	DNA-binding response regulator&&sp|A7X623|NREC_STAA1 Oxygen regulatory protein NreC OS=Staphylococcus aureus (strain Mu3 / ATCC 700698) OX=418127 GN=nreC PE=3 SV=1 && PF00196:Bacterial regulatory proteins, luxR family|PF00072:Response regulator receiver domain	Response_reg	1627	1056	1481	1796	2225	1586	320.716	270.657	288.543	420.516	366.626	377.023
BVV32_10590	480.498	482.35	464.05	684.822	573.976	670.262	-0.433158	0.00115843	0.010656	BVV32_10590	NC_999999999.1	2039868	2040722	+	855	protein_coding	RNA pseudouridine synthase&&sp|O31613|YJBO_BACSU Uncharacterized RNA pseudouridine synthase YjbO OS=Bacillus subtilis (strain 168) OX=224308 GN=yjbO PE=3 SV=1 && PF00849:RNA pseudouridylate synthase	-	513	396	499	622	741	600	77.3503	77.6357	74.365	111.398	93.395	109.101
BVV32_11515	4499.63	4646.88	4373.61	3685.05	2890.79	3669.68	0.400683	0.00120962	0.0110888	BVV32_11515	NC_999999999.1	2224264	2225262	+	999	protein_coding	succinyl-diaminopimelate desuccinylase&&sp|Q2FFA2|LUKL2_STAA3 Uncharacterized leukocidin-like protein 2 OS=Staphylococcus aureus (strain USA300) OX=367830 GN=SAUSA300_1975 PE=3 SV=1 && PF07968:Leukocidin/Hemolysin toxin family	-	4804	3815	4703	3347	3732	3285	619.938	640.12	599.851	513.032	402.576	511.226
BVV32_14480	14068.4	13443.7	13331	11662.9	11025.6	11204.5	0.269191	0.00123179	0.0112471	BVV32_14480	NC_999999999.1	2754783	2755514	-	732	protein_coding	amino acid ABC transporter ATP-binding protein&&sp|P39456|TCYC_BACSU L-cystine import ATP-binding protein TcyC OS=Bacillus subtilis (strain 168) OX=224308 GN=tcyC PE=1 SV=4 && PF00005:ABC transporter	ABC_tran	15020	11037	14335	10593	14234	10030	2645.27	2527.39	2495.29	2215.96	2095.5	2130.26
BVV32_04420	658.46	755.195	662.132	510.864	552.287	445.724	0.456684	0.00123526	0.0112471	BVV32_04420	NC_999999999.1	925731	926657	+	927	protein_coding	glycerophosphodiester phosphodiesterase&&sp|P37965|GLPQ_BACSU Glycerophosphodiester phosphodiesterase OS=Bacillus subtilis (strain 168) OX=224308 GN=glpQ PE=1 SV=1 && PF03009:Glycerophosphoryl diester phosphodiesterase family	-	703	620	712	464	713	399	97.7657	112.11	97.8665	76.6465	82.886	66.9169
BVV32_06245	451.462	471.388	437.082	748.68	512.008	775.269	-0.580104	0.0012427	0.0112766	BVV32_06245	NC_999999999.1	1246555	1247391	-	837	protein_coding	manganese ABC transporter permease&&sp|Q8Y652|MNTC_LISMO Manganese transport system membrane protein MntC OS=Listeria monocytogenes serovar 1/2a (strain ATCC BAA-679 / EGD-e) OX=169963 GN=mntC PE=3 SV=1 && PF00950:ABC 3 transport family	ABC-3	482	387	470	680	661	694	74.2391	77.5029	71.5495	124.405	85.1035	128.907
BVV32_08060	4055.66	3667.57	3530.13	5649.23	4309.86	5064.94	-0.416486	0.00124714	0.0112788	BVV32_08060	NC_999999999.1	1595708	1598905	+	3198	protein_coding	DNA polymerase III subunit alpha&&sp|Q6G8M4|DPO3A_STAAS DNA polymerase III subunit alpha OS=Staphylococcus aureus (strain MSSA476) OX=282459 GN=dnaE PE=3 SV=1 && PF02811:PHP domain|PF07733:Bacterial DNA polymerase III alpha NTPase domain|PF17657:Bacterial DNA polymerase III alpha subunit finger domain|PF14579:Helix-hairpin-helix motif|PF01336:OB-fold nucleic acid binding domain	tRNA_anti	4330	3011	3796	5131	5564	4534	174.55	157.821	151.245	245.684	187.491	220.417
BVV32_12030	980.665	1154.72	1128.97	1499.56	1310.62	1476.81	-0.39297	0.00128385	0.0115718	BVV32_12030	NC_999999999.1	2296609	2297286	-	678	protein_coding	respiratory nitrate reductase subunit gamma&&sp|P42177|NARI_BACSU Nitrate reductase gamma chain OS=Bacillus subtilis (strain 168) OX=224308 GN=narI PE=3 SV=1 && PF02665:Nitrate reductase gamma subunit	-	1047	948	1214	1362	1692	1322	199.08	234.375	228.151	307.611	268.932	303.141
BVV32_02900	305.346	356.89	324.556	400.764	498.84	501.579	-0.508945	0.00129982	0.0116766	BVV32_02900	NC_999999999.1	619557	619874	-	318	protein_coding	nucleotide pyrophosphohydrolase&&sp|P42979|YPJD_BACSU Uncharacterized protein YpjD OS=Bacillus subtilis (strain 168) OX=224308 GN=ypjD PE=1 SV=1 && PF03819:MazG nucleotide pyrophosphohydrolase domain	-	326	293	349	364	644	449	132.16	154.445	139.84	175.278	218.238	219.514
BVV32_04455	25921.6	23781.3	23526.1	31633.9	28627.5	29890.3	-0.299878	0.0013083	0.0117137	BVV32_04455	NC_999999999.1	931414	934875	-	3462	protein_coding	pyruvate carboxylase&&sp|A0A0H3JRU9|PYC_STAAM Pyruvate carboxylase OS=Staphylococcus aureus (strain Mu50 / ATCC 700699) OX=158878 GN=pycA PE=1 SV=1 && PF02785:Biotin carboxylase C-terminal domain|PF00364:Biotin-requiring enzyme|PF02436:Conserved carboxylase domain|PF00682:HMGL-like|PF00289:Biotin carboxylase, N-terminal domain|PF02786:Carbamoyl-phosphate synthase L chain, ATP binding domain	CPSase_L_D2	27675	19524	25298	28732	36958	26757	1030.56	945.31	931.093	1270.85	1150.41	1201.58
BVV32_03370	73.9948	63.3389	71.607	132.12	105.345	123.998	-0.782745	0.00132747	0.0118458	BVV32_03370	NC_999999999.1	706455	706772	-	318	protein_coding	hypothetical protein&&sp|A0A0H2XDF9|ESXD_STAA3 Type VII secretion system extracellular protein D OS=Staphylococcus aureus (strain USA300) OX=367830 GN=esxD PE=1 SV=1 && -	-	79	52	77	120	136	111	32.0266	27.41	30.853	57.7841	46.0875	54.2674
BVV32_02415	414.933	495.749	413.833	568.116	584.046	746.225	-0.520104	0.00137864	0.0122506	BVV32_02415	NC_999999999.1	498071	498406	-	336	protein_coding	replication protein&&-- && PF06970:Replication initiator protein A (RepA) N-terminus	-	443	407	445	516	754	668	169.971	203.043	168.754	235.161	241.826	309.087
BVV32_11070	461.765	386.124	440.801	607.752	786.216	523.921	-0.574851	0.00138196	0.0122506	BVV32_11070	NC_999999999.1	2131651	2132541	+	891	protein_coding	urea transporter&&sp|Q72CX3|UT_DESVH Urea transporter DVU1160 OS=Desulfovibrio vulgaris (strain ATCC 29579 / DSM 644 / NCIMB 8303 / VKM B-1760 / Hildenborough) OX=882 GN=DVU_1160 PE=1 SV=1 && PF03253:Urea transporter	-	493	317	474	552	1015	469	71.3313	59.6368	67.7852	94.8671	122.761	81.8348
BVV32_10825	14844.9	18340.3	17320.5	8577.89	14845.1	9449.57	0.619341	0.0013948	0.0123238	BVV32_10825	NC_999999999.1	2085016	2085102	-	87	protein_coding	phenol-soluble modulin alpha 3 peptide&&-- && -	-	15849	15057	18625	7791	19165	8459	23485.2	29010.3	27277.9	13712.9	23738.9	15116.2
BVV32_11160	2427.78	2043.9	2204.94	3053.07	2663.06	2881.01	-0.363798	0.00141096	0.0124257	BVV32_11160	NC_999999999.1	2146558	2147580	+	1023	protein_coding	cyclic pyranopterin monophosphate synthase&&sp|A6U3Z2|MOAA_STAA2 GTP 3',8-cyclase OS=Staphylococcus aureus (strain JH1) OX=359787 GN=moaA PE=3 SV=1 && PF04055:Radical SAM superfamily|PF06463:Molybdenum Cofactor Synthesis C|PF13394:4Fe-4S single cluster domain	Radical_SAM	2592	1678	2371	2773	3438	2579	326.641	274.947	295.318	415.077	362.161	391.939
BVV32_01680	2953.23	2873.39	2841.03	3959.19	3384.99	3534.51	-0.327385	0.0014341	0.0125208	BVV32_01680	NC_999999999.1	341584	342552	+	969	protein_coding	homoserine acetyltransferase&&sp|K4ICC9|METXA_PSYTT Homoserine O-acetyltransferase OS=Psychroflexus torquis (strain ATCC 700755 / ACAM 623) OX=313595 GN=metXA PE=1 SV=1 && PF00561:alpha/beta hydrolase fold	Abhydrolase_1	3153	2359	3055	3596	4370	3164	419.48	408.072	401.718	568.264	485.992	507.64
BVV32_12120	481.434	527.418	469.63	720.054	672.35	598.767	-0.431261	0.00143453	0.0125208	BVV32_12120	NC_999999999.1	2314719	2315969	+	1251	protein_coding	methicillin resistance protein&&sp|Q2YXZ5|FEMA_STAAB Aminoacyltransferase FemA OS=Staphylococcus aureus (strain bovine RF122 / ET3-1) OX=273036 GN=femA PE=3 SV=2 && PF02388:FemAB family	-	514	433	505	654	868	536	52.9684	58.0181	51.4361	80.0524	74.7711	66.6117
Novel00171	37.4657	35.3236	38.1284	83.676	73.5867	62.5578	-0.985117	0.00143574	0.0125208	-	NC_999999999.1	2129362	2129636	+	275	-	PF01979:Amidohydrolase family	Amidohydro_1	40	29	41	76	95	56	18.7516	17.6766	18.997	42.319	37.2274	31.6591
BVV32_10475	5561.79	6275.43	6245.62	5002.94	4834.26	4812.48	0.30366	0.00149264	0.0129274	BVV32_10475	NC_999999999.1	2016328	2017572	+	1245	protein_coding	beta-ketoacyl-[acyl-carrier-protein] synthase II&&sp|Q5HHA1|FABF_STAAC 3-oxoacyl-[acyl-carrier-protein] synthase 2 OS=Staphylococcus aureus (strain COL) OX=93062 GN=fabF PE=1 SV=1 && PF00109:Beta-ketoacyl synthase, N-terminal domain|PF02801:Beta-ketoacyl synthase, C-terminal domain	ketoacyl-synt	5938	5152	6716	4544	6241	4308	614.868	693.648	687.346	558.886	540.202	537.959
BVV32_06770	3424.37	3497.04	3385.06	2927.56	2804.81	2764.83	0.278446	0.00149527	0.0129274	BVV32_06770	NC_999999999.1	1346070	1347884	-	1815	protein_coding	oligoendopeptidase F&&sp|P94876|PEPF2_LACLC Oligoendopeptidase F, chromosomal OS=Lactococcus lactis subsp. cremoris OX=1359 GN=pepF2 PE=3 SV=1 && PF08439:Oligopeptidase F|PF01432:Peptidase family M3	Peptidase_M3	3656	2871	3640	2659	3621	2475	259.681	265.148	255.54	224.334	214.992	212.003
BVV32_12985	431.792	449.463	360.825	548.298	567.779	577.542	-0.449379	0.0014968	0.0129274	BVV32_12985	NC_999999999.1	2464117	2464923	+	807	protein_coding	cobalt ABC transporter permease&&sp|O34572|YKOC_BACSU Putative HMP/thiamine permease protein YkoC OS=Bacillus subtilis (strain 168) OX=224308 GN=ykoC PE=1 SV=1 && PF02361:Cobalt transport protein	-	461	369	388	498	733	517	73.6441	76.6453	61.2621	94.4952	97.8818	99.6001
BVV32_11395	15702.8	15912.7	15340.6	13336.4	13279.7	12661.2	0.257545	0.001506	0.0129629	BVV32_11395	NC_999999999.1	2201977	2202669	-	693	protein_coding	50S ribosomal protein L1&&sp|A7WYW1|RL1_STAA1 50S ribosomal protein L1 OS=Staphylococcus aureus (strain Mu3 / ATCC 700698) OX=418127 GN=rplA PE=3 SV=1 && PF00687:Ribosomal protein L1p/L10e family	-	16765	13064	16496	12113	17144	11334	3118.75	3159.92	3033.05	2676.53	2665.94	2542.69
BVV32_01885	157.356	120.588	137.634	96.888	71.2629	75.963	0.775933	0.00151057	0.0129629	BVV32_01885	NC_999999999.1	383944	384570	-	627	protein_coding	acetyltransferase&&sp|P50868|CAT4_KLEAE Chloramphenicol acetyltransferase OS=Klebsiella aerogenes OX=548 GN=catB4 PE=3 SV=1 && PF00132:Bacterial transferase hexapeptide (six repeats)	Hexapep	168	99	148	88	92	68	34.5424	26.4667	30.0766	21.4916	15.8122	16.861
BVV32_11560	14.9863	15.8347	12.0895	35.232	57.3202	29.0447	-1.5198	0.00153533	0.0131334	BVV32_11560	NC_999999999.1	2231333	2231575	+	243	protein_coding	transcriptional regulator&&-- && PF05339:Protein of unknown function (DUF739)	-	16	13	13	32	74	26	8.48837	8.96746	6.81665	20.165	32.8168	16.6345
BVV32_09650	382.15	382.47	434.292	308.28	282.728	277.041	0.46757	0.00159301	0.0135616	BVV32_09650	NC_999999999.1	1873636	1875036	-	1401	protein_coding	Na+/H+ antiporter NhaC&&sp|Q57007|Y1107_HAEIN Uncharacterized Na(+)/H(+) antiporter HI_1107 OS=Haemophilus influenzae (strain ATCC 51907 / DSM 11121 / KW20 / Rd) OX=71421 GN=HI_1107 PE=3 SV=1 && PF03553:Na+/H+ antiporter family	-	408	314	467	280	365	248	37.5433	37.5685	42.473	30.6037	28.0754	27.5205
BVV32_03420	1582.93	1682.14	1645.1	1990.61	2536.03	1994.03	-0.410456	0.00159694	0.0135616	BVV32_03420	NC_999999999.1	718332	719225	+	894	protein_coding	CHAP domain-containing protein&&sp|Q2G0D4|SSAAL_STAA8 Probable autolysin SsaALP OS=Staphylococcus aureus (strain NCTC 8325 / PS 47) OX=93061 GN=SAOUHSC_00671 PE=1 SV=1 && PF05257:CHAP domain	-	1690	1381	1769	1808	3274	1785	243.703	258.934	252.13	309.681	394.65	310.416
BVV32_12615	879.508	890.399	884.393	1423.59	958.951	1498.03	-0.546467	0.00160258	0.0135616	BVV32_12615	NC_999999999.1	2403581	2403898	+	318	protein_coding	50S ribosomal protein L7&&sp|P55768|YLXQ_ENTFC Probable ribosomal protein in infB 5'region OS=Enterococcus faecium OX=1352 PE=3 SV=1 && PF01248:Ribosomal protein L7Ae/L30e/S12e/Gadd45 family	-	939	731	951	1293	1238	1341	380.671	385.321	381.055	622.623	419.532	655.609
BVV32_13855	3677.26	3349.65	3522.69	2580.74	3075.92	2484.44	0.373285	0.00160559	0.0135616	BVV32_13855	NC_999999999.1	2643530	2644201	+	672	protein_coding	hypothetical protein&&-- && PF11042:Protein of unknown function (DUF2750)	-	3926	2750	3788	2344	3971	2224	753.168	685.956	718.248	534.124	636.798	514.527
BVV32_03985	3628.55	3752.83	3335.77	2836.17	3029.45	2688.87	0.324442	0.00165263	0.0139153	BVV32_03985	NC_999999999.1	849575	850891	+	1317	protein_coding	CoA-disulfide reductase&&sp|Q6GAV6|CDR_STAAS Coenzyme A disulfide reductase OS=Staphylococcus aureus (strain MSSA476) OX=282459 GN=cdr PE=3 SV=3 && PF02852:Pyridine nucleotide-disulphide oxidoreductase, dimerisation domain|PF07992:Pyridine nucleotide-disulphide oxidoreductase	Pyr_redox_2	3874	3081	3587	2576	3911	2407	379.214	392.138	347.04	299.512	320.017	284.141
BVV32_13325	8322.07	6392.36	6974.71	11621	8470.99	9981.31	-0.47123	0.00165919	0.0139269	BVV32_13325	NC_999999999.1	2535340	2536869	-	1530	protein_coding	2-isopropylmalate synthase&&sp|Q2FF67|LEU1_STAA3 2-isopropylmalate synthase OS=Staphylococcus aureus (strain USA300) OX=367830 GN=leuA PE=3 SV=1 && PF00682:HMGL-like|PF08502:LeuA allosteric (dimerisation) domain	HMGL-like	8885	5248	7500	10555	10936	8935	748.647	574.956	624.603	1056.38	770.262	907.917
BVV32_10800	212.618	203.415	216.681	299.472	271.109	358.59	-0.550205	0.001717	0.0143672	BVV32_10800	NC_999999999.1	2081690	2082013	+	324	protein_coding	hypothetical protein&&-- && -	-	227	167	233	272	350	321	90.3216	86.3981	91.6315	128.552	116.411	154.029
BVV32_09070	1796.48	1936.71	1847.83	1577.73	1336.95	1477.93	0.346175	0.00175038	0.014601	BVV32_09070	NC_999999999.1	1781285	1782664	+	1380	protein_coding	aldehyde dehydrogenase&&sp|Q2FWX9|DIALD_STAA8 4,4'-diaponeurosporen-aldehyde dehydrogenase OS=Staphylococcus aureus (strain NCTC 8325 / PS 47) OX=93061 GN=aldH1 PE=1 SV=1 && PF00171:Aldehyde dehydrogenase family	Aldedh	1918	1590	1987	1433	1726	1323	179.176	193.13	183.465	159.009	134.782	149.047
BVV32_11135	2513.01	2386.17	2725.71	4146.36	2769.18	3823.84	-0.493372	0.00177409	0.0147442	BVV32_11135	NC_999999999.1	2143492	2144751	+	1260	protein_coding	molybdopterin molybdenumtransferase&&sp|Q6GEG1|MOEA_STAAR Molybdopterin molybdenumtransferase OS=Staphylococcus aureus (strain MRSA252) OX=282458 GN=moeA PE=3 SV=1 && PF00994:Probable molybdopterin binding domain|PF03454:MoeA C-terminal region (domain IV)|PF03453:MoeA N-terminal region (domain I and II)	-	2683	1959	2931	3766	3575	3423	274.512	260.613	296.401	457.682	305.757	422.357
BVV32_04695	1504.25	1609.05	1833.88	1237.52	958.951	1346.11	0.483434	0.0017881	0.0147442	BVV32_04695	NC_999999999.1	979058	980734	+	1677	protein_coding	potassium-transporting ATPase subunit KdpA&&sp|Q2FF48|KDPA_STAA3 Potassium-transporting ATPase potassium-binding subunit OS=Staphylococcus aureus (strain USA300) OX=367830 GN=kdpA PE=3 SV=1 && PF03814:Potassium-transporting ATPase A subunit	-	1606	1321	1972	1124	1238	1205	123.459	132.039	149.833	102.633	79.5534	111.711
BVV32_04640	845.789	863.602	829.525	677.115	642.915	679.198	0.345359	0.00179248	0.0147442	BVV32_04640	NC_999999999.1	966375	967859	-	1485	protein_coding	cardiolipin synthase&&sp|Q5HEB2|CLS2_STAAC Cardiolipin synthase 2 OS=Staphylococcus aureus (strain COL) OX=93062 GN=cls2 PE=3 SV=1 && PF13396:Phospholipase_D-nuclease N-terminal|PF13091:PLD-like domain	-	903	709	892	615	830	608	78.3921	80.0299	76.5372	63.4166	60.2314	63.6532
BVV32_09225	410.25	624.863	379.424	612.156	757.556	874.691	-0.668848	0.00179573	0.0147442	BVV32_09225	NC_999999999.1	1806923	1807312	-	390	protein_coding	hypothetical protein&&-- && -	-	438	513	408	556	978	783	144.784	220.488	133.3	218.305	270.238	312.133
BVV32_01350	958.186	1126.7	813.716	700.236	591.017	750.693	0.505813	0.00179591	0.0147442	BVV32_01350	NC_999999999.1	279566	280126	-	561	protein_coding	biofilm operon icaADBC HTH-type negative transcriptional regulator IcaR&&sp|Q9RQQ0|ICAR_STAA8 Biofilm operon icaADBC HTH-type negative transcriptional regulator IcaR OS=Staphylococcus aureus (strain NCTC 8325 / PS 47) OX=93061 GN=icaR PE=3 SV=1 && PF00440:Bacterial regulatory proteins, tetR family|PF18665:Tetracyclin repressor-like, C-terminal domain	TetR_N	1023	925	875	636	763	672	235.084	276.383	198.737	173.599	146.566	186.23
BVV32_13830	649.094	700.382	736.529	956.769	817.974	1021.03	-0.420914	0.00180049	0.0147442	deoA	NC_999999999.1	2638156	2639457	+	1302	protein_coding	pyrimidine-nucleoside phosphorylase&&sp|Q99SC3|PDP_STAAM Pyrimidine-nucleoside phosphorylase OS=Staphylococcus aureus (strain Mu50 / ATCC 700699) OX=158878 GN=pdp PE=3 SV=2 && PF07831:Pyrimidine nucleoside phosphorylase C-terminal domain|PF02885:Glycosyl transferase family, helical bundle domain|PF00591:Glycosyl transferase family, a/b domain	Glycos_trans_3N	693	575	792	869	1056	914	68.6172	74.0269	77.5083	102.203	87.4026	109.139
BVV32_07910	1690.64	1710.15	1580	1281.56	1415.19	1229.93	0.341602	0.00181103	0.0147855	BVV32_07910	NC_999999999.1	1567385	1568647	+	1263	protein_coding	tyrosine--tRNA ligase&&sp|A7X3G2|SYY_STAA1 Tyrosine--tRNA ligase OS=Staphylococcus aureus (strain Mu3 / ATCC 700698) OX=418127 GN=tyrS PE=3 SV=1 && PF00579:tRNA synthetases class I (W and Y)|PF01479:S4 domain	S4	1805	1404	1699	1164	1827	1101	184.24	186.336	171.405	141.125	155.886	135.527
BVV32_09920	1522.04	1739.38	1537.23	1006.31	1378.01	1115.99	0.453043	0.00183971	0.0149741	BVV32_09920	NC_999999999.1	1924764	1925684	-	921	protein_coding	esterase&&-- && PF07859:alpha/beta hydrolase fold	Abhydrolase_3	1625	1428	1653	914	1779	999	227.46	259.897	228.69	151.964	208.155	168.635
BVV32_04140	30.9092	48.7222	53.9377	80.373	85.2056	96.0708	-0.972703	0.00188098	0.0152637	BVV32_04140	NC_999999999.1	879816	880748	-	933	protein_coding	carbamate kinase 1&&sp|Q2FHR7|ARCC1_STAA3 Carbamate kinase 1 OS=Staphylococcus aureus (strain USA300) OX=367830 GN=arcC1 PE=3 SV=1 && PF00696:Amino acid kinase family	AA_kinase	33	40	58	73	110	86	4.55977	7.18639	7.92101	11.9811	12.7052	14.3304
Novel00005	502.977	766.157	975.529	295.068	596.439	271.456	0.945327	0.00192136	0.0155445	-	NC_999999999.1	191125	192124	+	1000	-	PF00056:lactate/malate dehydrogenase, NAD binding domain|PF02866:lactate/malate dehydrogenase, alpha/beta C-terminal domain	-	537	629	1049	268	770	243	69.2285	105.435	133.662	41.0383	82.9778	37.7789
BVV32_03220	660.333	719.871	622.144	505.359	532.148	402.157	0.472721	0.00194909	0.0157215	BVV32_03220	NC_999999999.1	680950	681750	+	801	protein_coding	MurR/RpiR family transcriptional regulator&&-- && PF01380:SIS domain|PF01418:Helix-turn-helix domain, rpiR family	SIS	705	591	669	459	687	360	113.466	123.677	106.421	87.7474	92.4263	69.8736
BVV32_10495	1389.98	1250.94	1448.88	2170.07	1512.01	2023.07	-0.47875	0.00196205	0.0157786	BVV32_10495	NC_999999999.1	2020253	2021335	+	1083	protein_coding	ABC transporter ATP-binding protein&&sp|P24136|OPPD_BACSU Oligopeptide transport ATP-binding protein OppD OS=Bacillus subtilis (strain 168) OX=224308 GN=oppD PE=2 SV=2 && PF00005:ABC transporter|PF08352:Oligopeptide/dipeptide transporter, C-terminal region	ABC_tran	1484	1027	1558	1971	1952	1811	176.651	158.955	183.304	278.684	194.233	259.976
Novel00045	87.1078	154.693	172.043	77.07	71.2629	69.2604	0.926134	0.00197607	0.0158439	-	NC_999999999.1	633996	634602	+	607	-	PF00575:S1 RNA binding domain	S1	93	127	185	70	92	62	19.7517	35.071	38.8344	17.6589	16.3332	15.8798
Novel00198	24.3527	41.4139	60.4474	19.818	12.3935	7.81972	1.65992	0.00199053	0.0159124	-	NC_999999999.1	2435519	2435801	+	283	-	PF06257:Biofilm formation stimulator VEG	-	26	34	65	18	16	7	11.844	20.1384	29.2658	9.73958	6.09263	3.84552
BVV32_01285	2053.12	1935.49	1986.4	2844.98	2205.28	2841.91	-0.400503	0.00203859	0.0162157	BVV32_01285	NC_999999999.1	262128	263681	-	1554	protein_coding	accessory Sec system protein Asp1&&sp|Q2FUW3|ASP1_STAA8 Accessory Sec system protein Asp1 OS=Staphylococcus aureus (strain NCTC 8325 / PS 47) OX=93061 GN=asp1 PE=3 SV=1 && PF16993:Accessory Sec system protein Asp1	-	2192	1589	2136	2584	2847	2544	181.845	171.398	175.14	254.622	197.428	254.512
BVV32_08895	2044.69	2036.59	1966.87	1654.8	1649.12	1670.07	0.282061	0.00204054	0.0162157	BVV32_08895	NC_999999999.1	1745696	1746427	-	732	protein_coding	glutamine amidotransferase&&sp|A0A0H2WZ38|GATD_STAAC Lipid II isoglutaminyl synthase (glutamine-hydrolyzing) subunit GatD OS=Staphylococcus aureus (strain COL) OX=93062 GN=gatD PE=1 SV=1 && PF07685:CobB/CobQ-like glutamine amidotransferase domain	-	2183	1672	2115	1503	2129	1495	384.462	382.876	368.157	314.414	313.427	317.521
BVV32_03535	130.193	124.242	128.335	73.767	82.1072	81.5485	0.687886	0.002093	0.0165491	BVV32_03535	NC_999999999.1	739219	739662	-	444	protein_coding	antiholin-like protein LrgA&&sp|Q2FK08|LRGA_STAA3 Antiholin-like protein LrgA OS=Staphylococcus aureus (strain USA300) OX=367830 GN=lrgA PE=3 SV=1 && PF03788:LrgA family	-	139	102	138	67	106	73	40.3592	38.5079	39.6032	23.1071	25.7273	25.5613
BVV32_13450	6587.41	6593.34	5694.15	5349.76	4707.22	4907.43	0.335011	0.00209482	0.0165491	BVV32_13450	NC_999999999.1	2559734	2560303	-	570	protein_coding	accessory gene regulator AgrB&&sp|Q2FF88|AGRB_STAA3 Accessory gene regulator protein B OS=Staphylococcus aureus (strain USA300) OX=367830 GN=agrB PE=3 SV=1 && PF04647:Accessory gene regulator B	-	7033	5413	6123	4859	6077	4393	1590.66	1591.83	1368.75	1305.35	1148.91	1198.2
BVV32_14305	20632.4	18654.5	18627.1	28576.4	21461.7	25907.8	-0.390961	0.00213049	0.0167676	BVV32_14305	NC_999999999.1	2727997	2729505	-	1509	protein_coding	ATP synthase subunit alpha&&sp|A7X4U5|ATPA_STAA1 ATP synthase subunit alpha OS=Staphylococcus aureus (strain Mu3 / ATCC 700698) OX=418127 GN=atpA PE=3 SV=1 && PF00006:ATP synthase alpha/beta family, nucleotide-binding domain|PF02874:ATP synthase alpha/beta family, beta-barrel domain|PF00306:ATP synthase alpha/beta chain, C terminal domain	ATP-synt_ab	22028	15315	20030	25955	27707	23192	1881.9	1701.22	1691.32	2633.82	1978.66	2389.42
BVV32_01570	2334.11	2140.12	2297	2556.52	3117.75	2973.73	-0.353083	0.00213497	0.0167676	BVV32_01570	NC_999999999.1	317528	318097	-	570	protein_coding	transcriptional regulator&&-- && PF01381:Helix-turn-helix	HTH_3	2492	1757	2470	2322	4025	2662	563.617	516.689	552.149	623.794	760.961	726.066
BVV32_07845	1136.15	1164.46	1126.18	1409.28	1353.22	1599.69	-0.347558	0.00215515	0.0168078	BVV32_07845	NC_999999999.1	1552302	1553654	+	1353	protein_coding	hypothetical protein&&-- && -	-	1213	956	1211	1280	1747	1432	115.578	118.438	114.046	144.866	139.145	164.546
BVV32_04070	7394.8	7006.26	6997.95	9557.78	7995.39	9202.69	-0.322036	0.00215638	0.0168078	BVV32_04070	NC_999999999.1	867295	869529	-	2235	protein_coding	penicillin-binding protein&&sp|Q07868|PBP2B_BACSU Penicillin-binding protein 2B OS=Bacillus subtilis (strain 168) OX=224308 GN=pbpB PE=1 SV=3 && PF03717:Penicillin-binding Protein dimerisation domain|PF00905:Penicillin binding protein transpeptidase domain|PF03793:PASTA domain	-	7895	5752	7525	8681	10322	8238	455.392	431.394	429.006	594.766	497.689	573.043
BVV32_00955	1991.3	2237.57	2414.18	1771.51	1636.72	1790.72	0.354113	0.00215886	0.0168078	BVV32_00955	NC_999999999.1	188309	189127	-	819	protein_coding	3-methyl-2-oxobutanoate hydroxymethyltransferase&&sp|A6U4X9|PANB_STAA2 3-methyl-2-oxobutanoate hydroxymethyltransferase OS=Staphylococcus aureus (strain JH1) OX=359787 GN=panB PE=3 SV=1 && PF02548:Ketopantoate hydroxymethyltransferase	-	2126	1837	2596	1609	2113	1603	334.65	375.974	403.882	300.834	278.027	304.293
BVV32_01645	11950.6	10827.3	11258.1	15875.3	12757.6	14665.3	-0.347049	0.00217185	0.0168601	BVV32_01645	NC_999999999.1	332517	335180	+	2664	protein_coding	DNA gyrase subunit A&&sp|Q2G2Q0|GYRA_STAA8 DNA gyrase subunit A OS=Staphylococcus aureus (strain NCTC 8325 / PS 47) OX=93061 GN=gyrA PE=1 SV=1 && PF00521:DNA gyrase/topoisomerase IV, subunit A|PF03989:DNA gyrase C-terminal domain, beta-propeller	-	12759	8889	12106	14419	16470	13128	617.438	559.308	579.029	828.81	666.24	766.138
BVV32_03005	1800.23	1872.15	1777.15	2592.85	2082.12	2312.4	-0.358117	0.00219136	0.0169625	BVV32_03005	NC_999999999.1	637525	638685	+	1161	protein_coding	cystathionine gamma-synthase&&sp|Q4L332|METC_STAHJ Cystathionine beta-lyase MetC OS=Staphylococcus haemolyticus (strain JCSC1435) OX=279808 GN=metC PE=1 SV=1 && PF01053:Cys/Met metabolism PLP-dependent enzyme	Cys_Met_Meta_PP	1922	1537	1911	2355	2688	2070	213.418	221.909	209.731	310.608	249.499	277.192
Novel00076	109.587	116.933	194.362	78.171	84.431	59.2064	0.922015	0.00221271	0.0170785	-	NC_999999999.1	944489	944924	+	436	-	-	-	117	96	209	71	109	53	34.5948	36.9077	61.0793	24.936	26.9409	18.8987
BVV32_06715	1709.37	1981.78	1937.11	1463.23	1473.28	1539.37	0.330217	0.00223269	0.0171579	BVV32_06715	NC_999999999.1	1334327	1335298	-	972	protein_coding	NADPH:quinone reductase&&sp|O07615|YHFP_BACSU Putative quinone oxidoreductase YhfP OS=Bacillus subtilis (strain 168) OX=224308 GN=yhfP PE=1 SV=1 && PF08240:Alcohol dehydrogenase GroES-like domain|PF00107:Zinc-binding dehydrogenase	ADH_zinc_N	1825	1627	2083	1329	1902	1378	242.051	280.578	273.059	209.369	210.87	220.407
BVV32_12600	1833.01	1828.3	1863.64	2351.73	2115.42	2350.38	-0.302508	0.00223577	0.0171579	BVV32_12600	NC_999999999.1	2401616	2402083	+	468	protein_coding	ribosome maturation factor&&sp|A7X1P6|RIMP_STAA1 Ribosome maturation factor RimP OS=Staphylococcus aureus (strain Mu3 / ATCC 700698) OX=418127 GN=rimP PE=3 SV=1 && PF17384:RimP C-terminal SH3 domain|PF02576:RimP N-terminal domain	-	1957	1501	2004	2136	2731	2104	539.083	537.61	545.614	698.891	628.85	698.945
BVV32_02545	3577.04	3028.09	3067.94	4721.09	3738.2	4226	-0.390532	0.00225919	0.0172883	BVV32_02545	NC_999999999.1	519771	520976	+	1206	protein_coding	aspartate kinase&&sp|P08495|AK2_BACSU Aspartokinase 2 OS=Bacillus subtilis (strain 168) OX=224308 GN=lysC PE=1 SV=2 && PF00696:Amino acid kinase family	AA_kinase	3819	2486	3299	4288	4826	3783	408.238	345.53	348.553	544.454	431.232	487.677
BVV32_06105	1638.19	1711.37	1541.87	1295.88	1360.97	1275.73	0.313609	0.00232632	0.0177514	BVV32_06105	NC_999999999.1	1220751	1221272	+	522	protein_coding	hypothetical protein&&sp|P70996|YWHD_BACSU Uncharacterized protein YwhD OS=Bacillus subtilis (strain 168) OX=224308 GN=ywhD PE=4 SV=1 && PF08741:YwhD family	-	1749	1405	1658	1177	1757	1142	431.947	451.168	404.714	345.271	362.721	340.125
BVV32_10880	4898.64	4855.17	4972.5	4134.25	3529.06	4155.62	0.317878	0.00233782	0.0177886	BVV32_10880	NC_999999999.1	2097059	2098084	+	1026	protein_coding	methionine ABC transporter ATP-binding protein&&sp|Q6GC27|METN1_STAAS Methionine import ATP-binding protein MetN 1 OS=Staphylococcus aureus (strain MSSA476) OX=282459 GN=metN1 PE=3 SV=1 && PF09383:NIL domain|PF00005:ABC transporter	ABC_tran	5230	3986	5347	3755	4556	3720	657.151	651.212	664.044	560.424	478.528	563.688
Novel00188	116.144	92.5723	126.475	72.666	56.5456	64.792	0.799335	0.00234679	0.0178064	-	NC_999999999.1	2391374	2392129	-	756	-	PF01765:Ribosome recycling factor	-	124	76	136	66	73	58	21.1451	16.8509	22.9219	13.3683	10.4057	11.9275
BVV32_13440	11779.2	10897.9	9358.19	9092.05	6891.59	7954.89	0.420503	0.00239448	0.0180955	BVV32_13440	NC_999999999.1	2558280	2559524	-	1245	protein_coding	ATP-binding protein&&-- && PF14501:GHKL domain	-	12576	8947	10063	8258	8897	7121	1302.22	1204.59	1029.89	1015.69	770.097	889.231
BVV32_12605	4176.49	3791.81	3647.31	5780.25	4247.89	5557.59	-0.423711	0.00239836	0.0180955	nusA	NC_999999999.1	2402104	2403279	+	1176	protein_coding	transcription termination/antitermination protein NusA&&sp|P32727|NUSA_BACSU Transcription termination/antitermination protein NusA OS=Bacillus subtilis (strain 168) OX=224308 GN=nusA PE=1 SV=2 && PF08529:NusA N-terminal domain|PF13184:NusA-like KH domain	-	4459	3113	3922	5250	5484	4975	488.811	443.715	424.946	683.606	502.529	657.701
BVV32_13315	6383.22	4757.73	5072.01	8033.99	6632.1	7115.94	-0.425654	0.00244959	0.0184303	BVV32_13315	NC_999999999.1	2532907	2534277	-	1371	protein_coding	3-isopropylmalate dehydratase large subunit&&sp|A7X4N3|LEUC_STAA1 3-isopropylmalate dehydratase large subunit OS=Staphylococcus aureus (strain Mu3 / ATCC 700698) OX=418127 GN=leuC PE=3 SV=1 && PF00330:Aconitase family (aconitate hydratase)	Aconitase	6815	3906	5454	7297	8562	6370	640.825	477.559	506.888	815.006	672.991	722.345
BVV32_05730	3866.46	3606.66	3412.96	4747.51	4189.02	4605.81	-0.314642	0.00245776	0.0184401	BVV32_05730	NC_999999999.1	1153295	1154569	+	1275	protein_coding	2-oxoglutarate dehydrogenase&&sp|P37942|ODB2_BACSU Lipoamide acyltransferase component of branched-chain alpha-keto acid dehydrogenase complex OS=Bacillus subtilis (strain 168) OX=224308 GN=bfmBB PE=3 SV=1 && PF00364:Biotin-requiring enzyme|PF00198:2-oxoacid dehydrogenases acyltransferase (catalytic domain)|PF02817:e3 binding domain	Biotin_lipoyl	4128	2961	3670	4312	5408	4123	417.388	389.279	366.767	517.872	457.086	502.743
BVV32_11315	21836	22739.9	22675.2	19108.9	18633.7	19234.3	0.239197	0.00248924	0.0186242	BVV32_11315	NC_999999999.1	2179096	2180172	-	1077	protein_coding	branched chain amino acid aminotransferase&&sp|Q5HIC1|ILVE_STAAC Probable branched-chain-amino-acid aminotransferase OS=Staphylococcus aureus (strain COL) OX=93062 GN=ilvE PE=3 SV=1 && PF01063:Amino-transferase class IV	-	23313	18669	24383	17356	24056	17218	2790.57	2905.61	2884.73	2467.68	2407.02	2485.48
Novel00222	41.2123	80.3917	77.1867	34.131	29.4347	24.5763	1.16864	0.00252391	0.0188312	-	NC_999999999.1	2706560	2707605	+	1046	-	PF00268:Ribonucleotide reductase, small chain	-	44	66	83	31	38	22	5.4229	10.5766	10.1107	4.5382	3.91492	3.2699
BVV32_14270	783.033	853.857	867.653	666.105	660.731	641.217	0.3472	0.00254696	0.0189505	BVV32_14270	NC_999999999.1	2719489	2720466	-	978	protein_coding	glycine/betaine ABC transporter ATP-binding protein&&sp|Q45460|OPUBA_BACSU Choline transport ATP-binding protein OpuBA OS=Bacillus subtilis (strain 168) OX=224308 GN=opuBA PE=2 SV=2 && PF00005:ABC transporter	ABC_tran	836	701	933	605	853	574	110.199	120.147	121.556	94.7263	93.99	91.2464
BVV32_03960	4323.54	3963.55	4050.91	5066.8	7776.95	4924.19	-0.526502	0.00256568	0.019037	BVV32_03960	NC_999999999.1	841088	841567	+	480	protein_coding	hypothetical protein&&-- && PF07274:Protein of unknown function (DUF1440)	-	4616	3254	4356	4602	10040	4408	1239.75	1136.34	1156.33	1468.11	2254.05	1427.72
BVV32_00280	106.777	108.407	108.805	67.161	63.5169	65.9091	0.722413	0.00257368	0.0190438	BVV32_00280	NC_999999999.1	55655	56473	-	819	protein_coding	SAM-dependent methyltransferase&&sp|A0A0H3JXA8|NASLD_STAAM D-histidine 2-aminobutanoyltransferase OS=Staphylococcus aureus (strain Mu50 / ATCC 700699) OX=158878 GN=cntL PE=1 SV=1 && -	-	114	89	117	61	82	59	17.9445	18.2154	18.2027	11.4051	10.7895	11.1998
BVV32_04220	114.27	168.092	94.856	168.453	230.83	252.465	-0.796744	0.00259884	0.0191772	BVV32_04220	NC_999999999.1	890538	891044	-	507	protein_coding	hypothetical protein&&-- && -	-	122	138	102	153	298	226	31.0215	45.6251	25.6346	46.2102	63.3402	69.3016
BVV32_04030	3975.11	4293.65	3989.53	3380.07	2952.76	3478.66	0.321592	0.00263455	0.0193874	BVV32_04030	NC_999999999.1	858332	858895	-	564	protein_coding	cell division protein SepF&&sp|A7X1D2|SEPF_STAA1 Cell division protein SepF OS=Staphylococcus aureus (strain Mu3 / ATCC 700698) OX=418127 GN=sepF PE=3 SV=1 && PF04472:Cell division protein SepF	-	4244	3525	4290	3070	3812	3114	970.079	1047.64	969.197	833.515	728.358	858.386
BVV32_00270	716.532	484.786	522.638	417.279	377.229	397.689	0.534578	0.00267354	0.0195745	BVV32_00270	NC_999999999.1	52620	54218	-	1599	protein_coding	nickel ABC transporter%2C nickel/metallophore periplasmic binding protein&&sp|Q2FVE7|CNTA_STAA8 Metal-staphylopine-binding protein CntA OS=Staphylococcus aureus (strain NCTC 8325 / PS 47) OX=93061 GN=cntA PE=1 SV=1 && PF00496:Bacterial extracellular solute-binding proteins, family 5 Middle	-	765	398	562	379	487	356	61.6771	41.7222	44.7839	36.2948	32.821	34.6134
BVV32_07510	173.279	176.618	148.794	259.836	218.436	251.348	-0.548097	0.00267894	0.0195745	BVV32_07510	NC_999999999.1	1485198	1485545	+	348	protein_coding	hypothetical protein&&-- && PF07252:Protein of unknown function (DUF1433)	-	185	145	160	236	282	225	68.5336	69.8427	58.5834	103.845	87.3255	100.519
BVV32_13835	273.5	271.627	266.899	349.017	385.749	360.824	-0.433949	0.00268184	0.0195745	BVV32_13835	NC_999999999.1	2639471	2639821	+	351	protein_coding	hypothetical protein&&-- && -	-	292	223	287	317	498	323	107.247	106.495	104.186	138.295	152.895	143.067
BVV32_01230	7392.92	7523.93	7444.34	10096.2	8342.41	9313.29	-0.311393	0.00271098	0.0197336	BVV32_01230	NC_999999999.1	243166	245118	+	1953	protein_coding	PTS mannose transporter subunit IIABC&&sp|O31645|PTN3B_BACSU PTS system mannose-specific EIIBCA component OS=Bacillus subtilis (strain 168) OX=224308 GN=manP PE=1 SV=2 && PF02378:Phosphotransferase system, EIIC|PF02302:PTS system, Lactose/Cellobiose specific IIB subunit|PF00359:Phosphoenolpyruvate-dependent sugar phosphotransferase system, EIIA 2	PTS_EIIA_2	7893	6177	8005	9170	10770	8337	521.016	530.161	522.268	718.987	594.271	663.667
BVV32_12510	4568.01	4036.64	4264.8	3669.63	2805.59	3395.99	0.38341	0.00274828	0.019951	BVV32_12510	NC_999999999.1	2380360	2382435	+	2076	protein_coding	DNA topoisomerase I&&sp|Q99UM1|TOP1_STAAM DNA topoisomerase 1 OS=Staphylococcus aureus (strain Mu50 / ATCC 700699) OX=158878 GN=topA PE=3 SV=1 && PF01751:Toprim domain|PF01131:DNA topoisomerase|PF01396:Topoisomerase DNA binding C4 zinc finger	Topoisom_bac	4877	3314	4586	3333	3622	3040	302.856	267.583	281.476	245.845	188.015	227.661
BVV32_06470	992.841	1023.17	886.253	1325.6	1157.25	1234.4	-0.357022	0.00276917	0.0200485	BVV32_06470	NC_999999999.1	1289431	1290651	+	1221	protein_coding	MFS transporter&&sp|P31436|SETC_ECOLI Sugar efflux transporter C OS=Escherichia coli (strain K12) OX=83333 GN=setC PE=1 SV=1 && PF07690:Major Facilitator Superfamily	MFS_1	1060	840	953	1204	1494	1105	111.918	115.318	99.4515	150.996	131.858	140.699
BVV32_07045	7316.12	8037.95	7689.85	6216.24	6680.12	6078.16	0.279965	0.00280922	0.0202838	BVV32_07045	NC_999999999.1	1403882	1405336	+	1455	protein_coding	gamma-aminobutyrate permease&&sp|P25737|LYSP_ECOLI Lysine-specific permease OS=Escherichia coli (strain K12) OX=83333 GN=lysP PE=1 SV=5 && PF00324:Amino acid permease	AA_permease	7811	6599	8269	5646	8624	5441	692.077	760.235	724.142	594.199	638.73	581.378
BVV32_10045	283.803	291.115	300.377	351.219	879.167	394.337	-0.895218	0.00283265	0.0203981	BVV32_10045	NC_999999999.1	1944139	1944210	+	72	protein_coding	tRNA-Gln&&-- && -	-	303	239	323	319	1135	353	542.527	556.414	571.615	678.441	1698.77	762.228
BVV32_12555	13659.1	13491.2	13880.6	11913.9	11180.5	11572.1	0.243287	0.00286695	0.0205899	BVV32_12555	NC_999999999.1	2389311	2390192	+	882	protein_coding	elongation factor Ts&&sp|Q2FHI1|EFTS_STAA3 Elongation factor Ts OS=Staphylococcus aureus (strain USA300) OX=367830 GN=tsf PE=3 SV=1 && PF00889:Elongation factor TS	-	14583	11076	14926	10821	14434	10359	2131.52	2104.97	2156.3	1878.68	1763.56	1825.96
BVV32_14525	4279.52	4492.19	4380.11	3587.06	3777.71	3637.29	0.257106	0.0029271	0.0209659	BVV32_14525	NC_999999999.1	2761490	2762803	+	1314	protein_coding	immunoglobulin-binding protein sbi&&sp|Q6GE15|SBI_STAAR Immunoglobulin-binding protein Sbi OS=Staphylococcus aureus (strain MRSA252) OX=282458 GN=sbi PE=3 SV=1 && PF02216:B domain|PF11621:C3 binding domain 4 of IgG-bind protein SBI	-	4569	3688	4710	3258	4877	3256	448.267	470.466	456.73	379.673	399.971	385.241
BVV32_03675	972.235	912.324	1031.33	630.873	825.72	728.351	0.414915	0.00296298	0.0211664	BVV32_03675	NC_999999999.1	769862	771004	-	1143	protein_coding	hypothetical protein&&-- && PF13367:PrsW family intramembrane metalloprotease	-	1038	749	1109	573	1066	652	117.074	109.842	123.629	76.7649	100.504	88.6838
BVV32_10435	290.359	300.86	305.027	173.958	212.239	237.943	0.521437	0.00310617	0.0221227	BVV32_10435	NC_999999999.1	2009534	2010403	-	870	protein_coding	LysR family transcriptional regulator&&sp|P55181|YXJO_BACSU Uncharacterized HTH-type transcriptional regulator YxjO OS=Bacillus subtilis (strain 168) OX=224308 GN=yxjO PE=3 SV=1 && PF00126:Bacterial regulatory helix-turn-helix protein, lysR family|PF03466:LysR substrate binding domain	LysR_substrate	310	247	328	158	274	213	45.936	47.5894	48.0384	27.8094	33.9393	38.063
BVV32_00275	208.871	183.926	177.622	149.736	96.8246	112.827	0.673665	0.00311333	0.0221227	BVV32_00275	NC_999999999.1	54361	55662	-	1302	protein_coding	hypothetical protein&&sp|A0A0H3JT80|ODH_STAAM Staphylopine synthase OS=Staphylococcus aureus (strain Mu50 / ATCC 700699) OX=158878 GN=cntM PE=1 SV=1 && PF10100:Staphylopine dehydrogenase	-	223	151	191	136	125	101	22.0803	19.4401	18.692	15.9949	10.346	12.0602
Novel00065	141.433	193.671	267.829	118.908	128.583	100.539	0.790423	0.00313176	0.022195	-	NC_999999999.1	858304	859399	+	1096	-	PF04472:Cell division protein SepF|PF01168:Alanine racemase, N-terminal domain	Ala_racemase_N	151	159	288	108	166	90	17.7614	24.3175	33.4823	15.0892	16.3218	12.7666
BVV32_04635	577.909	585.885	531.008	458.016	436.873	384.283	0.404426	0.00317085	0.0224129	BVV32_04635	NC_999999999.1	965700	966347	-	648	protein_coding	phosphohydrolase&&sp|P54168|YPGQ_BACSU Uncharacterized protein YpgQ OS=Bacillus subtilis (strain 168) OX=224308 GN=ypgQ PE=4 SV=1 && PF01966:HD domain	HD	617	481	571	416	564	344	122.75	124.424	112.278	98.3043	93.7941	82.5328
BVV32_05425	3223.92	3065.85	2939.61	2739.29	2241.68	2273.3	0.347866	0.00321024	0.0226318	BVV32_05425	NC_999999999.1	1099555	1100901	+	1347	protein_coding	tRNA (N(6)-L-threonylcarbamoyladenosine(37)-C(2))-methylthiotransferase MtaB&&sp|P54462|MTAB_BACSU Threonylcarbamoyladenosine tRNA methylthiotransferase MtaB OS=Bacillus subtilis (strain 168) OX=224308 GN=mtaB PE=1 SV=1 && PF00919:Uncharacterized protein family UPF0004|PF04055:Radical SAM superfamily	Radical_SAM	3442	2517	3161	2488	2894	2035	329.423	313.219	299.014	282.837	231.527	234.877
BVV32_13320	5926.14	4074.4	4383.83	7476.89	5926.44	6573.03	-0.473429	0.00322233	0.0226575	BVV32_13320	NC_999999999.1	2534291	2535337	-	1047	protein_coding	3-isopropylmalate dehydrogenase&&sp|P65100|LEU3_STAAM 3-isopropylmalate dehydrogenase OS=Staphylococcus aureus (strain Mu50 / ATCC 700699) OX=158878 GN=leuB PE=3 SV=1 && PF00180:Isocitrate/isopropylmalate dehydrogenase	-	6327	3345	4714	6791	7651	5884	779.044	535.528	573.689	993.21	787.486	873.713
BVV32_14830	518.9	443.372	445.451	535.086	691.715	733.937	-0.477919	0.00339406	0.0238027	BVV32_14830	NC_999999999.1	2807119	2808199	+	1081	protein_coding	hypothetical protein&&-- && PF17936:Bacterial Ig domain	-	554	364	479	486	893	657	66.0686	56.4428	56.4604	68.8438	89.022	94.4893
BVV32_05725	2516.76	2191.28	2228.19	3295.29	2578.63	3148	-0.378408	0.00352632	0.0246658	BVV32_05725	NC_999999999.1	1152299	1153282	+	984	protein_coding	alpha-ketoacid dehydrogenase subunit beta&&sp|P37941|ODBB_BACSU 2-oxoisovalerate dehydrogenase subunit beta OS=Bacillus subtilis (strain 168) OX=224308 GN=bfmBAB PE=1 SV=1 && PF02780:Transketolase, C-terminal domain|PF02779:Transketolase, pyrimidine binding domain	-	2687	1799	2396	2993	3329	2818	352.033	306.456	310.26	465.764	364.578	445.235
BVV32_10050	91.791	115.715	121.825	165.15	193.649	154.16	-0.64479	0.00356627	0.0248711	BVV32_10050	NC_999999999.1	1944216	1944289	+	74	protein_coding	tRNA-Cys&&-- && -	-	98	95	131	150	250	138	170.728	215.191	225.566	310.394	364.066	289.928
BVV32_01135	1929.48	1911.13	1768.79	2301.09	2205.28	2310.17	-0.281124	0.00357418	0.0248711	nsaS	NC_999999999.1	222477	223364	-	888	protein_coding	histidine kinase&&sp|Q9K620|BCES_BACHD Sensor protein BceS OS=Bacillus halodurans (strain ATCC BAA-125 / DSM 18197 / FERM 7344 / JCM 9153 / C-125) OX=272558 GN=bceS PE=3 SV=1 && PF02518:Histidine kinase-, DNA gyrase B-, and HSP90-like ATPase	HATPase_c	2060	1569	1902	2090	2847	2068	299.065	296.171	272.918	360.402	345.498	362.06
BVV32_04310	967.552	1002.46	931.821	820.245	757.556	634.514	0.390449	0.00363025	0.025196	BVV32_04310	NC_999999999.1	906905	907843	+	939	protein_coding	ribonuclease HIII&&sp|Q8NX59|RNH3_STAAW Ribonuclease HIII OS=Staphylococcus aureus (strain MW2) OX=196620 GN=rnhC PE=3 SV=1 && PF11858:Domain of unknown function (DUF3378)|PF01351:Ribonuclease HII	-	1033	823	1002	745	978	568	141.823	146.915	135.968	121.491	112.239	94.0428
BVV32_01080	1054.66	1040.22	1174.54	879.699	826.495	893.682	0.332141	0.00365877	0.0252805	BVV32_01080	NC_999999999.1	212890	214260	-	1371	protein_coding	citrate transporter&&sp|P42308|CITN_BACSU Citrate transporter OS=Bacillus subtilis (strain 168) OX=224308 GN=citN PE=1 SV=2 && PF03600:Citrate transporter	-	1126	854	1263	799	1067	800	105.879	104.413	117.382	89.2408	83.8684	90.7184
BVV32_09360	7136.28	7104.92	7297.4	8457.88	8388.11	8417.37	-0.230061	0.00368013	0.0252805	BVV32_09360	NC_999999999.1	1819791	1820180	+	390	protein_coding	30S ribosomal protein S11&&sp|A7X5C5|RS11_STAA1 30S ribosomal protein S11 OS=Staphylococcus aureus (strain Mu3 / ATCC 700698) OX=418127 GN=rpsK PE=3 SV=1 && PF00411:Ribosomal protein S11	-	7619	5833	7847	7682	10829	7535	2518.51	2507.03	2563.73	3016.23	2992.23	3003.73
BVV32_09550	1812.4	1773.49	1817.14	1533.69	1465.54	1476.81	0.27202	0.00369116	0.0252805	BVV32_09550	NC_999999999.1	1852193	1854169	-	1977	protein_coding	IucA/IucC family siderophore biosynthesis protein&&sp|P55706|Y4XN_SINFN Uncharacterized protein y4xN OS=Sinorhizobium fredii (strain NBRC 101917 / NGR234) OX=394 GN=NGR_a00750 PE=3 SV=1 && PF04183:IucA / IucC family|PF06276:Ferric iron reductase FhuF-like transporter	-	1935	1456	1954	1393	1892	1322	126.178	123.449	125.937	107.894	103.13	103.96
BVV32_03690	10.3031	10.9625	23.249	35.232	30.9839	61.4407	-1.50225	0.00369259	0.0252805	BVV32_03690	NC_999999999.1	774665	775876	+	1212	protein_coding	glutaryl-CoA dehydrogenase&&sp|Q96329|ACOX4_ARATH Acyl-coenzyme A oxidase 4, peroxisomal OS=Arabidopsis thaliana OX=3702 GN=ACX4 PE=1 SV=1 && PF00441:Acyl-CoA dehydrogenase, C-terminal domain|PF02770:Acyl-CoA dehydrogenase, middle domain|PF02771:Acyl-CoA dehydrogenase, N-terminal domain	-	11	9	25	32	40	55	1.17004	1.24472	2.62828	4.04298	3.55655	7.0551
BVV32_09180	1286.95	1300.88	1130.83	940.254	1048.03	931.664	0.347059	0.00369357	0.0252805	BVV32_09180	NC_999999999.1	1798846	1799163	-	318	protein_coding	hypothetical protein&&-- && -	-	1374	1068	1216	854	1353	834	557.02	562.959	487.237	411.23	458.503	407.739
BVV32_10405	976.919	1035.35	1059.23	1302.48	1348.57	1187.48	-0.322577	0.0036989	0.0252805	BVV32_10405	NC_999999999.1	1999633	2001246	-	1614	protein_coding	lipase&&-- && -	-	1043	850	1139	1183	1741	1063	83.3089	88.2771	89.9196	112.237	116.243	102.394
BVV32_00085	1146.45	1039	1125.25	1288.17	1457.79	1391.91	-0.321692	0.00373192	0.0254414	BVV32_00085	NC_999999999.1	14494	15153	+	660	protein_coding	hypothetical protein&&-- && -	-	1224	853	1210	1170	1882	1246	239.083	216.64	233.601	271.454	307.289	293.506
BVV32_04445	5722.89	5823.53	5547.22	4817.97	4384.99	4944.3	0.273228	0.00381651	0.0259523	BVV32_04445	NC_999999999.1	929020	929931	-	912	protein_coding	protoheme IX farnesyltransferase&&sp|A7X128|COXX_STAA1 Protoheme IX farnesyltransferase OS=Staphylococcus aureus (strain Mu3 / ATCC 700698) OX=418127 GN=ctaB PE=3 SV=2 && PF01040:UbiA prenyltransferase family	UbiA	6110	4781	5965	4376	5661	4426	863.689	878.732	833.392	734.745	668.913	754.5
BVV32_06475	383.087	306.95	336.646	445.905	467.082	465.832	-0.4233	0.00387014	0.0261936	BVV32_06475	NC_999999999.1	1290648	1291136	+	489	protein_coding	hypothetical protein&&sp|P54486|YQGC_BACSU Uncharacterized protein YqgC OS=Bacillus subtilis (strain 168) OX=224308 GN=yqgC PE=4 SV=1 && PF04306:Protein of unknown function (DUF456)	-	409	252	362	405	603	417	107.826	86.3822	94.3265	126.824	132.886	132.578
BVV32_13860	1429.32	1356.91	1478.64	1083.38	1242.45	1035.55	0.342323	0.00387151	0.0261936	BVV32_13860	NC_999999999.1	2644331	2645134	-	804	protein_coding	type II pantothenate kinase&&sp|Q2FEZ8|COAW_STAA3 Type II pantothenate kinase OS=Staphylococcus aureus (strain USA300) OX=367830 GN=coaW PE=3 SV=1 && PF03630:Fumble	Fumble	1526	1114	1590	984	1604	927	244.686	232.253	251.985	187.41	214.991	179.253
BVV32_01180	532.95	415.357	421.272	737.67	553.062	633.397	-0.487561	0.00391703	0.026435	BVV32_01180	NC_999999999.1	231858	232799	-	942	protein_coding	carbamate kinase 2&&sp|Q2FDM7|ARCC2_STAA3 Carbamate kinase 2 OS=Staphylococcus aureus (strain USA300) OX=367830 GN=arcC2 PE=3 SV=1 && PF00696:Amino acid kinase family	AA_kinase	569	341	453	670	714	567	77.8704	60.6787	61.2747	108.913	81.6806	93.5783
BVV32_13210	2182.38	2113.33	2124.96	2839.48	2378.01	2788.29	-0.317474	0.00395572	0.0266292	BVV32_13210	NC_999999999.1	2509846	2512254	-	2409	protein_coding	primosomal protein N'&&sp|P94461|PRIA_BACSU Primosomal protein N' OS=Bacillus subtilis (strain 168) OX=224308 GN=priA PE=3 SV=2 && PF00271:Helicase conserved C-terminal domain|PF17764:3??? DNA-binding domain (3???BD)|PF18074:Primosomal protein N C-terminal domain|PF04851:Type III restriction enzyme, res subunit|PF18319:PriA DNA helicase Cys-rich region (CRR) domain	Helicase_C	2330	1735	2285	2579	3070	2496	124.69	120.724	120.86	163.934	137.332	161.083
Novel00139	111.461	135.204	205.521	75.969	93.7262	87.134	0.814976	0.00399803	0.0268467	-	NC_999999999.1	1592345	1592728	+	384	-	PF00582:Universal stress protein family	Usp	119	111	221	69	121	78	39.9509	48.4534	73.3322	27.5152	33.9567	31.5796
BVV32_13780	2560.78	2724.79	2788.02	2181.08	2176.62	2316.87	0.274703	0.00403975	0.0270593	BVV32_13780	NC_999999999.1	2630962	2631900	+	939	protein_coding	mannose-6-phosphate isomerase&&sp|Q59935|MANA_STRMU Mannose-6-phosphate isomerase OS=Streptococcus mutans serotype c (strain ATCC 700610 / UA159) OX=210007 GN=pmi PE=3 SV=2 && PF01238:Phosphomannose isomerase type I	-	2734	2237	2998	1981	2810	2074	375.356	399.331	406.818	323.052	322.487	343.389
BVV32_11120	1793.67	1778.36	1816.21	2506.98	1958.95	2464.33	-0.362097	0.0041042	0.0274226	BVV32_11120	NC_999999999.1	2141392	2142396	+	1005	protein_coding	molybdopterin biosynthesis protein MoeB&&sp|O31702|MOEB_BACSU Molybdopterin-synthase adenylyltransferase OS=Bacillus subtilis (strain 168) OX=224308 GN=moeB PE=3 SV=1 && PF00899:ThiF family	-	1915	1460	1953	2277	2529	2206	245.648	243.511	247.611	346.937	271.178	341.258
BVV32_03295	5027.9	5231.55	5162.21	3486.87	4709.55	3582.55	0.388095	0.00418273	0.0277638	BVV32_03295	NC_999999999.1	695441	696265	+	825	protein_coding	formate/nitrite transporter&&-- && PF01226:Formate/nitrite transporter	-	5368	4295	5551	3167	6080	3207	838.821	872.653	857.336	587.825	794.184	604.349
BVV32_12565	4819.03	4626.18	4448	3911.85	3895.45	3879.7	0.249475	0.0041855	0.0277638	BVV32_12565	NC_999999999.1	2391070	2391624	+	555	protein_coding	ribosome-recycling factor&&sp|A7X1N7|RRF_STAA1 Ribosome-recycling factor OS=Staphylococcus aureus (strain Mu3 / ATCC 700698) OX=418127 GN=frr PE=3 SV=1 && PF01765:Ribosome recycling factor	-	5145	3798	4783	3553	5029	3473	1195.1	1147.08	1098.1	980.294	976.473	972.87
BVV32_05785	2198.3	2097.49	1969.66	1754.99	1744.39	1584.05	0.301188	0.00418628	0.0277638	BVV32_05785	NC_999999999.1	1164674	1165567	-	894	protein_coding	AraC family transcriptional regulator&&sp|P96662|YDEE_BACSU Uncharacterized HTH-type transcriptional regulator YdeE OS=Bacillus subtilis (strain 168) OX=224308 GN=ydeE PE=4 SV=1 && PF14526:Integron-associated effector binding protein|PF12833:Helix-turn-helix domain	-	2347	1722	2118	1594	2252	1418	338.444	322.87	301.872	273.027	271.458	246.594
BVV32_14210	44.9589	65.775	32.5486	79.272	75.1359	151.926	-1.10139	0.00422296	0.0279381	BVV32_14210	NC_999999999.1	2710098	2710364	-	267	protein_coding	ribonucleoside-diphosphate reductase&&-- && -	-	48	54	35	72	97	136	23.1761	33.9012	16.7029	41.2929	39.15	79.19
BVV32_01690	8446.65	7548.29	7456.42	10708.3	8873.78	9679.7	-0.319123	0.00442844	0.0292255	BVV32_01690	NC_999999999.1	343799	345766	+	1968	protein_coding	DHH family phosphoesterase&&sp|A4ITV2|GDPP_GEOTN Cyclic-di-AMP phosphodiesterase GdpP OS=Geobacillus thermodenitrificans (strain NG80-2) OX=420246 GN=gdpP PE=1 SV=1 && PF02272:DHHA1 domain|PF01368:DHH family	-	9018	6197	8018	9726	11456	8665	590.739	527.824	519.129	756.769	627.306	684.52
BVV32_02045	48.7054	47.5042	57.6576	75.969	92.177	99.4221	-0.795982	0.00451192	0.0297035	BVV32_02045	NC_999999999.1	419099	419506	-	408	protein_coding	hypothetical protein&&-- && -	-	52	39	62	69	119	89	16.4306	16.0227	19.3627	25.8966	31.431	33.9135
Novel00078	55.2619	9.74445	18.5992	24.222	111.542	1590.75	-4.36618	0.00459834	0.0301984	-	NC_999999999.1	995690	997226	-	1537	-	-	-	59	8	20	22	144	1424	4.94868	0.872466	1.65802	2.19181	10.0962	144.039
BVV32_08415	854.218	972.009	951.35	1246.33	1069.72	1214.29	-0.345459	0.00461559	0.0302377	BVV32_08415	NC_999999999.1	1668813	1669508	-	696	protein_coding	methionine ABC transporter permease&&sp|O32168|METP_BACSU Methionine import system permease protein MetP OS=Bacillus subtilis (strain 168) OX=224308 GN=metP PE=1 SV=1 && PF00528:Binding-protein-dependent transport system inner membrane component	BPD_transp_1	912	798	1023	1132	1381	1087	168.926	192.188	187.284	249.053	213.824	242.808
sRNA00002	159.229	143.731	181.342	81.474	126.259	51.3867	0.891777	0.00464321	0.0303386	-	NC_999999999.1	132619	133009	-	391	-	-	-	170	118	195	74	163	46	56.051	50.5869	63.5465	28.9807	44.9244	18.2904
BVV32_03015	6665.15	6006.24	5724.84	8849.83	6828.07	7920.26	-0.359001	0.00465357	0.0303386	BVV32_03015	NC_999999999.1	640492	642720	+	2229	protein_coding	5-methyltetrahydropteroyltriglutamate--homocysteine methyltransferase&&sp|A7WY46|METE_STAA1 5-methyltetrahydropteroyltriglutamate--homocysteine methyltransferase OS=Staphylococcus aureus (strain Mu3 / ATCC 700698) OX=418127 GN=metE PE=3 SV=1 && PF08267:Cobalamin-independent synthase, N-terminal domain|PF01717:Cobalamin-independent synthase, Catalytic domain	-	7116	4931	6156	8038	8815	7090	411.563	370.815	351.903	552.194	426.171	494.515
BVV32_11165	99.2841	104.753	88.3463	159.645	136.329	149.692	-0.608206	0.00468563	0.0304736	BVV32_11165	NC_999999999.1	2147684	2147802	+	119	protein_coding	hypothetical protein&&-- && -	-	106	86	95	145	176	134	114.834	121.139	101.721	186.584	159.381	175.066
BVV32_09395	22160	23312.4	23101.2	19858.7	18965.2	19675.5	0.229251	0.00470364	0.0305168	BVV32_09395	NC_999999999.1	1825632	1826069	+	438	protein_coding	50S ribosomal protein L13&&sp|A7X5B4|RL13_STAA1 50S ribosomal protein L13 OS=Staphylococcus aureus (strain Mu3 / ATCC 700698) OX=418127 GN=rplM PE=3 SV=1 && PF00572:Ribosomal protein L13	-	23659	19139	24841	18037	24484	17613	6963.59	7324.49	7226.51	6305.86	6023.93	6251.76
Novel00145	46.8321	86.482	106.945	27.525	41.8282	42.4499	1.09815	0.00474656	0.0307211	-	NC_999999999.1	1628708	1629059	+	352	-	PF00160:Cyclophilin type peptidyl-prolyl cis-trans isomerase/CLD	Pro_isomerase	50	71	115	25	54	38	18.3121	33.8102	41.6283	10.8756	16.5319	16.7836
BVV32_06120	1040.61	1097.47	1272.19	846.669	867.548	946.186	0.358998	0.00484421	0.0312239	BVV32_06120	NC_999999999.1	1223089	1223472	+	384	protein_coding	hypothetical protein&&-- && PF09148:Domain of unknown function (DUF1934)	-	1111	901	1368	769	1120	847	372.987	393.302	453.93	306.654	314.31	342.922
BVV32_03770	45.8955	52.3764	70.677	116.706	86.7548	96.0708	-0.819726	0.00485429	0.0312239	BVV32_03770	NC_999999999.1	795790	796830	-	1041	protein_coding	dehydrogenase&&sp|P77503|YCJS_ECOLI D-glucoside 3-dehydrogenase OS=Escherichia coli (strain K12) OX=83333 GN=ycjS PE=1 SV=1 && PF01408:Oxidoreductase family, NAD-binding Rossmann fold|PF02894:Oxidoreductase family, C-terminal alpha/beta domain	GFO_IDH_MocA	49	43	76	106	112	86	6.06815	6.92389	9.30244	15.5923	11.5941	12.8437
BVV32_01635	4557.7	4246.14	4199.7	6135.87	4653.78	5977.62	-0.366297	0.00485912	0.0312239	BVV32_01635	NC_999999999.1	329424	330536	+	1113	protein_coding	DNA recombination protein RecF&&sp|A7WWN1|RECF_STAA1 DNA replication and repair protein RecF OS=Staphylococcus aureus (strain Mu3 / ATCC 700698) OX=418127 GN=recF PE=3 SV=1 && PF02463:RecF/RecN/SMC N terminal domain	SMC_N	4866	3486	4516	5573	6008	5351	563.622	525.007	517.003	766.74	581.71	747.451
BVV32_04015	3836.49	3503.13	3449.22	2995.82	3022.48	2964.79	0.264323	0.00492151	0.0315493	BVV32_04015	NC_999999999.1	856500	857117	-	618	protein_coding	cell division protein DivIVA&&sp|P71021|DIV4A_BACSU Septum site-determining protein DivIVA OS=Bacillus subtilis (strain 168) OX=224308 GN=divIVA PE=1 SV=1 && PF05103:DivIVA protein	-	4096	2876	3709	2721	3902	2654	854.441	780.069	764.72	674.208	680.409	667.66
BVV32_04055	4295.44	4165.75	4006.27	6312.03	4319.93	6128.43	-0.4265	0.00494589	0.0316301	BVV32_04055	NC_999999999.1	863352	864671	-	1320	protein_coding	cell division protein FtsQ&&sp|Q2FZ91|DIVIB_STAA8 Cell division protein DivIB OS=Staphylococcus aureus (strain NCTC 8325 / PS 47) OX=93061 GN=divIB PE=3 SV=1 && PF03799:Cell division protein FtsQ|PF08478:POTRA domain, FtsQ-type	-	4586	3420	4308	5733	5577	5486	447.89	434.295	415.849	665.062	455.3	646.137
BVV32_05420	995.651	1082.85	1082.47	819.144	855.929	878.043	0.307619	0.00498546	0.0318075	BVV32_05420	NC_999999999.1	1098796	1099548	+	753	protein_coding	16S rRNA (uracil(1498)-N(3))-methyltransferase&&sp|P54461|RSME_BACSU Ribosomal RNA small subunit methyltransferase E OS=Bacillus subtilis (strain 168) OX=224308 GN=rsmE PE=1 SV=1 && PF04452:RNA methyltransferase	-	1063	889	1164	744	1105	786	181.991	197.897	196.966	151.298	158.139	162.282
BVV32_05555	1023.75	1084.07	1106.65	1282.66	1297.45	1342.76	-0.287358	0.00502787	0.0320021	BVV32_05555	NC_999999999.1	1124735	1125274	+	540	protein_coding	5-formyltetrahydrofolate cyclo-ligase&&sp|P54491|YQGN_BACSU Uncharacterized protein YqgN OS=Bacillus subtilis (strain 168) OX=224308 GN=yqgN PE=1 SV=1 && PF01812:5-formyltetrahydrofolate cyclo-ligase family	-	1093	890	1190	1165	1675	1202	260.938	276.267	280.794	330.359	334.266	346.062
BVV32_02515	252.894	319.131	236.21	190.473	197.522	167.565	0.534902	0.00508469	0.0322872	BVV32_02515	NC_999999999.1	510964	511341	+	378	protein_coding	transposase&&sp|P0A047|TRAC_STAAM Transposase for transposon Tn554 OS=Staphylococcus aureus (strain Mu50 / ATCC 700699) OX=158878 GN=tnpC1 PE=3 SV=1 && -	-	270	262	254	173	255	150	92.0837	116.183	85.6201	70.0823	72.6976	61.6939
BVV32_04060	3652.91	3515.31	3436.2	5118.55	3747.5	4971.11	-0.383384	0.00514105	0.0325681	BVV32_04060	NC_999999999.1	864687	866036	-	1350	protein_coding	UDP-N-acetylmuramoyl-L-alanine--D-glutamate ligase&&sp|A7X1C4|MURD_STAA1 UDP-N-acetylmuramoylalanine--D-glutamate ligase OS=Staphylococcus aureus (strain Mu3 / ATCC 700698) OX=418127 GN=murD PE=3 SV=1 && PF02875:Mur ligase family, glutamate ligase domain|PF08245:Mur ligase middle domain	-	3900	2886	3695	4649	4838	4450	372.427	358.34	348.75	527.327	386.192	512.471
BVV32_00910	1051.85	1123.05	1122.46	706.842	969.02	817.719	0.400793	0.00517243	0.0326897	BVV32_00910	NC_999999999.1	181520	181795	+	276	protein_coding	hypothetical protein&&-- && -	-	1123	922	1207	642	1251	732	524.543	559.957	557.227	356.189	488.449	412.33
BVV32_01630	783.033	666.277	602.615	789.417	1470.18	902.619	-0.625504	0.00525948	0.0331619	BVV32_01630	NC_999999999.1	329191	329427	+	237	protein_coding	RNA-binding protein&&sp|P05650|RLBA_BACSU Probable ribosome maturation protein RlbA OS=Bacillus subtilis (strain 168) OX=224308 GN=rlbA PE=4 SV=1 && PF13275:S4 domain	-	836	547	648	717	1898	808	454.746	386.876	348.386	463.26	863.017	530.037
BVV32_11140	861.711	967.137	1022.96	1337.71	1037.96	1538.25	-0.455502	0.00530694	0.0333828	BVV32_11140	NC_999999999.1	2144748	2145233	+	486	protein_coding	molybdopterin-guanine dinucleotide biosynthesis protein B&&sp|O31704|MOBB_BACSU Probable molybdopterin-guanine dinucleotide biosynthesis adapter protein OS=Bacillus subtilis (strain 168) OX=224308 GN=mobB PE=3 SV=1 && PF03205:Molybdopterin guanine dinucleotide synthesis protein B	-	920	794	1100	1215	1340	1377	244.041	273.853	288.397	382.82	297.126	440.495
BVV32_11390	22773.5	24610.8	24466.3	17296.7	22031.1	17066	0.349323	0.00539373	0.0338494	BVV32_11390	NC_999999999.1	2201205	2201705	-	501	protein_coding	50S ribosomal protein L10&&sp|A7WYW2|RL10_STAA1 50S ribosomal protein L10 OS=Staphylococcus aureus (strain Mu3 / ATCC 700698) OX=418127 GN=rplJ PE=3 SV=1 && PF00466:Ribosomal protein L10	-	24314	20205	26309	15710	28442	15277	6256.47	6760.11	6691.15	4801.67	6117.78	4740.71
Novel00193	47.7688	91.3542	123.685	48.444	39.5044	36.8644	1.07529	0.00549625	0.0344124	-	NC_999999999.1	2420907	2421288	+	382	-	PF00575:S1 RNA binding domain	S1	51	75	133	44	51	33	17.2115	32.9102	44.3631	17.6378	14.3873	13.4305
BVV32_12775	57.1352	129.114	197.152	67.161	42.6028	63.6749	1.1502	0.00568509	0.035512	BVV32_12775	NC_999999999.1	2429797	2429907	+	111	protein_coding	hypothetical protein&&-- && -	-	61	106	212	61	55	57	70.8464	160.072	243.359	84.1513	53.3963	79.8353
BVV32_00140	647.22	577.359	589.595	470.127	481.799	477.003	0.344931	0.00577499	0.0359898	BVV32_00140	NC_999999999.1	26479	27327	-	849	protein_coding	epimerase&&sp|Q9Y7K4|YGI2_SCHPO Uncharacterized protein C2A9.02 OS=Schizosaccharomyces pombe (strain 972 / ATCC 24843) OX=284812 GN=SPBC2A9.02 PE=3 SV=1 && PF01370:NAD dependent epimerase/dehydratase family	Epimerase	691	474	634	427	622	427	104.926	93.5843	95.1515	77.0148	78.9504	78.1921
BVV32_05775	100.221	129.114	97.6459	180.564	137.104	196.61	-0.653735	0.00590106	0.0366775	BVV32_05775	NC_999999999.1	1161908	1162927	+	1020	protein_coding	LacI family transcriptional regulator&&sp|Q56201|MALR_STAXY HTH-type transcriptional regulator MalR OS=Staphylococcus xylosus OX=1288 GN=malR PE=4 SV=1 && PF00356:Bacterial regulatory proteins, lacI family|PF13377:Periplasmic binding protein-like domain	LacI	107	106	105	164	177	176	13.5237	17.4196	13.1167	24.6205	18.7001	26.826
BVV32_03290	6576.17	6816.24	6359.07	4832.29	6048.83	4675.07	0.343946	0.00591265	0.0366775	BVV32_03290	NC_999999999.1	693896	695203	+	1308	protein_coding	branched-chain amino acid transport system II carrier protein&&sp|O34545|BRAB_BACSU Branched-chain amino acid transport system carrier protein BraB OS=Bacillus subtilis (strain 168) OX=224308 GN=braB PE=3 SV=1 && PF05525:Branched-chain amino acid transport protein	-	7021	5596	6838	4389	7809	4185	691.994	717.138	666.124	513.821	643.367	497.428
BVV32_08105	3482.44	2975.71	3056.78	4874.12	3400.48	4367.87	-0.409399	0.00608356	0.0376508	BVV32_08105	NC_999999999.1	1608123	1611776	-	3654	protein_coding	ATP-dependent helicase/nuclease subunit A&&sp|Q2FZT5|ADDA_STAA8 ATP-dependent helicase/nuclease subunit A OS=Staphylococcus aureus (strain NCTC 8325 / PS 47) OX=93061 GN=addA PE=3 SV=1 && PF13361:UvrD-like helicase C-terminal domain|PF12705:PD-(D/E)XK nuclease superfamily|PF00580:UvrD/REP helicase N-terminal domain	UvrD-helicase	3718	2443	3287	4427	4390	3910	131.175	112.07	114.621	185.522	129.469	166.361
BVV32_14330	4963.27	5717.56	5292.41	6909.87	6109.24	6433.39	-0.284361	0.00619674	0.0382081	BVV32_14330	NC_999999999.1	2731788	2732240	-	453	protein_coding	hypothetical protein&&-- && PF03899:ATP synthase I chain	-	5299	4694	5691	6276	7887	5759	1508.02	1736.91	1600.75	2121.48	1876.23	1976.48
BVV32_11505	145.18	147.385	145.074	105.696	102.247	78.1972	0.609112	0.00620206	0.0382081	BVV32_11505	NC_999999999.1	2221921	2223303	+	1383	protein_coding	GntR family transcriptional regulator&&sp|P96669|YDEL_BACSU Uncharacterized HTH-type transcriptional regulator YdeL OS=Bacillus subtilis (strain 168) OX=224308 GN=ydeL PE=3 SV=1 && PF00155:Aminotransferase class I and II|PF00392:Bacterial regulatory proteins, gntR family	Aminotran_1_2	155	121	156	96	132	70	14.4484	14.6655	14.3726	10.6293	10.2854	7.86899
BVV32_09745	2169.26	1973.25	2031.96	1571.13	1796.29	1677.89	0.290925	0.00628807	0.0386493	BVV32_09745	NC_999999999.1	1892529	1893908	-	1380	protein_coding	gamma-aminobutyrate permease&&sp|P54425|YBXG_BACSU Uncharacterized transporter YbxG OS=Bacillus subtilis (strain 168) OX=224308 GN=ybxG PE=3 SV=2 && PF00324:Amino acid permease	AA_permease	2316	1620	2185	1427	2319	1502	216.357	196.774	201.747	158.343	181.089	169.213
BVV32_02840	783.97	925.723	728.159	1026.13	1054.23	1028.85	-0.35308	0.00633815	0.0388528	BVV32_02840	NC_999999999.1	605406	605756	-	351	protein_coding	hypothetical protein&&-- && PF08807:Bacterial domain of unknown function (DUF1798)	-	837	760	783	932	1361	921	307.418	362.944	284.242	406.596	417.852	407.939
BVV32_03490	889.811	1140.1	1112.23	1420.29	1310.62	1307.01	-0.3625	0.00636038	0.0388528	BVV32_03490	NC_999999999.1	732904	733818	+	915	protein_coding	ribokinase&&sp|A0A0H2WZY4|RBSK_STAAC Ribokinase OS=Staphylococcus aureus (strain COL) OX=93062 GN=rbsK PE=1 SV=1 && PF00294:pfkB family carbohydrate kinase	PfkB	950	936	1196	1290	1692	1170	133.848	171.47	166.55	215.885	199.274	198.796
Novel00150	82.4246	104.753	146.004	69.363	68.1645	46.9183	0.850029	0.00636663	0.0388528	-	NC_999999999.1	1653203	1653945	+	743	-	PF04055:Radical SAM superfamily	Radical_SAM	88	86	157	63	88	42	15.2688	19.4018	26.9243	12.9839	12.7634	8.78827
BVV32_03545	4261.73	4186.46	4578.2	3820.47	3213.8	3600.42	0.293298	0.00637903	0.0388528	BVV32_03545	NC_999999999.1	740518	742257	-	1740	protein_coding	sensor histidine kinase&&sp|Q2FK10|LYTS_STAA3 Sensor histidine kinase/phosphatase LytS OS=Staphylococcus aureus (strain USA300) OX=367830 GN=lytS PE=3 SV=2 && PF06580:Histidine kinase|PF02518:Histidine kinase-, DNA gyrase B-, and HSP90-like ATPase|PF07694:5TMR of 5TMR-LYT	His_kinase	4550	3437	4923	3470	4149	3223	337.111	331.103	360.508	305.376	256.96	287.974
BVV32_11110	1384.36	1291.14	1352.16	1781.42	1491.1	1750.5	-0.317129	0.00640866	0.0389449	BVV32_11110	NC_999999999.1	2139945	2140616	+	672	protein_coding	molybdenum ABC transporter permease subunit&&sp|O32209|YVGM_BACSU Putative molybdenum transport system permease protein YvgM OS=Bacillus subtilis (strain 168) OX=224308 GN=yvgM PE=3 SV=2 && PF00528:Binding-protein-dependent transport system inner membrane component	BPD_transp_1	1478	1060	1454	1618	1925	1567	283.541	264.405	275.695	368.692	308.697	362.529
BVV32_10975	2065.3	1794.2	1927.81	1610.76	1491.1	1626.5	0.292797	0.00663204	0.0401849	BVV32_10975	NC_999999999.1	2117614	2119311	+	1698	protein_coding	DNA polymerase III subunit gamma/tau&&sp|P09122|DPO3X_BACSU DNA polymerase III subunit gamma/tau OS=Bacillus subtilis (strain 168) OX=224308 GN=dnaX PE=3 SV=3 && PF13177:DNA polymerase III, delta subunit	-	2205	1473	2073	1463	1925	1456	167.41	145.411	155.559	131.935	122.17	133.311
BVV32_11545	428.982	364.199	362.685	608.853	436.873	552.966	-0.464434	0.00664262	0.0401849	BVV32_11545	NC_999999999.1	2229357	2229539	-	183	protein_coding	hypothetical protein&&-- && -	-	458	299	390	553	564	495	322.645	273.875	271.549	462.73	332.123	420.53
BVV32_13495	1615.71	2131.6	2349.08	1432.4	1381.88	1692.41	0.436208	0.00667668	0.0403002	BVV32_13495	NC_999999999.1	2566163	2566858	-	696	protein_coding	thioredoxin-disulfide reductase&&sp|Q5HHQ4|TRXB_STAAC Thioredoxin reductase OS=Staphylococcus aureus (strain COL) OX=93062 GN=trxB PE=3 SV=1 && PF07992:Pyridine nucleotide-disulphide oxidoreductase	Pyr_redox_2	1725	1750	2526	1301	1784	1515	319.515	421.465	462.443	286.235	276.221	338.412
BVV32_10165	2562.65	2249.75	2148.21	3015.64	2846.64	2726.85	-0.303093	0.0067328	0.040529	BVV32_10165	NC_999999999.1	1964715	1965656	+	942	protein_coding	3'-5' exoribonuclease YhaM&&sp|C1KXH5|YHAM_LISMC 3'-5' exoribonuclease YhaM OS=Listeria monocytogenes serotype 4b (strain CLIP80459) OX=568819 GN=yhaM PE=3 SV=1 && PF01966:HD domain|PF01336:OB-fold nucleic acid binding domain	HD	2736	1847	2310	2739	3675	2441	374.435	328.661	312.46	445.241	420.415	402.865
BVV32_00795	2143.98	2194.94	1832.02	2944.07	2155.7	3426.15	-0.465926	0.00674477	0.040529	BVV32_00795	NC_999999999.1	163593	164081	-	489	protein_coding	N-acetyltransferase&&-- && PF13673:Acetyltransferase (GNAT) domain	-	2289	1802	1970	2674	2783	3067	603.459	617.701	513.324	837.349	613.304	975.097
BVV32_06735	896.367	1014.64	1002.5	1218.81	1150.28	1220.99	-0.30133	0.00680703	0.0408118	BVV32_06735	NC_999999999.1	1339029	1340462	+	1434	protein_coding	copper oxidase&&sp|Q6GIX3|MCO_STAAR Multicopper oxidase mco OS=Staphylococcus aureus (strain MRSA252) OX=282458 GN=mco PE=3 SV=2 && PF07732:Multicopper oxidase|PF07731:Multicopper oxidase	-	957	833	1078	1107	1485	1093	86.0347	97.3707	95.7863	118.21	111.596	118.499
BVV32_08735	2705.96	2852.69	3000.98	2340.72	2459.34	2354.85	0.258305	0.00693324	0.0414696	BVV32_08735	NC_999999999.1	1719291	1720580	+	1290	protein_coding	glutamate-1-semialdehyde 2%2C1-aminomutase&&sp|Q2FFN1|GSA2_STAA3 Glutamate-1-semialdehyde 2,1-aminomutase 2 OS=Staphylococcus aureus (strain USA300) OX=367830 GN=hemL2 PE=3 SV=1 && PF00202:Aminotransferase class-III	Aminotran_3	2889	2342	3227	2126	3175	2108	288.715	304.319	318.745	252.364	265.232	254.053
BVV32_03780	23.4161	29.2333	41.8482	92.484	43.3774	68.1433	-1.09991	0.00694762	0.0414696	BVV32_03780	NC_999999999.1	798005	798844	-	840	protein_coding	maltose ABC transporter permease&&sp|O07011|GANQ_BACSU Galactooligosaccharides transport system permease protein GanQ OS=Bacillus subtilis (strain 168) OX=224308 GN=ganQ PE=1 SV=1 && PF00528:Binding-protein-dependent transport system inner membrane component	BPD_transp_1	25	24	45	84	56	61	3.83682	4.78922	6.82601	15.3128	7.18423	11.29
BVV32_07520	2.80993	7.30834	3.71984	16.515	30.2093	10.0539	-2.08475	0.00697657	1	BVV32_07520	NC_999999999.1	1486419	1486643	+	225	protein_coding	hypothetical protein&&-- && -	-	3	6	4	15	39	9	1.7189	4.46994	2.26523	10.2085	18.679	6.21875
BVV32_12045	2048.44	1981.78	2124.03	3101.52	2144.08	2895.53	-0.402732	0.00698776	0.0415879	BVV32_12045	NC_999999999.1	2299396	2303085	-	3690	protein_coding	nitrate reductase subunit alpha&&sp|P42175|NARG_BACSU Nitrate reductase alpha chain OS=Bacillus subtilis (strain 168) OX=224308 GN=narG PE=3 SV=2 && PF00384:Molybdopterin oxidoreductase|PF01568:Molydopterin dinucleotide binding domain|PF14710:Respiratory nitrate reductase alpha N-terminal	-	2187	1627	2284	2817	2768	2592	76.407	73.9084	78.8685	116.9	80.8372	109.207
BVV32_04035	3321.34	3370.36	3364.6	2914.35	2453.92	2869.84	0.288443	0.00699842	0.0415879	BVV32_04035	NC_999999999.1	858892	859560	-	669	protein_coding	YggS family pyridoxal phosphate enzyme&&sp|O31727|PLPHP_BACSU Pyridoxal phosphate homeostasis protein OS=Bacillus subtilis (strain 168) OX=224308 GN=ylmE PE=3 SV=1 && PF01168:Alanine racemase, N-terminal domain	Ala_racemase_N	3546	2767	3618	2647	3168	2569	683.319	693.291	689.091	605.873	510.306	597.009
BVV32_07840	2277.92	2566.44	2494.15	2879.11	3773.83	2851.96	-0.37408	0.0070766	0.0419221	BVV32_07840	NC_999999999.1	1551737	1552228	+	492	protein_coding	DUF948 domain containing protein&&sp|Q7A531|Y1560_STAAN UPF0478 protein SA1560 OS=Staphylococcus aureus (strain N315) OX=158879 GN=SA1560 PE=1 SV=1 && PF06103:Bacterial protein of unknown function (DUF948)	-	2432	2107	2682	2615	4872	2553	637.249	717.847	694.589	813.881	1067.12	806.731
BVV32_10040	117.08	118.151	158.093	145.332	492.643	178.736	-1.05753	0.00709826	0.0419221	BVV32_10040	NC_999999999.1	1944055	1944127	+	73	protein_coding	tRNA-His&&-- && -	-	125	97	170	132	636	160	220.749	222.731	296.729	276.889	938.87	340.753
BVV32_09235	23158.5	22529.2	23780	28640.3	25655.4	27801.3	-0.240897	0.00710148	0.0419221	BVV32_09235	NC_999999999.1	1808005	1808667	+	663	protein_coding	50S ribosomal protein L3&&sp|A7X5G3|RL3_STAA1 50S ribosomal protein L3 OS=Staphylococcus aureus (strain Mu3 / ATCC 700698) OX=418127 GN=rplC PE=3 SV=1 && PF00297:Ribosomal protein L3	-	24725	18496	25571	26013	33121	24887	4807.66	4676.24	4914.37	6008.01	5383.46	5835.82
BVV32_11245	1675.65	1741.82	1609.76	2205.3	1893.89	2047.65	-0.28976	0.00712253	0.0419542	BVV32_11245	NC_999999999.1	2163637	2165298	+	1662	protein_coding	sensor histidine kinase&&sp|P23545|PHOR_BACSU Alkaline phosphatase synthesis sensor protein PhoR OS=Bacillus subtilis (strain 168) OX=224308 GN=phoR PE=1 SV=1 && PF02518:Histidine kinase-, DNA gyrase B-, and HSP90-like ATPase|PF00512:His Kinase A (phospho-acceptor) domain	HATPase_c	1789	1430	1731	2003	2445	1833	138.768	144.224	132.709	184.546	158.533	171.465
BVV32_06690	912.29	915.978	874.163	1229.82	987.611	1233.28	-0.351204	0.00720486	0.0423463	BVV32_06690	NC_999999999.1	1329162	1329872	+	711	protein_coding	allophanate hydrolase&&sp|P60495|PXPB_BACSU 5-oxoprolinase subunit B OS=Bacillus subtilis (strain 168) OX=224308 GN=pxpB PE=1 SV=1 && PF02682:Carboxyltransferase domain, subdomain C and D	-	974	752	940	1117	1275	1104	176.604	177.289	168.458	240.568	193.247	241.403
BVV32_09230	16618.9	19333	19564.5	22506.6	23075.2	21596.9	-0.275165	0.00728994	0.0427528	BVV32_09230	NC_999999999.1	1807669	1807977	+	309	protein_coding	30S ribosomal protein S10&&sp|A6U3X6|RS10_STAA2 30S ribosomal protein S10 OS=Staphylococcus aureus (strain JH1) OX=359787 GN=rpsJ PE=3 SV=1 && PF00338:Ribosomal protein S10p/S20e	Ribosomal_S10	17743	15872	21038	20442	29790	19333	7402.52	8610.05	8675.21	10130.2	10389.2	9727.11
Novel00207	66.5016	91.3542	99.5058	56.151	46.4758	44.6841	0.805755	0.00734354	0.0429733	-	NC_999999999.1	2502024	2502456	+	433	-	-	-	71	75	107	51	60	40	21.1388	29.0339	31.4869	18.0358	14.9326	14.362
BVV32_12920	469.258	526.2	458.471	402.966	251.744	363.058	0.518109	0.00758894	0.0443128	BVV32_12920	NC_999999999.1	2452526	2453545	-	1020	protein_coding	cytochrome D ubiquinol oxidase subunit II&&sp|O34505|YTHB_BACSU Putative cytochrome bd menaquinol oxidase subunit II OS=Bacillus subtilis (strain 168) OX=224308 GN=ythB PE=1 SV=1 && PF02322:Cytochrome bd terminal oxidase subunit II	-	501	432	493	366	325	325	63.3211	70.9931	61.5858	54.9459	34.3364	49.5366
BVV32_13225	4231.75	4137.74	4238.76	3484.66	3743.63	3465.25	0.237317	0.0076409	0.0445194	BVV32_13225	NC_999999999.1	2513887	2514510	-	624	protein_coding	guanylate kinase&&sp|Q2FHM9|KGUA_STAA3 Guanylate kinase OS=Staphylococcus aureus (strain USA300) OX=367830 GN=gmk PE=3 SV=1 && PF00625:Guanylate kinase	-	4518	3397	4558	3165	4833	3102	933.41	912.522	930.73	776.682	834.648	772.859
Novel00158	282.866	338.62	432.432	262.038	252.519	211.132	0.537795	0.00770707	0.0448078	-	NC_999999999.1	1754769	1756899	+	2131	-	PF01425:Amidase|PF02934:GatB/GatE catalytic domain|PF02637:GatB domain	Amidase	302	278	465	238	326	189	18.2698	21.8672	27.8038	17.102	16.4856	13.7886
BVV32_05100	1665.35	1523.79	1672.07	2339.62	1739.74	2187.29	-0.365062	0.00774694	0.0449423	BVV32_05100	NC_999999999.1	1034856	1035860	+	1005	protein_coding	Holliday junction branch migration DNA helicase RuvB&&sp|A7X357|RUVB_STAA1 Holliday junction ATP-dependent DNA helicase RuvB OS=Staphylococcus aureus (strain Mu3 / ATCC 700698) OX=418127 GN=ruvB PE=3 SV=1 && PF05496:Holliday junction DNA helicase RuvB P-loop domain|PF05491:RuvB C-terminal winged helix domain|PF17864:RuvB AAA lid domain	-	1778	1251	1798	2125	2246	1958	228.074	208.653	227.959	323.778	240.832	302.893
BVV32_12935	40184.8	39635.5	38066.1	35639.4	30163.6	32410.5	0.263454	0.00781677	0.0452497	BVV32_12935	NC_999999999.1	2455572	2457290	-	1719	protein_coding	phosphoenolpyruvate--protein phosphotransferase&&sp|Q6GAD0|PT1_STAAS Phosphoenolpyruvate-protein phosphotransferase OS=Staphylococcus aureus (strain MSSA476) OX=282459 GN=SAS1019 PE=3 SV=1 && PF02896:PEP-utilising enzyme, TIM barrel domain|PF00391:PEP-utilising enzyme, mobile domain|PF05524:PEP-utilising enzyme, N-terminal	-	42903	32540	40933	32370	38941	29013	3217.53	3173.03	3034.11	2883.51	2441.2	2623.97
BVV32_12710	10985.9	11787.1	11800.3	9741.64	10063.6	9771.3	0.22509	0.00787068	0.0454637	BVV32_12710	NC_999999999.1	2414298	2415230	-	933	protein_coding	cysteine synthase A&&sp|Q5HIG2|CYSK_STAAC Cysteine synthase OS=Staphylococcus aureus (strain COL) OX=93062 GN=cysK PE=3 SV=1 && PF00291:Pyridoxal-phosphate dependent enzyme	PALP	11729	9677	12689	8848	12992	8747	1620.65	1738.57	1732.92	1452.17	1500.6	1457.54
BVV32_00090	834.549	819.752	874.163	642.984	743.613	556.317	0.377779	0.00789779	0.0455224	BVV32_00090	NC_999999999.1	15335	16546	+	1212	protein_coding	Bcr/CflA family drug resistance efflux transporter&&sp|P96709|YDGK_BACSU Uncharacterized MFS-type transporter YdgK OS=Bacillus subtilis (strain 168) OX=224308 GN=ydgK PE=3 SV=1 && PF07690:Major Facilitator Superfamily	MFS_1	891	673	940	584	960	498	94.7733	93.0776	98.8233	73.7844	85.3572	63.8807
BVV32_13140	6425.37	5673.71	5560.24	5178	4454.71	4790.14	0.292439	0.00794249	0.0456821	BVV32_13140	NC_999999999.1	2495720	2497366	-	1647	protein_coding	hypothetical protein&&sp|Q7A5Z4|Y1069_STAAN Uncharacterized protein SA1069 OS=Staphylococcus aureus (strain N315) OX=158879 GN=SA1069 PE=1 SV=1 && PF02734:DAK2 domain|PF13684:Dihydroxyacetone kinase family	-	6860	4658	5979	4703	5751	4288	536.959	474.066	462.561	437.256	376.289	404.766
Novel00212	1704.69	1713.81	1443.3	1421.39	1042.61	1247.8	0.390332	0.00796406	0.0457082	-	NC_999999999.1	2557638	2559083	+	1446	-	PF04397:LytTr DNA-binding domain|PF00072:Response regulator receiver domain|PF14501:GHKL domain	Response_reg	1820	1407	1552	1291	1346	1117	162.261	163.102	136.759	136.714	100.311	120.096
BVV32_09350	2201.11	2026.85	2298.86	2335.22	3360.2	2859.78	-0.390777	0.00799525	0.0457894	BVV32_09350	NC_999999999.1	1819266	1819379	+	114	protein_coding	50S ribosomal protein L36&&sp|A7X5C8|RL36_STAA1 50S ribosomal protein L36 OS=Staphylococcus aureus (strain Mu3 / ATCC 700698) OX=418127 GN=rpmJ PE=3 SV=1 && PF00444:Ribosomal protein L36	-	2350	1664	2472	2121	4338	2560	2657.5	2446.7	2762.98	2848.98	4100.68	3491.23
BVV32_00995	13766.8	13818.8	13139.4	10296.5	12530.7	10356.7	0.295198	0.00802472	0.0458493	BVV32_00995	NC_999999999.1	196436	197326	+	891	protein_coding	class I fructose-bisphosphate aldolase&&sp|A7X6Y6|ALF1_STAA1 Fructose-bisphosphate aldolase class 1 OS=Staphylococcus aureus (strain Mu3 / ATCC 700698) OX=418127 GN=fda PE=3 SV=1 && PF00274:Fructose-bisphosphate aldolase class-I	-	14698	11345	14129	9352	16177	9271	2126.63	2134.32	2020.54	1607.24	1956.55	1617.68
BVV32_11955	2081.22	2298.47	2122.17	2620.38	2776.93	2459.86	-0.274142	0.00803984	0.0458493	BVV32_11955	NC_999999999.1	2280763	2281386	+	624	protein_coding	TetR family transcriptional regulator&&-- && PF00440:Bacterial regulatory proteins, tetR family|PF14278:Transcriptional regulator C-terminal region	TetR_N	2222	1887	2282	2380	3585	2202	459.061	506.897	465.978	584.045	619.122	548.625
BVV32_08900	3177.09	3214.45	3144.2	2811.95	2602.64	2674.34	0.237655	0.00811307	0.0460744	BVV32_08900	NC_999999999.1	1746429	1747742	-	1314	protein_coding	UDP-N-acetylmuramate--alanine ligase&&sp|A0A0H2WZQ7|MURT_STAAC Lipid II isoglutaminyl synthase (glutamine-hydrolyzing) subunit MurT OS=Staphylococcus aureus (strain COL) OX=93062 GN=murT PE=1 SV=1 && PF08245:Mur ligase middle domain|PF08353:Domain of unknown function (DUF1727)	-	3392	2639	3381	2554	3360	2394	332.791	336.648	327.856	297.632	275.559	283.251
BVV32_01110	839.232	1068.24	1110.37	1181.37	1614.26	1283.55	-0.436299	0.00811362	0.0460744	BVV32_01110	NC_999999999.1	218203	218463	-	261	protein_coding	hypothetical protein&&-- && -	-	896	877	1194	1073	2084	1149	442.566	563.238	582.905	629.525	860.456	684.42
BVV32_05080	6646.42	5802.82	5971.28	4499.78	5577.87	4675.07	0.320032	0.00822528	0.0466099	BVV32_05080	NC_999999999.1	1031676	1031960	+	285	protein_coding	50S ribosomal protein L27&&sp|A7X362|RL27_STAA1 50S ribosomal protein L27 OS=Staphylococcus aureus (strain Mu3 / ATCC 700698) OX=418127 GN=rpmA PE=3 SV=1 && PF01016:Ribosomal L27 protein	-	7096	4764	6421	4087	7201	4185	3209.81	2801.94	2870.73	2195.91	2722.82	2282.93
BVV32_01175	312.839	228.995	275.268	495.45	318.359	385.4	-0.548424	0.00844533	0.0477561	BVV32_01175	NC_999999999.1	231055	231759	-	705	protein_coding	transcriptional regulator&&sp|Q2FDM8|ARCR_STAA3 HTH-type transcriptional regulator ArcR OS=Staphylococcus aureus (strain USA300) OX=367830 GN=arcR PE=3 SV=1 && PF00027:Cyclic nucleotide-binding domain|PF13545:Crp-like helix-turn-helix domain	cNMP_binding	334	188	296	450	411	345	61.0757	44.6994	53.4979	97.7412	62.8238	76.0804
Novel00087	59.9451	76.7375	99.5058	40.737	51.898	34.6302	0.882655	0.0084893	0.0478695	-	NC_999999999.1	1108642	1109334	+	693	-	PF00587:tRNA synthetase class II core domain (G, H, P, S and T)	tRNA-synt_2b	64	63	107	37	67	31	11.9058	15.2384	19.6736	8.17565	10.4187	6.95459
Novel00035	38.4024	69.4292	83.6965	36.333	23.2379	32.396	1.06714	0.00850102	0.0478695	-	NC_999999999.1	555664	555991	+	328	-	PF08712:Scaffold protein Nfu/NifU N terminal	-	41	57	90	33	30	29	16.1146	29.1295	34.9625	15.4062	9.85641	13.7457
Novel00176	130.193	136.422	146.004	73.767	112.317	63.6749	0.711974	0.00852939	0.0479287	-	NC_999999999.1	2183775	2184255	+	481	-	PF01965:DJ-1/PfpI family	DJ-1_PfpI	139	112	157	67	145	57	37.2547	39.0306	41.59	21.3297	32.4859	18.4235
BVV32_07015	1122.1	1280.18	1072.24	940.254	880.716	967.411	0.317072	0.00887006	0.049739	BVV32_07015	NC_999999999.1	1399026	1399889	-	864	protein_coding	secretion protein&&sp|O34586|YLBC_BACSU Uncharacterized membrane protein YlbC OS=Bacillus subtilis (strain 168) OX=224308 GN=ylbC PE=4 SV=1 && PF00188:Cysteine-rich secretory protein family|PF14504:CAP-associated N-terminal	SCP	1198	1051	1153	854	1137	866	178.753	203.902	170.039	151.355	141.814	155.829
BVV32_14110	657.523	662.623	614.704	865.386	814.876	738.405	-0.322789	0.00891263	0.0498149	BVV32_14110	NC_999999999.1	2695451	2696662	-	1212	protein_coding	isochorismate synthase&&sp|P23973|MENF_BACSU Isochorismate synthase MenF OS=Bacillus subtilis (strain 168) OX=224308 GN=menF PE=3 SV=2 && PF00425:chorismate binding enzyme	-	702	544	661	786	1052	661	74.6699	75.2365	69.4917	99.3057	93.5372	84.7894
BVV32_13280	1775.87	1712.59	1567.91	1168.16	1546.87	1181.89	0.374073	0.00893306	0.0498149	BVV32_13280	NC_999999999.1	2527232	2527759	-	528	protein_coding	bifunctional pyrimidine operon transcriptional regulator/uracil phosphoribosyltransferase&&sp|A7X1E5|PYRR_STAA1 Bifunctional protein PyrR OS=Staphylococcus aureus (strain Mu3 / ATCC 700698) OX=418127 GN=pyrR PE=3 SV=1 && PF00156:Phosphoribosyl transferase domain	Pribosyltran	1896	1406	1686	1061	1997	1058	462.93	446.359	406.872	307.706	407.583	311.526
BVV32_00145	943.199	913.542	1061.09	761.892	824.171	759.63	0.314651	0.00894661	0.0498149	BVV32_00145	NC_999999999.1	27650	28585	-	936	protein_coding	2-dehydropantoate 2-reductase&&sp|Q9CFY8|PANE_LACLA 2-dehydropantoate 2-reductase OS=Lactococcus lactis subsp. lactis (strain IL1403) OX=272623 GN=LL1323 PE=3 SV=1 && PF02558:Ketopantoate reductase PanE/ApbA|PF08546:Ketopantoate reductase PanE/ApbA C terminal	-	1007	750	1141	692	1064	680	138.696	134.313	155.326	113.21	122.5	112.947
BVV32_04145	39.339	48.7222	33.4786	66.06	72.8121	72.6117	-0.809281	0.00895779	0.0498149	BVV32_04145	NC_999999999.1	880771	881772	-	1002	protein_coding	ornithine carbamoyltransferase&&sp|Q6GA45|OTC_STAAS Ornithine carbamoyltransferase OS=Staphylococcus aureus (strain MSSA476) OX=282459 GN=argF PE=3 SV=1 && PF00185:Aspartate/ornithine carbamoyltransferase, Asp/Orn binding domain|PF02729:Aspartate/ornithine carbamoyltransferase, carbamoyl-P binding domain	-	42	40	36	60	94	65	5.40371	6.69152	4.57793	9.16933	10.1095	10.0853
BVV32_05685	1945.41	1750.35	1539.08	2466.24	1953.53	2307.93	-0.361335	0.00901706	0.0499479	BVV32_05685	NC_999999999.1	1144315	1144704	+	390	protein_coding	N utilization substance protein B&&sp|A7X2Q3|NUSB_STAA1 Transcription antitermination protein NusB OS=Staphylococcus aureus (strain Mu3 / ATCC 700698) OX=418127 GN=nusB PE=3 SV=1 && PF01029:NusB family	-	2077	1437	1655	2240	2522	2066	686.567	617.625	540.714	879.503	696.87	823.585
BVV32_04385	51.5154	69.4292	92.9961	19.818	43.3774	40.2157	1.03984	0.00903317	0.0499479	BVV32_04385	NC_999999999.1	921730	921954	+	225	protein_coding	hypothetical protein&&-- && -	-	55	57	100	18	56	36	31.5131	42.4644	56.6306	12.2502	26.8211	24.875
BVV32_00700	463.638	479.914	477.07	407.37	339.273	356.356	0.367107	0.00905031	0.0499479	BVV32_00700	NC_999999999.1	139727	141721	-	1995	protein_coding	ferrous iron transport protein B&&sp|Q6GDP8|FEOB_STAAR Fe(2+) transporter FeoB OS=Staphylococcus aureus (strain MRSA252) OX=282458 GN=feoB PE=3 SV=1 && PF07664:Ferrous iron transport protein B C terminus|PF17910:FeoB cytosolic helical domain|PF02421:Ferrous iron transport protein B|PF07670:Nucleoside recognition	-	495	394	513	370	438	319	31.987	33.1044	32.7649	28.3996	23.6593	24.8594
BVV32_00355	2707.83	2606.64	2323.97	3387.78	2775.38	3437.33	-0.329359	0.00905609	0.0499479	BVV32_00355	NC_999999999.1	68224	71085	-	2862	protein_coding	NgoFVII family restriction endonuclease&&sp|Q06683|IRC3_YEAST Putative ATP-dependent helicase IRC3 OS=Saccharomyces cerevisiae (strain ATCC 204508 / S288c) OX=559292 GN=IRC3 PE=1 SV=1 && PF00271:Helicase conserved C-terminal domain|PF11907:Domain of unknown function (DUF3427)|PF13091:PLD-like domain|PF04851:Type III restriction enzyme, res subunit	Helicase_C	2891	2140	2499	3077	3583	3077	130.223	125.336	111.258	164.631	134.911	167.148
BVV32_02565	1703.75	1216.84	1489.8	1821.05	2463.99	1754.97	-0.453752	0.0091405	0.0503102	BVV32_02565	NC_999999999.1	523664	524383	+	720	protein_coding	2%2C3%2C4%2C5-tetrahydropyridine-2%2C6-dicarboxylate N-acetyltransferase&&sp|A7X274|DAPH_STAA1 2,3,4,5-tetrahydropyridine-2,6-dicarboxylate N-acetyltransferase OS=Staphylococcus aureus (strain Mu3 / ATCC 700698) OX=418127 GN=dapH PE=3 SV=1 && PF08503:Tetrahydrodipicolinate succinyltransferase N-terminal|PF00132:Bacterial transferase hexapeptide (six repeats)|PF14602:Hexapeptide repeat of succinyl…	Hexapep	1819	999	1602	1654	3181	1571	325.695	232.576	283.507	351.769	476.105	339.224
BVV32_09590	1023.75	1012.2	980.179	1213.3	1296.67	1151.73	-0.280953	0.00920477	0.0505572	BVV32_09590	NC_999999999.1	1862081	1863274	+	1194	protein_coding	hypothetical protein&&sp|P30267|Y2044_ALKPO Uncharacterized protein BpOF4_10220 OS=Alkalihalobacillus pseudofirmus (strain ATCC BAA-2126 / JCM 17055 / OF4) OX=398511 GN=BpOF4_10220 PE=4 SV=1 && PF07670:Nucleoside recognition	-	1093	831	1054	1102	1674	1031	118.012	116.662	112.479	141.329	151.085	134.245
BVV32_05055	57.1352	52.3764	64.1673	70.464	127.808	102.773	-0.797209	0.00924158	0.0505572	BVV32_05055	NC_999999999.1	1029103	1029222	+	120	protein_coding	hypothetical protein&&-- && -	-	61	43	69	64	165	92	65.5329	60.0648	73.2659	81.6682	148.175	119.193
BVV32_12995	474.878	484.786	510.548	655.095	565.456	642.334	-0.339305	0.00924184	0.0505572	BVV32_12995	NC_999999999.1	2466459	2467937	-	1479	protein_coding	bifunctional phosphoribosylaminoimidazolecarboxamide formyltransferase/inosine monophosphate cyclohydrolase&&sp|A6U0P1|PUR9_STAA2 Bifunctional purine biosynthesis protein PurH OS=Staphylococcus aureus (strain JH1) OX=359787 GN=purH PE=3 SV=1 && PF01808:AICARFT/IMPCHase bienzyme|PF02142:MGS-like domain	-	507	398	549	595	730	575	44.1927	45.1074	47.2975	61.6031	53.1895	60.4425
BVV32_10500	1589.48	1432.43	1485.15	2279.07	1565.46	2105.74	-0.399521	0.00933537	0.0507836	BVV32_10500	NC_999999999.1	2021325	2022266	+	942	protein_coding	ABC transporter ATP-binding protein&&sp|P24137|OPPF_BACSU Oligopeptide transport ATP-binding protein OppF OS=Bacillus subtilis (strain 168) OX=224308 GN=oppF PE=2 SV=3 && PF08352:Oligopeptide/dipeptide transporter, C-terminal region|PF00005:ABC transporter	ABC_tran	1697	1176	1597	2070	2021	1885	232.243	209.261	216.017	336.491	231.199	311.102
BVV32_13800	981.602	958.61	858.354	717.852	711.08	809.899	0.32253	0.00933956	0.0507836	BVV32_13800	NC_999999999.1	2633665	2634555	+	891	protein_coding	EVE domain-containing protein&&-- && PF01878:EVE domain	-	1048	787	923	652	918	725	151.633	148.057	131.995	112.053	111.029	126.504
Novel00088	20.6061	21.925	35.3385	9.909	10.0698	8.93682	1.43043	0.0093448	1	-	NC_999999999.1	1109483	1109692	+	210	-	-	-	22	18	38	9	13	8	13.5056	14.3677	23.0568	6.56262	6.67107	5.92262
BVV32_01120	44.0222	70.6473	45.5681	75.969	103.796	96.0708	-0.798326	0.00934777	0.0507836	BVV32_01120	NC_999999999.1	218845	218958	-	114	protein_coding	hypothetical protein&&-- && -	-	47	58	49	69	134	86	53.1501	85.2817	54.7678	92.6826	126.669	117.283
BVV32_00950	1962.27	2408.1	2630.86	1764.9	1292.03	2013.02	0.466543	0.00935885	0.0507836	BVV32_00950	NC_999999999.1	187465	188316	-	852	protein_coding	pantoate--beta-alanine ligase&&sp|Q6G678|PANC_STAAS Pantothenate synthetase OS=Staphylococcus aureus (strain MSSA476) OX=282459 GN=panC PE=3 SV=1 && PF02569:Pantoate-beta-alanine ligase	-	2095	1977	2829	1603	1668	1802	316.997	388.955	423.085	288.103	210.973	328.82
BVV32_13145	1761.83	1861.19	1866.43	1511.67	1469.41	1608.63	0.258691	0.00938546	0.0508253	BVV32_13145	NC_999999999.1	2497381	2497755	-	375	protein_coding	hypothetical protein&&sp|O34318|YLOU_BACSU Uncharacterized protein YloU OS=Bacillus subtilis (strain 168) OX=224308 GN=yloU PE=3 SV=1 && PF03780:Asp23 family, cell envelope-related function	-	1881	1528	2007	1373	1897	1440	646.649	683.006	681.946	560.652	545.139	597
BVV32_06455	1581.99	1573.73	1461.9	1969.69	1708.76	1956.05	-0.28648	0.0094837	0.051254	BVV32_06455	NC_999999999.1	1288226	1289092	+	867	protein_coding	LysR family transcriptional regulator&&sp|O34827|YKUM_BACSU Uncharacterized HTH-type transcriptional regulator YkuM OS=Bacillus subtilis (strain 168) OX=224308 GN=ykuM PE=3 SV=1 && PF03466:LysR substrate binding domain|PF00126:Bacterial regulatory helix-turn-helix protein, lysR family	LysR_substrate	1689	1292	1572	1789	2206	1751	251.143	249.791	231.029	315.97	274.194	313.986
BVV32_11320	751.188	635.825	767.218	830.154	1006.2	921.61	-0.35607	0.00958371	0.0516904	BVV32_11320	NC_999999999.1	2180508	2181473	-	966	protein_coding	UDP-glucose 4-epimerase&&sp|Q7A1Q7|Y508_STAAW Uncharacterized epimerase/dehydratase MW0508 OS=Staphylococcus aureus (strain MW2) OX=196620 GN=MW0508 PE=3 SV=1 && PF01370:NAD dependent epimerase/dehydratase family	Epimerase	802	522	825	754	1299	825	107.031	90.5787	108.821	119.522	144.912	132.776
BVV32_11550	2122.43	1849.01	1801.33	2585.15	2103.8	2622.96	-0.340037	0.00960824	0.0517134	BVV32_11550	NC_999999999.1	2229584	2230441	-	858	protein_coding	restriction endonuclease&&-- && PF08797:HIRAN domain	-	2266	1518	1937	2348	2716	2348	340.474	296.563	287.658	419.049	341.125	425.455
BVV32_05090	945.073	753.977	848.124	1176.97	972.893	1121.57	-0.358601	0.00962647	0.0517134	BVV32_05090	NC_999999999.1	1033753	1034208	+	456	protein_coding	ACT domain-containing protein&&sp|P67641|Y1469_STAAN UPF0735 ACT domain-containing protein SA1469 OS=Staphylococcus aureus (strain N315) OX=158879 GN=SA1469 PE=3 SV=1 && -	-	1009	619	912	1069	1256	1004	285.258	227.54	254.838	358.977	296.822	342.304
BVV32_05285	170.469	190.017	179.482	126.615	118.513	137.404	0.499088	0.00968478	0.0519228	BVV32_05285	NC_999999999.1	1074684	1075436	+	753	protein_coding	lactam utilization protein LamB&&sp|Q2FGC1|PXPA_STAA3 5-oxoprolinase subunit A OS=Staphylococcus aureus (strain USA300) OX=367830 GN=pxpA PE=3 SV=1 && PF03746:LamB/YcsF family	-	182	156	193	115	153	123	31.1593	34.7266	32.6585	23.3861	21.8962	25.3953
BVV32_02420	730.581	1015.86	1008.08	1038.24	1254.07	1521.49	-0.469943	0.0101337	0.0542212	BVV32_02420	NC_999999999.1	498850	499620	+	771	protein_coding	replication-associated protein&&-- && PF04394:Protein of unknown function, DUF536	DUF536	780	834	1084	943	1619	1362	130.422	181.319	179.147	187.289	226.289	274.641
BVV32_05890	649.094	677.239	569.136	812.538	907.053	719.414	-0.36643	0.0101986	0.0544601	BVV32_05890	NC_999999999.1	1186405	1187805	+	1401	protein_coding	proline/betaine transporter&&sp|Q9KWK6|PROP_STAA1 Putative proline/betaine transporter OS=Staphylococcus aureus (strain Mu3 / ATCC 700698) OX=418127 GN=proP PE=3 SV=3 && PF07690:Major Facilitator Superfamily	MFS_1	693	556	612	738	1171	644	63.7685	66.5226	55.6605	80.6626	90.0721	71.4645
BVV32_05155	4323.54	3946.5	4102.06	3591.46	2971.35	3549.04	0.291801	0.0102705	0.0547352	BVV32_05155	NC_999999999.1	1049590	1051356	+	1767	protein_coding	aspartate--tRNA ligase&&sp|A7X344|SYD_STAA1 Aspartate--tRNA ligase OS=Staphylococcus aureus (strain Mu3 / ATCC 700698) OX=418127 GN=aspS PE=3 SV=1 && PF00152:tRNA synthetases class II (D, K and N)|PF02938:GAD domain|PF01336:OB-fold nucleic acid binding domain	tRNA-synt_2	4616	3240	4411	3262	3836	3177	336.775	307.356	318.079	282.684	233.945	279.527
BVV32_06960	9309.29	8776.09	8985.28	8163.91	6900.88	7557.2	0.259301	0.0102959	0.054762	BVV32_06960	NC_999999999.1	1387436	1389082	-	1647	protein_coding	glycine/betaine ABC transporter&&sp|P54417|OPUD_BACSU Glycine betaine transporter OpuD OS=Bacillus subtilis (strain 168) OX=224308 GN=opuD PE=1 SV=1 && PF02028:BCCT, betaine/carnitine/choline family transporter	-	9939	7205	9662	7415	8909	6765	777.965	733.285	747.493	689.401	582.917	638.583
BVV32_13285	2172.07	1906.26	2011.51	1726.37	1679.33	1680.12	0.26058	0.0103298	0.0548335	BVV32_13285	NC_999999999.1	2528159	2529076	-	918	protein_coding	pseudouridine synthase&&sp|Q45480|YLYB_BACSU Uncharacterized RNA pseudouridine synthase YlyB OS=Bacillus subtilis (strain 168) OX=224308 GN=ylyB PE=3 SV=3 && PF01479:S4 domain|PF00849:RNA pseudouridylate synthase	S4	2319	1565	2163	1568	2168	1504	325.663	285.762	300.226	261.552	254.5	254.711
BVV32_13085	7484.71	7025.75	5922.92	8394.02	12069.8	7557.2	-0.455832	0.0105352	0.0558138	BVV32_13085	NC_999999999.1	2482918	2483208	+	291	protein_coding	quinol oxidase subunit 4&&sp|Q2FI20|QOX4_STAA3 Probable quinol oxidase subunit 4 OS=Staphylococcus aureus (strain USA300) OX=367830 GN=qoxD PE=3 SV=2 && PF03626:Prokaryotic Cytochrome C oxidase subunit IV	-	7991	5768	6369	7624	15582	6765	3540.13	3322.5	2788.77	4011.84	5770.34	3614.25
BVV32_01280	1873.29	1719.9	1853.41	2641.3	1868.33	2602.85	-0.383872	0.0108167	0.057192	BVV32_01280	NC_999999999.1	260570	262138	-	1569	protein_coding	accessory Sec system protein Asp2&&sp|Q2FUW4|ASP2_STAA8 Accessory Sec system protein Asp2 OS=Staphylococcus aureus (strain NCTC 8325 / PS 47) OX=93061 GN=asp2 PE=3 SV=1 && PF16929:Accessory Sec system GspB-transporter	-	2000	1412	1993	2399	2412	2330	164.33	150.85	161.852	234.132	165.663	230.874
BVV32_01105	1079.95	950.084	1085.26	1328.91	1434.55	1153.97	-0.330676	0.0108379	0.057192	BVV32_01105	NC_999999999.1	217696	218193	-	498	protein_coding	glutathione peroxidase&&sp|Q5HKZ3|BSAA_STAEQ Glutathione peroxidase homolog BsaA OS=Staphylococcus epidermidis (strain ATCC 35984 / RP62A) OX=176279 GN=bsaA PE=3 SV=1 && PF00255:Glutathione peroxidase	GSHPx	1153	780	1167	1207	1852	1033	298.477	262.541	298.59	371.135	400.759	322.488
BVV32_01905	399.01	350.8	385.934	320.391	213.014	285.978	0.477112	0.0110995	0.0584572	BVV32_01905	NC_999999999.1	387841	389664	-	1824	protein_coding	hypothetical protein&&sp|P39853|CAPD_STAAU Capsular polysaccharide biosynthesis protein CapD OS=Staphylococcus aureus OX=1280 GN=capD PE=3 SV=1 && PF02719:Polysaccharide biosynthesis protein|PF13727:CoA-binding domain	-	426	288	415	291	275	256	30.1089	26.4667	28.9906	24.4299	16.2472	21.8202
Novel00208	94.6009	101.099	128.335	72.666	75.1359	48.0354	0.721474	0.0112944	0.0593672	-	NC_999999999.1	2513705	2514498	+	794	-	PF01192:RNA polymerase Rpb6|PF00625:Guanylate kinase	-	101	83	138	66	97	43	16.3988	17.5223	22.1459	12.7285	13.1651	8.41959
BVV32_13500	1405.9	1278.96	1228.48	1772.61	1393.5	1840.99	-0.354294	0.011349	0.0595377	BVV32_13500	NC_999999999.1	2566925	2568364	-	1440	protein_coding	hypothetical protein&&-- && PF14559:Tetratricopeptide repeat	-	1501	1050	1321	1610	1799	1648	134.378	122.225	116.889	171.205	134.629	177.925
BVV32_02000	2999.13	3173.04	3257.65	2124.93	2954.31	2268.84	0.358916	0.0116113	0.060795	BVV32_02000	NC_999999999.1	410583	411182	-	600	protein_coding	Superoxide dismutase [Mn/Fe] 2&&sp|Q2FKC6|SODM2_STAA3 Superoxide dismutase [Mn/Fe] 2 OS=Staphylococcus aureus (strain USA300) OX=367830 GN=sodM PE=3 SV=1 && PF00081:Iron/manganese superoxide dismutases, alpha-hairpin domain|PF02777:Iron/manganese superoxide dismutases, C-terminal domain	-	3202	2605	3503	1930	3814	2031	687.988	727.761	743.914	492.561	685.016	526.261
Novel00227	80.5513	133.986	95.786	170.655	171.186	137.404	-0.636794	0.0116466	0.0608616	-	NC_999999999.1	2785842	2786770	-	929	-	PF17961:Bacterial Ig domain|PF10425:C-terminus of bacterial fibrinogen-binding adhesin	-	86	110	103	155	221	123	11.9342	19.8477	14.1272	25.5488	25.6359	20.5841
BVV32_10735	8.42979	9.74445	7.43969	13.212	29.4347	30.1618	-1.5205	0.0116481	1	BVV32_10735	NC_999999999.1	2071141	2071925	+	785	protein_coding	tandem-type lipoprotein&&sp|Q7A7G5|Y397_STAAN Uncharacterized lipoprotein SA0397 OS=Staphylococcus aureus (strain N315) OX=158879 GN=lpl2 PE=1 SV=1 && PF04507:Csa1 family	-	9	8	8	12	38	27	1.47803	1.70826	1.29854	2.34081	5.21657	5.34733
BVV32_05690	4716.93	4071.96	3965.35	5952	4571.67	5588.87	-0.336763	0.0118042	0.0615652	BVV32_05690	NC_999999999.1	1144721	1146058	+	1338	protein_coding	exodeoxyribonuclease 7 large subunit&&sp|A7X2Q2|EX7L_STAA1 Exodeoxyribonuclease 7 large subunit OS=Staphylococcus aureus (strain Mu3 / ATCC 700698) OX=418127 GN=xseA PE=3 SV=1 && PF02601:Exonuclease VII, large subunit|PF13742:OB-fold nucleic acid binding domain	-	5036	3343	4264	5406	5902	5003	485.222	418.806	406.064	618.691	475.351	581.323
BVV32_01890	255.704	219.25	241.79	192.675	125.485	178.736	0.53707	0.0118745	0.061812	BVV32_01890	NC_999999999.1	384573	385697	-	1125	protein_coding	UDP-N-acetylglucosamine 2-epimerase (non-hydrolyzing)&&sp|Q58899|WECB_METJA UDP-N-acetylglucosamine 2-epimerase OS=Methanocaldococcus jannaschii (strain ATCC 43067 / DSM 2661 / JAL-1 / JCM 10045 / NBRC 100440) OX=243232 GN=wecB PE=1 SV=1 && PF02350:UDP-N-acetylglucosamine 2-epimerase	-	273	180	260	175	162	160	31.2839	26.8196	29.4479	23.8199	15.5179	22.1111
BVV32_12430	789.59	947.648	1007.15	1159.35	1049.58	1348.34	-0.37357	0.012051	0.0626093	BVV32_12430	NC_999999999.1	2361506	2362237	+	732	protein_coding	ribonuclease 3&&sp|A6U152|RNC_STAA2 Ribonuclease 3 OS=Staphylococcus aureus (strain JH1) OX=359787 GN=rnc PE=3 SV=1 && PF14622:Ribonuclease-III-like|PF00035:Double-stranded RNA binding motif	-	843	778	1083	1053	1355	1207	148.466	178.156	188.517	220.278	199.48	256.353
BVV32_02300	356.861	308.168	252.949	426.087	341.597	608.821	-0.58215	0.0120784	0.0626303	BVV32_02300	NC_999999999.1	472991	473698	-	708	protein_coding	hypothetical protein&&-- && -	-	381	253	272	387	441	545	69.3749	59.899	48.9519	83.7012	67.1238	119.676
BVV32_08800	854.218	872.128	940.19	674.913	762.978	731.702	0.296673	0.0122191	0.063238	BVV32_08800	NC_999999999.1	1732354	1732869	-	516	protein_coding	glutamine amidotransferase&&sp|P0A0K1|Y1692_STAAN Uncharacterized protein SA1692 OS=Staphylococcus aureus (strain N315) OX=158879 GN=SA1692 PE=3 SV=1 && PF01965:DJ-1/PfpI family	DJ-1_PfpI	912	716	1011	613	985	655	227.854	232.593	249.652	181.913	205.711	197.349
BVV32_04535	641.6	566.396	677.941	435.996	492.643	539.561	0.362632	0.0123744	0.0639184	BVV32_04535	NC_999999999.1	949266	949805	-	540	protein_coding	Cro/Cl family transcriptional regulator&&-- && PF01381:Helix-turn-helix|PF07883:Cupin domain	HTH_3	685	465	729	396	636	483	163.534	144.342	172.016	112.294	126.921	139.058
BVV32_05710	3942.33	3657.82	3566.4	5140.57	3943.47	4819.18	-0.315737	0.0124385	0.0641261	BVV32_05710	NC_999999999.1	1148040	1149719	+	1680	protein_coding	DNA repair protein RecN&&sp|P17894|RECN_BACSU DNA repair protein RecN OS=Bacillus subtilis (strain 168) OX=224308 GN=recN PE=3 SV=2 && PF02463:RecF/RecN/SMC N terminal domain	SMC_N	4209	3003	3835	4669	5091	4314	322.984	299.625	290.864	425.568	326.562	399.221
BVV32_02525	2245.13	2145	2443.01	2940.77	2543	2783.82	-0.273997	0.0125356	0.0645033	BVV32_02525	NC_999999999.1	511937	514117	+	2181	protein_coding	cadmium-transporting ATPase&&sp|Q6GIX1|CADA_STAAR Probable cadmium-transporting ATPase OS=Staphylococcus aureus (strain MRSA252) OX=282458 GN=cadA PE=3 SV=1 && PF00122:E1-E2 ATPase|PF00702:haloacid dehalogenase-like hydrolase|PF00403:Heavy-metal-associated domain	E1-E2_ATPase	2397	1761	2627	2671	3283	2492	141.685	135.343	153.475	187.531	162.213	177.638
BVV32_12840	502.041	507.929	471.49	726.66	539.894	662.442	-0.378857	0.0125775	0.0645723	BVV32_12840	NC_999999999.1	2440572	2441411	-	840	protein_coding	rRNA (cytidine-2'-O-)-methyltransferase&&sp|Q9KGL2|RSMI_BACHD Ribosomal RNA small subunit methyltransferase I OS=Bacillus halodurans (strain ATCC BAA-125 / DSM 18197 / FERM 7344 / JCM 9153 / C-125) OX=272558 GN=rsmI PE=3 SV=1 && PF00590:Tetrapyrrole (Corrin/Porphyrin) Methylases	-	536	417	507	660	697	593	82.2614	83.2126	76.9064	120.315	89.418	109.753
BVV32_04330	895.431	928.159	853.704	721.155	756.781	730.585	0.276302	0.0125971	0.0645723	BVV32_04330	NC_999999999.1	912187	912927	-	741	protein_coding	RNA methyltransferase&&sp|P94538|YSGA_BACSU Uncharacterized tRNA/rRNA methyltransferase YsgA OS=Bacillus subtilis (strain 168) OX=224308 GN=ysgA PE=3 SV=2 && PF00588:SpoU rRNA Methylase family|PF08032:RNA 2'-O ribose methyltransferase substrate binding	SpoU_methylase	956	762	918	655	977	654	166.322	172.373	157.855	135.356	142.085	137.215
BVV32_10425	475.815	432.41	408.253	303.876	354.765	357.473	0.372578	0.0127883	0.0653468	BVV32_10425	NC_999999999.1	2004849	2006663	+	1815	protein_coding	acyltransferase&&sp|Q5HHB1|OTRF1_STAAC Putative O-acetyltransferase SACOL0978 OS=Staphylococcus aureus (strain COL) OX=93062 GN=SACOL0978 PE=3 SV=1 && PF01757:Acyltransferase family	-	508	355	439	276	458	320	36.0826	32.7857	30.8192	23.2856	27.1932	27.4105
BVV32_01235	4748.78	4704.13	4454.51	5968.52	4965.94	5862.56	-0.272025	0.0127969	0.0653468	BVV32_01235	NC_999999999.1	245132	246070	+	939	protein_coding	mannose-6-phosphate isomerase%2C class I&&sp|Q59935|MANA_STRMU Mannose-6-phosphate isomerase OS=Streptococcus mutans serotype c (strain ATCC 700610 / UA159) OX=210007 GN=pmi PE=3 SV=2 && PF01238:Phosphomannose isomerase type I	-	5070	3862	4790	5421	6411	5248	696.07	689.413	649.986	884.032	735.752	868.903
BVV32_01910	297.852	277.717	233.42	233.412	153.37	175.385	0.529194	0.0128504	0.0654958	BVV32_01910	NC_999999999.1	389684	390448	-	765	protein_coding	capsular biosynthesis protein&&sp|P39852|CAPC_STAAU Putative tyrosine-protein phosphatase CapC OS=Staphylococcus aureus OX=1280 GN=capC PE=3 SV=1 && -	-	318	228	251	212	198	157	53.5891	49.9581	41.8067	42.4354	27.8917	31.9066
BVV32_02620	1127.72	1136.45	1049	833.457	1006.2	788.675	0.331627	0.0128846	0.0655454	BVV32_02620	NC_999999999.1	531860	533203	-	1344	protein_coding	branched-chain amino acid transport system II carrier protein&&sp|Q2FH31|BRNQL_STAA3 Putative branched-chain amino acid carrier protein SAUSA300_1300 OS=Staphylococcus aureus (strain USA300) OX=367830 GN=SAUSA300_1300 PE=3 SV=1 && PF05525:Branched-chain amino acid transport protein	-	1204	933	1128	757	1299	706	115.488	116.363	106.941	86.2483	104.155	81.6673
BVV32_07310	1106.18	986.626	1093.63	900.618	872.196	862.403	0.275179	0.0130097	0.0660037	BVV32_07310	NC_999999999.1	1442119	1443357	-	1239	protein_coding	hypothetical protein&&sp|P94479|YNBB_BACSU Uncharacterized protein YnbB OS=Bacillus subtilis (strain 168) OX=224308 GN=ynbB PE=4 SV=2 && PF06838:Methionine gamma-lyase	-	1181	810	1176	818	1126	772	122.882	109.584	120.94	101.096	97.9351	96.8699
BVV32_06330	540.443	552.998	559.836	396.36	474.053	440.138	0.332736	0.0130238	0.0660037	BVV32_06330	NC_999999999.1	1264081	1265097	+	1017	protein_coding	iron ABC transporter permease&&sp|P49937|FHUG_BACSU Iron(3+)-hydroxamate import system permease protein FhuG OS=Bacillus subtilis (strain 168) OX=224308 GN=fhuG PE=3 SV=1 && PF01032:FecCD transport family	-	577	454	602	360	612	394	73.1418	74.8286	75.424	54.2045	64.8488	60.2307
BVV32_10745	61.8184	65.775	78.1167	115.605	104.571	97.1879	-0.623495	0.0132045	0.0667936	BVV32_10745	NC_999999999.1	2072803	2073588	+	786	protein_coding	tandem-type lipoprotein&&sp|Q2YVQ8|Y392_STAAB Uncharacterized lipoprotein SAB0392 OS=Staphylococcus aureus (strain bovine RF122 / ET3-1) OX=273036 GN=SAB0392 PE=3 SV=1 && PF04507:Csa1 family	-	66	54	84	105	135	87	10.8251	11.5161	13.6173	20.456	18.509	17.2084
BVV32_11190	413.996	483.568	450.101	390.855	308.289	331.78	0.387844	0.0132435	0.0668648	BVV32_11190	NC_999999999.1	2150413	2151177	+	765	protein_coding	sulfurtransferase&&-- && PF13468:Glyoxalase-like domain	-	442	397	484	355	398	297	74.4855	86.9885	80.6154	71.0593	56.0652	60.3584
BVV32_10290	309.092	405.613	285.498	390.855	465.533	521.687	-0.465871	0.0132714	0.0668796	BVV32_10290	NC_999999999.1	1979753	1980529	-	777	protein_coding	hypothetical protein&&-- && PF08861:Domain of unknown function DUF1828|PF08862:Domain of unknown function DUF1829	-	330	333	307	355	601	467	54.7525	71.8383	50.3444	69.9619	83.3537	93.4413
BVV32_04955	46912.7	41300.6	40609.5	38521.8	32313.1	35615.5	0.275266	0.0134183	0.0674938	BVV32_04955	NC_999999999.1	1009874	1011175	+	1302	protein_coding	trigger factor&&sp|A7X397|TIG_STAA1 Trigger factor OS=Staphylococcus aureus (strain Mu3 / ATCC 700698) OX=418127 GN=tig PE=3 SV=1 && PF00254:FKBP-type peptidyl-prolyl cis-trans isomerase|PF05697:Bacterial trigger factor protein (TF)|PF05698:Bacterial trigger factor protein (TF) C-terminus	FKBP_C	50086	33907	43668	34988	41716	31882	4959.25	4365.27	4273.53	4114.93	3452.73	3806.95
BVV32_12255	5822.17	5690.76	5813.18	5053.59	5127.06	4805.78	0.209188	0.0135778	0.0681244	BVV32_12255	NC_999999999.1	2333795	2335183	-	1389	protein_coding	L-cystine transporter&&sp|Q65M31|TCYP_BACLD L-cystine uptake protein TcyP OS=Bacillus licheniformis (strain ATCC 14580 / DSM 13 / JCM 2505 / NBRC 12200 / NCIMB 9375 / NRRL NRS-1264 / Gibson 46) OX=279010 GN=tcyP PE=3 SV=1 && PF00375:Sodium:dicarboxylate symporter family	SDF	6216	4672	6251	4590	6619	4302	576.925	563.81	573.431	506.016	513.525	481.516
BVV32_07730	717.468	619.991	640.743	498.753	550.738	536.209	0.319055	0.0135944	0.0681244	BVV32_07730	NC_999999999.1	1519833	1520396	-	564	protein_coding	16S rRNA (cytosine(1402)-N(4))-methyltransferase&&sp|O34614|YTQB_BACSU Putative rRNA methylase YtqB OS=Bacillus subtilis (strain 168) OX=224308 GN=ytqB PE=3 SV=1 && PF06962:Putative rRNA methylase	-	766	509	689	453	711	480	175.09	151.276	155.659	122.991	135.851	132.314
BVV32_00055	321.269	331.311	372.914	460.218	415.184	435.67	-0.352317	0.0139448	0.0697499	BVV32_00055	NC_999999999.1	8182	9915	-	1734	protein_coding	multidrug ABC transporter ATP-binding protein&&sp|Q2LVL0|MSBA_SYNAS ATP-dependent lipid A-core flippase OS=Syntrophus aciditrophicus (strain SB) OX=56780 GN=msbA PE=3 SV=1 && PF00005:ABC transporter|PF00664:ABC transporter transmembrane region	ABC_tran	343	272	401	418	536	390	25.5009	26.2937	29.4665	36.9132	33.311	34.967
BVV32_00645	3919.85	3866.11	3965.35	3437.32	3142.54	3466.37	0.226727	0.0140722	0.0702566	BVV32_00645	NC_999999999.1	128285	130024	-	1740	protein_coding	pyruvate oxidase&&sp|P96591|YDAP_BACSU Putative thiamine pyrophosphate-containing protein YdaP OS=Bacillus subtilis (strain 168) OX=224308 GN=ydaP PE=2 SV=1 && PF00205:Thiamine pyrophosphate enzyme, central domain|PF02776:Thiamine pyrophosphate enzyme, N-terminal TPP binding domain|PF02775:Thiamine pyrophosphate enzyme, C-terminal TPP binding domain	TPP_enzyme_N	4185	3174	4264	3122	4057	3103	310.068	305.767	312.25	274.75	251.262	277.252
BVV32_08380	914.163	695.51	772.797	1039.34	951.205	1026.62	-0.338592	0.0141256	0.070392	BVV32_08380	NC_999999999.1	1662036	1662500	-	465	protein_coding	iron-sulfur cluster assembly scaffold protein NifU&&sp|O32163|SUFU_BACSU Zinc-dependent sulfurtransferase SufU OS=Bacillus subtilis (strain 168) OX=224308 GN=sufU PE=1 SV=1 && PF01592:NifU-like N terminal domain	-	976	571	831	944	1228	919	270.587	205.833	227.71	310.866	284.588	307.26
BVV32_05490	1803.97	1824.65	1864.57	2271.36	2037.19	2180.58	-0.239716	0.0144222	0.0716419	BVV32_05490	NC_999999999.1	1110683	1111501	+	819	protein_coding	phosphoenolpyruvate synthase regulatory protein&&sp|A7X2W0|PDRP_STAA1 Putative pyruvate, phosphate dikinase regulatory protein OS=Staphylococcus aureus (strain Mu3 / ATCC 700698) OX=418127 GN=SAHV_1550 PE=3 SV=1 && PF03618:Kinase/pyrophosphorylase	DUF299	1926	1498	2005	2063	2630	1952	303.168	306.592	311.935	385.718	346.054	370.543
BVV32_05460	413.996	355.672	347.805	600.045	360.187	697.072	-0.565477	0.0144297	0.0716419	BVV32_05460	NC_999999999.1	1105739	1106083	+	345	protein_coding	diacylglycerol kinase&&sp|P19638|UDPK_BACSU Undecaprenol kinase OS=Bacillus subtilis (strain 168) OX=224308 GN=dgkA PE=1 SV=4 && PF01219:Prokaryotic diacylglycerol kinase	-	442	292	374	545	465	624	165.163	141.872	138.13	241.898	145.246	281.196
BVV32_01000	66188.8	65597.2	63473.5	58653.5	56936	53492.5	0.20766	0.0146147	0.0722931	BVV32_01000	NC_999999999.1	197520	199016	-	1497	protein_coding	malate:quinone oxidoreductase&&sp|Q5HCU5|MQO2_STAAC Probable malate:quinone oxidoreductase 2 OS=Staphylococcus aureus (strain COL) OX=93062 GN=mqo2 PE=3 SV=1 && PF06039:Malate:quinone oxidoreductase (Mqo)	-	70666	53854	68254	53273	73504	47885	6085.55	6030.16	5809.52	5449.28	5291.28	4973.02
BVV32_03765	204.188	171.746	190.642	280.755	288.15	214.484	-0.467783	0.0146242	0.0722931	BVV32_03765	NC_999999999.1	794767	795735	-	969	protein_coding	xylose isomerase&&sp|P54724|YFIH_BACSU Uncharacterized protein YfiH OS=Bacillus subtilis (strain 168) OX=224308 GN=yfiH PE=4 SV=2 && PF07582:AP endonuclease family 2 C terminus|PF01261:Xylose isomerase-like TIM barrel	-	218	141	205	255	372	192	29.003	24.3909	26.9565	40.2968	41.3705	30.8049
BVV32_11180	263.197	197.325	236.21	162.948	179.706	163.097	0.463179	0.0146571	0.0722931	BVV32_11180	NC_999999999.1	2148607	2149818	-	1212	protein_coding	MFS transporter&&sp|P94577|YWOG_BACSU Uncharacterized MFS-type transporter YwoG OS=Bacillus subtilis (strain 168) OX=224308 GN=ywoG PE=3 SV=1 && PF07690:Major Facilitator Superfamily	MFS_1	281	162	254	148	232	146	29.8892	22.405	26.7033	18.6988	20.628	18.7281
BVV32_10410	764.301	769.812	663.062	881.901	891.561	913.79	-0.29132	0.0146686	0.0722931	BVV32_10410	NC_999999999.1	2001384	2001731	+	348	protein_coding	hypothetical protein&&-- && PF07252:Protein of unknown function (DUF1433)	-	816	632	713	801	1151	818	302.289	304.418	261.062	352.458	356.424	365.441
BVV32_08155	2402.49	2213.21	2408.6	2803.14	2752.92	2681.05	-0.229322	0.0147326	0.0724755	BVV32_08155	NC_999999999.1	1623382	1624626	-	1245	protein_coding	NAD-specific glutamate dehydrogenase&&sp|Q5HHC7|DHE2_STAAC NAD-specific glutamate dehydrogenase OS=Staphylococcus aureus (strain COL) OX=93062 GN=gluD PE=3 SV=1 && PF00208:Glutamate/Leucine/Phenylalanine/Valine dehydrogenase|PF02812:Glu/Leu/Phe/Val dehydrogenase, dimerisation domain	-	2565	1817	2590	2546	3554	2400	265.6	244.635	265.072	313.143	307.623	299.699
BVV32_12850	275.373	316.695	335.716	442.602	350.118	442.373	-0.410238	0.0148134	0.0726486	BVV32_12850	NC_999999999.1	2441654	2442379	-	726	protein_coding	SAM-dependent methyltransferase&&sp|P37543|YABB_BACSU Uncharacterized protein YabB OS=Bacillus subtilis (strain 168) OX=224308 GN=yabB PE=4 SV=1 && PF05175:Methyltransferase small domain	-	294	260	361	402	452	396	52.2061	60.0301	63.3584	84.7898	67.0924	84.8011
BVV32_02040	197.632	198.543	178.552	256.533	247.096	254.699	-0.400472	0.0148285	0.0726486	BVV32_02040	NC_999999999.1	418424	419062	-	639	protein_coding	MFS transporter&&-- && -	-	211	163	192	233	319	228	42.5689	42.7582	38.2855	55.8353	53.7974	55.4724
BVV32_11155	931.96	942.775	920.661	1425.79	968.246	1245.57	-0.379302	0.0148489	0.0726486	BVV32_11155	NC_999999999.1	2145939	2146538	+	600	protein_coding	molybdenum cofactor guanylyltransferase&&sp|Q2FEM3|MOBA_STAA3 Probable molybdenum cofactor guanylyltransferase OS=Staphylococcus aureus (strain USA300) OX=367830 GN=mobA PE=3 SV=1 && PF12804:MobA-like NTP transferase domain	-	995	774	990	1295	1250	1115	213.788	216.233	210.241	330.501	224.507	288.913
BVV32_01455	6304.54	5270.53	5697.87	8114.37	6018.62	7725.88	-0.339292	0.0150609	0.0734971	BVV32_01455	NC_999999999.1	297124	298836	-	1713	protein_coding	heme ABC transporter ATP-binding protein&&sp|Q5HCL3|Y2708_STAAC Putative ABC transporter ATP-binding protein SACOL2708 OS=Staphylococcus aureus (strain COL) OX=93062 GN=SACOL2708 PE=3 SV=1 && PF12558:ATP-binding cassette cobalt transporter|PF00005:ABC transporter	ABC_tran	6731	4327	6127	7370	7770	6916	506.563	423.411	455.748	658.816	488.804	627.683
BVV32_07795	2436.21	2528.68	2134.26	2740.39	2837.35	2932.39	-0.262005	0.0150927	0.0734971	BVV32_07795	NC_999999999.1	1540967	1541611	+	645	protein_coding	tRNA (guanosine(46)-N7)-methyltransferase TrmB&&sp|Q2FFZ0|TRMB_STAA3 tRNA (guanine-N(7)-)-methyltransferase OS=Staphylococcus aureus (strain USA300) OX=367830 GN=trmB PE=3 SV=1 && PF02390:Putative methyltransferase	-	2601	2076	2295	2489	3663	2625	519.866	539.511	453.374	590.907	611.996	632.721
BVV32_03775	43.0856	63.3389	62.3074	115.605	69.7137	101.656	-0.763208	0.0151239	0.0734971	BVV32_03775	NC_999999999.1	796855	797931	-	1077	protein_coding	oxidoreductase&&sp|P77503|YCJS_ECOLI D-glucoside 3-dehydrogenase OS=Escherichia coli (strain K12) OX=83333 GN=ycjS PE=1 SV=1 && PF01408:Oxidoreductase family, NAD-binding Rossmann fold	GFO_IDH_MocA	46	52	67	105	90	91	5.50621	8.0932	7.92671	14.9289	9.0053	13.1362
BVV32_12350	379.34	347.146	364.545	499.854	410.536	492.642	-0.359053	0.0151318	0.0734971	BVV32_12350	NC_999999999.1	2349096	2349941	-	846	protein_coding	NAD(P)-dependent oxidoreductase&&sp|P39315|QOR2_ECOLI Quinone oxidoreductase 2 OS=Escherichia coli (strain K12) OX=83333 GN=qorB PE=1 SV=1 && PF13460:NAD(P)H-binding	-	405	285	392	454	530	441	61.7157	56.4686	59.0404	82.175	67.5114	81.0422
BVV32_08045	1437.75	1500.65	1567.91	1899.22	1631.3	1943.76	-0.279713	0.0153748	0.0745427	BVV32_08045	NC_999999999.1	1592939	1594237	+	1299	protein_coding	hypothetical protein&&sp|O34921|YTOI_BACSU Uncharacterized protein YtoI OS=Bacillus subtilis (strain 168) OX=224308 GN=ytoI PE=4 SV=1 && PF07085:DRTGG domain|PF00571:CBS domain	DRTGG	1535	1232	1686	1725	2106	1740	152.339	158.977	165.38	203.345	174.711	208.249
BVV32_03510	455.208	505.493	512.408	657.297	556.16	641.217	-0.330868	0.0154654	0.0747168	BVV32_03510	NC_999999999.1	735321	736757	-	1437	protein_coding	6-phospho-beta-glucosidase&&sp|P42973|BGLA_BACSU Aryl-phospho-beta-D-glucosidase BglA OS=Bacillus subtilis (strain 168) OX=224308 GN=bglA PE=1 SV=1 && PF00232:Glycosyl hydrolase family 1	Glyco_hydro_1	486	415	551	597	718	574	43.6004	48.4088	48.8572	63.6168	53.8442	62.1009
sRNA00067	603.198	1509.17	2151.93	649.59	391.946	646.802	1.33708	0.0154663	0.0747168	-	NC_999999999.1	2560748	2560955	-	208	-	-	-	644	1239	2314	590	506	579	399.147	998.483	1417.54	434.353	262.155	432.771
BVV32_05470	1564.19	1609.05	1677.65	2084.19	1745.94	2053.23	-0.27738	0.0154968	0.0747296	BVV32_05470	NC_999999999.1	1106499	1107398	+	900	protein_coding	GTPase Era&&sp|A7X2W5|ERA_STAA1 GTPase Era OS=Staphylococcus aureus (strain Mu3 / ATCC 700698) OX=418127 GN=era PE=3 SV=1 && PF07650:KH domain|PF01926:50S ribosome-binding GTPase	-	1670	1321	1804	1893	2254	1838	239.213	246.033	255.404	322.079	269.888	317.502
BVV32_09215	1545.46	1504.3	1365.18	1921.24	1584.82	1949.34	-0.304474	0.015615	0.0749143	BVV32_09215	NC_999999999.1	1803150	1805285	+	2136	protein_coding	DNA topoisomerase III&&sp|Q2FEN5|TOP3_STAA3 DNA topoisomerase 3 OS=Staphylococcus aureus (strain USA300) OX=367830 GN=topB PE=3 SV=1 && PF01751:Toprim domain|PF01131:DNA topoisomerase	Topoisom_bac	1650	1235	1468	1745	2046	1745	99.5849	96.9166	87.5707	125.097	103.223	127.01
BVV32_00325	35.5924	57.2486	69.7471	35.232	20.9141	25.6934	0.999787	0.0156215	0.0749143	BVV32_00325	NC_999999999.1	64138	64323	+	186	protein_coding	hypothetical protein&&-- && -	-	38	47	75	32	27	23	26.3379	42.3562	51.3786	26.3446	15.6431	19.2246
Novel00137	59.9451	88.9181	107.875	48.444	56.5456	43.567	0.782573	0.0156453	0.0749143	-	NC_999999999.1	1586889	1587061	-	173	-	PF00871:Acetokinase family	-	64	73	116	44	73	39	47.6919	70.7309	85.437	38.9458	45.4724	35.0479
BVV32_09260	10448.3	10392.5	11199.5	12510.7	11769.2	13198.6	-0.225999	0.0156467	0.0749143	BVV32_09260	NC_999999999.1	1810832	1811185	+	354	protein_coding	50S ribosomal protein L22&&sp|A7X5F6|RL22_STAA1 50S ribosomal protein L22 OS=Staphylococcus aureus (strain Mu3 / ATCC 700698) OX=418127 GN=rplV PE=3 SV=1 && PF00237:Ribosomal protein L22p/L17e	-	11155	8532	12043	11363	15194	11815	4062.35	4039.99	4334.76	4915.23	4625.3	5188.88
BVV32_13185	2672.24	2307	2469.98	3639.9	2552.3	3375.88	-0.360277	0.0157409	0.0752125	BVV32_13185	NC_999999999.1	2505001	2506308	-	1308	protein_coding	16S rRNA (cytosine(967)-C(5))-methyltransferase&&sp|P94464|RSMB_BACSU Probable ribosomal RNA small subunit methyltransferase B OS=Bacillus subtilis (strain 168) OX=224308 GN=rsmB PE=3 SV=2 && PF01189:16S rRNA methyltransferase RsmB/F|PF01029:NusB family	-	2853	1894	2656	3306	3295	3022	281.193	242.72	258.734	387.034	271.468	359.194
Novel00008	66.5016	96.2264	129.265	60.555	63.5169	42.4499	0.805236	0.0157752	0.0752125	-	NC_999999999.1	200621	201186	+	566	-	PF00501:AMP-binding enzyme	AMP-binding	71	79	139	55	82	38	16.1716	23.3961	31.2919	14.8799	15.6124	10.4378
Novel00039	450.525	550.561	622.144	396.36	452.364	375.347	0.404878	0.0157929	0.0752125	-	NC_999999999.1	606691	609503	-	2813	-	PF00905:Penicillin binding protein transpeptidase domain|PF00912:Transglycosylase|PF03838:Recombination protein U	-	481	452	669	360	584	336	22.0438	26.934	30.3033	19.5969	22.3725	18.57
Novel00044	54.3253	110.843	126.475	66.06	44.9266	46.9183	0.887442	0.0158338	0.0752734	-	NC_999999999.1	632128	632871	+	744	-	PF14714:KH-domain-like of EngA bacterial GTPase enzymes, C-terminal|PF01210:NAD-dependent glycerol-3-phosphate dehydrogenase N-terminus	NAD_Gly3P_dh_N	58	91	136	60	58	42	10.05	20.5022	23.2916	12.349	8.40091	8.77646
BVV32_01840	354.051	331.311	370.124	271.947	279.629	277.041	0.35018	0.01592	0.0755499	BVV32_01840	NC_999999999.1	375266	376411	-	1146	protein_coding	UDP-N-acetylglucosamine 2-epimerase (non-hydrolyzing)&&sp|P39131|MNAA_BACSU UDP-N-acetylglucosamine 2-epimerase OS=Bacillus subtilis (strain 168) OX=224308 GN=mnaA PE=1 SV=1 && PF02350:UDP-N-acetylglucosamine 2-epimerase	-	378	272	398	247	361	248	42.5224	39.7848	44.2519	33.004	33.9464	33.6442
BVV32_02340	154.546	213.16	166.463	123.312	102.247	139.638	0.550229	0.0161376	0.0764471	BVV32_02340	NC_999999999.1	485039	486553	+	1515	protein_coding	hypothetical protein&&-- && -	-	165	175	179	112	132	125	14.0405	19.3623	15.0548	11.3203	9.38929	12.8274
BVV32_04370	717.468	778.338	753.268	564.813	675.448	556.317	0.320859	0.016183	0.0765276	BVV32_04370	NC_999999999.1	918270	919322	+	1053	protein_coding	heme transporter IsdA&&sp|A7X148|ISDA_STAA1 Iron-regulated surface determinant protein A OS=Staphylococcus aureus (strain Mu3 / ATCC 700698) OX=418127 GN=isdA PE=3 SV=1 && PF05031:Iron Transport-associated domain|PF00746:LPXTG cell wall anchor motif	Gram_pos_anchor	766	639	810	513	872	498	93.7802	101.72	98.0146	74.6007	89.24	73.5265
BVV32_00210	1119.29	1311.85	1339.14	941.355	1044.93	1073.54	0.300519	0.0163125	0.0768164	BVV32_00210	NC_999999999.1	42381	43457	-	1077	protein_coding	peptidase M28&&sp|P94521|YSDC_BACSU Putative aminopeptidase YsdC OS=Bacillus subtilis (strain 168) OX=224308 GN=ysdC PE=1 SV=1 && PF05343:M42 glutamyl aminopeptidase	-	1195	1077	1440	855	1349	961	143.042	167.623	170.365	121.564	134.979	138.724
BVV32_01685	3443.1	3071.94	2938.68	4021.95	3604.2	3699.84	-0.260347	0.0163465	0.0768164	BVV32_01685	NC_999999999.1	342846	343784	+	939	protein_coding	hypothetical protein&&-- && PF09991:Predicted membrane protein (DUF2232)	-	3676	2522	3160	3653	4653	3312	504.685	450.207	428.801	595.714	533.997	548.362
BVV32_02035	11977.8	13011.3	14616.2	14580.5	22584.1	15485.3	-0.410856	0.0163772	0.0768164	BVV32_02035	NC_999999999.1	417436	418212	-	777	protein_coding	diacetyl reductase ((S)-acetoin forming)&&sp|Q5HJP2|BUTA_STAAC Diacetyl reductase [(S)-acetoin forming] OS=Staphylococcus aureus (strain COL) OX=93062 GN=butA PE=3 SV=1 && PF13561:Enoyl-(Acyl carrier protein) reductase	-	12788	10682	15717	13243	29156	13862	2121.74	2304.43	2577.4	2609.87	4043.69	2773.63
BVV32_07870	68.3749	68.2111	63.2373	110.1	90.6278	102.773	-0.600052	0.01639	0.0768164	BVV32_07870	NC_999999999.1	1557067	1558236	-	1170	protein_coding	acetoin utilization protein AcuC&&sp|Q5HF39|ACUC_STAAC Acetoin utilization protein AcuC OS=Staphylococcus aureus (strain COL) OX=93062 GN=acuC PE=3 SV=1 && PF00850:Histone deacetylase domain	Hist_deacetyl	73	56	68	100	117	92	8.04355	8.02296	7.40554	13.0878	10.7763	12.2249
BVV32_02265	226.668	310.604	241.79	202.584	138.653	198.844	0.531404	0.0164004	0.0768164	BVV32_02265	NC_999999999.1	468153	469487	-	1335	protein_coding	MBL fold metallo-hydrolase&&sp|Q9C8L4|ETHE1_ARATH Persulfide dioxygenase ETHE1 homolog, mitochondrial OS=Arabidopsis thaliana OX=3702 GN=GLY3 PE=1 SV=3 && PF00753:Metallo-beta-lactamase superfamily|PF00581:Rhodanese-like domain	Rhodanese	242	255	260	184	179	178	23.3693	32.0178	24.8157	21.1053	14.4492	20.7292
BVV32_08145	1877.03	1881.9	1796.68	2111.72	2663.84	2092.33	-0.307008	0.0164157	0.0768164	BVV32_08145	NC_999999999.1	1621931	1622860	+	930	protein_coding	glycerophosphodiester phosphodiesterase&&sp|P37965|GLPQ_BACSU Glycerophosphodiester phosphodiesterase OS=Bacillus subtilis (strain 168) OX=224308 GN=glpQ PE=1 SV=1 && PF03009:Glycerophosphoryl diester phosphodiesterase family	-	2004	1545	1932	1918	3439	1873	277.796	278.47	264.703	315.806	398.493	313.111
BVV32_00915	287.549	354.454	301.307	173.958	278.08	208.898	0.505647	0.0164832	0.0769407	BVV32_00915	NC_999999999.1	181981	182703	-	723	protein_coding	DNA integration/recombination/inversion protein&&sp|A0A0H3JUG6|QUEH_STAAM Epoxyqueuosine reductase QueH OS=Staphylococcus aureus (strain Mu50 / ATCC 700699) OX=158878 GN=queH PE=1 SV=1 && PF02677:Epoxyqueuosine reductase QueH	-	307	291	324	158	359	187	54.7408	67.4664	57.1006	33.4636	53.5091	40.2111
BVV32_07425	816.753	935.467	826.735	1043.75	1222.31	964.06	-0.327376	0.0164996	0.0769407	BVV32_07425	NC_999999999.1	1469627	1470205	-	579	protein_coding	CDP-diacylglycerol--glycerol-3-phosphate 3-phosphatidyltransferase&&sp|Q5HGE8|PGSA_STAAC CDP-diacylglycerol--glycerol-3-phosphate 3-phosphatidyltransferase OS=Staphylococcus aureus (strain COL) OX=93062 GN=pgsA PE=3 SV=1 && PF01066:CDP-alcohol phosphatidyltransferase	CDP-OH_P_transf	872	768	889	948	1578	863	194.155	222.339	195.64	250.717	293.697	231.726
BVV32_07130	37.4657	35.3236	14.8794	51.747	48.025	80.4314	-1.04187	0.0165901	0.077113	BVV32_07130	NC_999999999.1	1419803	1420000	-	198	protein_coding	hypothetical protein&&-- && -	-	40	29	16	47	62	72	26.0439	24.5508	10.2965	36.3485	33.7441	56.5341
BVV32_08300	2619.79	2216.86	2353.73	3055.27	2719.61	2874.31	-0.265675	0.0165939	0.077113	BVV32_08300	NC_999999999.1	1649947	1650906	-	960	protein_coding	D-glycerate dehydrogenase&&sp|B6YWH0|GYAR_THEON Glyoxylate reductase OS=Thermococcus onnurineus (strain NA1) OX=523850 GN=gyaR PE=3 SV=1 && PF00389:D-isomer specific 2-hydroxyacid dehydrogenase, catalytic domain|PF02826:D-isomer specific 2-hydroxyacid dehydrogenase, NAD binding domain	2-Hacid_dh_C	2797	1820	2531	2775	3511	2573	375.606	317.784	335.935	442.635	394.122	416.688
BVV32_03415	2008.16	2302.13	2498.8	3088.3	9378.82	3913.21	-1.26654	0.016684	0.0771515	BVV32_03415	NC_999999999.1	717791	718084	-	294	protein_coding	virulence factor EsxA&&sp|A0A0H2XI99|ESXA_STAA3 Type VII secretion system extracellular protein A OS=Staphylococcus aureus (strain USA300) OX=367830 GN=esxA PE=1 SV=1 && PF06013:Proteins of 100 residues with WXG	-	2144	1890	2687	2805	12108	3503	940.131	1077.57	1164.54	1460.96	4438.09	1852.4
BVV32_08820	2260.12	2119.42	1944.55	1829.86	1648.34	1792.95	0.263331	0.0166843	0.0771515	BVV32_08820	NC_999999999.1	1735415	1736671	-	1257	protein_coding	aminopeptidase&&sp|P39762|AMPS_BACSU Aminopeptidase AmpS OS=Bacillus subtilis (strain 168) OX=224308 GN=ampS PE=3 SV=3 && PF02073:Thermophilic metalloprotease (M29)	-	2413	1740	2091	1662	2128	1605	247.476	232.031	211.959	202.465	182.435	198.51
BVV32_00500	397.137	400.74	407.323	285.159	340.823	319.491	0.347575	0.0166884	0.0771515	BVV32_00500	NC_999999999.1	102982	103677	+	696	protein_coding	lantibiotic ABC transporter ATP-binding protein&&sp|P96605|YDBJ_BACSU Uncharacterized ABC transporter ATP-binding protein YdbJ OS=Bacillus subtilis (strain 168) OX=224308 GN=ydbJ PE=3 SV=1 && PF00005:ABC transporter	ABC_tran	424	329	438	259	440	286	78.5358	79.2354	80.186	56.9829	68.1263	63.8851
BVV32_14015	518.9	605.374	526.358	723.357	639.042	690.369	-0.315229	0.0168054	0.0775591	BVV32_14015	NC_999999999.1	2674581	2675534	+	954	protein_coding	hypothetical protein&&sp|P50728|YPBB_BACSU Uncharacterized protein YpbB OS=Bacillus subtilis (strain 168) OX=224308 GN=ypbB PE=4 SV=1 && PF14493:Helix-turn-helix domain	-	554	497	566	657	825	618	74.8639	87.3254	75.5966	105.456	93.1916	100.712
BVV32_05885	503.914	449.463	501.249	303.876	454.688	281.51	0.479715	0.0169184	0.0779053	BVV32_05885	NC_999999999.1	1185256	1185903	+	648	protein_coding	haloacid dehalogenase&&sp|Q87L12|GPH_VIBPA Phosphoglycolate phosphatase OS=Vibrio parahaemolyticus serotype O3:K6 (strain RIMD 2210633) OX=223926 GN=gph PE=3 SV=1 && PF13419:Haloacid dehalogenase-like hydrolase	-	538	369	539	276	587	252	107.033	95.4518	105.986	65.2211	97.619	60.46
BVV32_01145	317.522	326.439	332.926	342.411	691.715	421.148	-0.578406	0.0169385	0.0779053	BVV32_01145	NC_999999999.1	224066	224266	-	201	protein_coding	hypothetical protein&&-- && -	-	339	268	358	311	893	377	217.427	223.497	226.945	236.929	478.77	291.6
BVV32_14725	495.484	505.493	451.961	531.783	622.776	713.829	-0.36345	0.0169894	0.0780062	BVV32_14725	NC_999999999.1	2794106	2794738	-	633	protein_coding	transcriptional regulator&&-- && PF13443:Cro/C1-type HTH DNA-binding domain	-	529	415	486	483	804	639	107.736	109.895	97.8287	116.842	136.875	156.942
Novel00141	544.19	772.248	959.719	585.732	559.259	475.886	0.489368	0.0171926	0.0788041	-	NC_999999999.1	1603186	1606098	-	2913	-	PF00365:Phosphofructokinase|PF00391:PEP-utilising enzyme, mobile domain|PF02887:Pyruvate kinase, alpha/beta domain|PF00224:Pyruvate kinase, barrel domain	PK	581	634	1032	532	722	426	25.7126	36.4822	45.1412	27.9657	26.7096	22.7359
BVV32_11145	724.025	713.781	849.054	1165.96	766.851	1153.97	-0.43053	0.0173324	0.0792008	BVV32_11145	NC_999999999.1	2145247	2145693	+	447	protein_coding	molybdopterin synthase catalytic subunit&&sp|Q5HDT6|MOAE_STAAC Molybdopterin synthase catalytic subunit OS=Staphylococcus aureus (strain COL) OX=93062 GN=moaE PE=3 SV=1 && PF02391:MoaE protein	-	773	586	913	1059	990	1033	222.937	219.747	260.254	362.779	238.671	359.282
BVV32_09915	522.647	598.066	567.276	410.673	501.164	408.86	0.349793	0.0173855	0.0792008	BVV32_09915	NC_999999999.1	1924237	1924656	+	420	protein_coding	hypothetical protein&&-- && -	-	558	491	610	373	647	366	171.276	195.959	185.061	135.992	166.007	135.48
BVV32_03925	1190.47	1361.79	1337.28	1127.42	1067.39	1034.44	0.267939	0.0173991	0.0792008	BVV32_03925	NC_999999999.1	832382	834022	+	1641	protein_coding	pyruvate decarboxylase&&sp|P23234|DCIP_ENTCL Indole-3-pyruvate decarboxylase OS=Enterobacter cloacae OX=550 GN=ipdC PE=1 SV=1 && PF00205:Thiamine pyrophosphate enzyme, central domain|PF02776:Thiamine pyrophosphate enzyme, N-terminal TPP binding domain|PF02775:Thiamine pyrophosphate enzyme, C-terminal TPP binding domain	TPP_enzyme_N	1271	1118	1438	1024	1378	926	99.8499	114.2	111.657	95.5532	90.4924	87.7294
BVV32_00960	1277.58	1293.58	1306.59	987.597	1201.4	939.483	0.307798	0.0174056	0.0792008	BVV32_00960	NC_999999999.1	189200	190060	+	861	protein_coding	2-dehydropantoate 2-reductase&&sp|Q9HRF0|PANE_HALSA 2-dehydropantoate 2-reductase OS=Halobacterium salinarum (strain ATCC 700922 / JCM 11081 / NRC-1) OX=64091 GN=VNG_0730C PE=3 SV=1 && PF02558:Ketopantoate reductase PanE/ApbA|PF08546:Ketopantoate reductase PanE/ApbA C terminal	-	1364	1062	1405	897	1551	841	204.231	206.754	207.925	159.53	194.124	151.857
BVV32_08645	22218.1	23313.6	23388.5	32984.8	22768.5	32117.8	-0.35039	0.0174265	0.0792008	BVV32_08645	NC_999999999.1	1703442	1704203	-	762	protein_coding	triose-phosphate isomerase&&sp|A7WZS8|TPIS_STAA1 Triosephosphate isomerase OS=Staphylococcus aureus (strain Mu3 / ATCC 700698) OX=418127 GN=tpiA PE=3 SV=1 && PF00121:Triosephosphate isomerase	-	23721	19140	25150	29959	29394	28751	4013.18	4210.36	4205.49	6020.41	4156.95	5865.98
BVV32_08185	6657.66	6933.18	6390.69	8689.09	7168.89	7987.28	-0.254904	0.0177527	0.0805468	BVV32_08185	NC_999999999.1	1629685	1632090	+	2406	protein_coding	Na+/H+ antiporter subunit A&&sp|Q2FIC3|MNHA1_STAA3 Na(+)/H(+) antiporter subunit A1 OS=Staphylococcus aureus (strain USA300) OX=367830 GN=mnhA1 PE=3 SV=1 && PF13244:Domain of unknown function (DUF4040)|PF00662:NADH-Ubiquinone oxidoreductase (complex I), chain 5 N-terminus|PF00361:Proton-conducting membrane transporter	-	7108	5692	6872	7892	9255	7150	380.858	396.554	363.933	502.28	414.526	462.012
Novel00056	3308.22	3784.5	5069.22	3414.2	3051.91	2797.23	0.392909	0.0179979	0.0815219	-	NC_999999999.1	785042	788128	+	3087	-	PF04055:Radical SAM superfamily|PF13353:4Fe-4S single cluster domain|PF01228:Glycine radical|PF02901:Pyruvate formate lyase-like	Radical_SAM	3532	3107	5451	3101	3940	2504	147.501	168.709	224.995	153.822	137.541	126.107
BVV32_01895	195.758	166.874	164.603	133.221	100.698	137.404	0.514017	0.0182034	0.0823138	BVV32_01895	NC_999999999.1	385701	386810	-	1110	protein_coding	capsular biosynthesis protein&&sp|Q9XC60|WBJC_PSEA1 UDP-2-acetamido-2,6-beta-L-arabino-hexul-4-ose reductase OS=Pseudomonas aeruginosa (strain ATCC 29260 / BCRC 12902 / CIP 102967 / NCIMB 11965 / PA103) OX=1081927 GN=wbjC PE=1 SV=1 && PF01370:NAD dependent epimerase/dehydratase family	Epimerase	209	137	177	121	130	123	24.2736	20.6886	20.3182	16.6923	12.6209	17.2276
BVV32_00265	149.863	103.535	105.086	85.878	72.0375	77.0801	0.615575	0.0183025	0.0826229	BVV32_00265	NC_999999999.1	51672	52607	-	936	protein_coding	peptide ABC transporter permease&&sp|Q2FVE8|CNTB_STAA8 Metal-staphylopine import system permease protein CntB OS=Staphylococcus aureus (strain NCTC 8325 / PS 47) OX=93061 GN=cntB PE=1 SV=1 && PF00528:Binding-protein-dependent transport system inner membrane component	BPD_transp_1	160	85	113	78	93	69	22.0371	15.2221	15.3828	12.7607	10.7073	11.4608
BVV32_12495	3051.58	3110.92	3757.97	2824.06	2055	2825.15	0.365626	0.0186358	0.0839861	BVV32_12495	NC_999999999.1	2376894	2378060	+	1167	protein_coding	succinyl-CoA ligase subunit beta&&sp|A7X1L8|SUCC_STAA1 Succinate--CoA ligase [ADP-forming] subunit beta OS=Staphylococcus aureus (strain Mu3 / ATCC 700698) OX=418127 GN=sucC PE=3 SV=1 && PF00549:CoA-ligase|PF08442:ATP-grasp domain	-	3258	2554	4041	2565	2653	2529	359.908	366.845	441.217	336.566	244.984	336.915
BVV32_04250	1120.22	998.806	995.988	919.335	800.933	842.295	0.283205	0.0187205	0.0842266	BVV32_04250	NC_999999999.1	893800	894387	-	588	protein_coding	nucleoside-triphosphate diphosphatase&&sp|Q5HGT2|IXTPA_STAAC dITP/XTP pyrophosphatase OS=Staphylococcus aureus (strain COL) OX=93062 GN=SACOL1162 PE=3 SV=1 && PF01725:Ham1 family	-	1196	820	1071	835	1034	754	262.219	233.759	232.084	217.452	189.502	199.36
BVV32_13790	1038.74	1023.17	1001.57	886.305	844.31	855.701	0.244702	0.0190742	0.0856746	BVV32_13790	NC_999999999.1	2632835	2633572	+	738	protein_coding	EVE domain-containing protein&&-- && -	-	1109	840	1077	805	1090	766	193.725	190.79	185.949	167.03	159.163	161.367
BVV32_01460	1427.44	1523.79	1551.17	2002.72	1566.23	2014.14	-0.309372	0.0194489	0.0872114	BVV32_01460	NC_999999999.1	298889	299443	-	555	protein_coding	DUF3816 family protein&&sp|Q6G5Z0|Y2570_STAAS UPF0397 protein SAS2570 OS=Staphylococcus aureus (strain MSSA476) OX=282459 GN=SAS2570 PE=3 SV=1 && PF07155:ECF-type riboflavin transporter, S component	-	1524	1251	1668	1819	2022	1803	354	377.83	382.946	501.873	392.608	505.063
BVV32_01755	346.558	450.681	427.782	489.945	573.202	511.633	-0.365832	0.0195108	0.0873434	BVV32_01755	NC_999999999.1	359171	359650	+	480	protein_coding	23S rRNA (pseudouridine(1915)-N(3))-methyltransferase RlmH&&sp|A7WWR5|RLMH_STAA1 Ribosomal RNA large subunit methyltransferase H OS=Staphylococcus aureus (strain Mu3 / ATCC 700698) OX=418127 GN=rlmH PE=3 SV=1 && PF02590:Predicted SPOUT methyltransferase	-	370	370	460	445	740	458	99.3737	129.209	122.11	141.962	166.135	148.343
Novel00190	25.2894	45.0681	66.9572	28.626	16.2665	17.8736	1.13905	0.0196539	0.0877066	-	NC_999999999.1	2411695	2411982	+	288	-	-	-	27	37	72	26	21	16	12.086	21.5348	31.8547	13.824	7.85775	8.63715
BVV32_03515	107.714	140.076	129.265	178.362	168.862	174.268	-0.470842	0.0196787	0.0877066	BVV32_03515	NC_999999999.1	736773	737564	-	792	protein_coding	PTS glucose transporter subunit IIABC&&sp|Q57071|PTG3C_STACT PTS system glucose-specific EIICBA component OS=Staphylococcus carnosus (strain TM300) OX=396513 GN=ptsG PE=1 SV=1 && PF00358:phosphoenolpyruvate-dependent sugar phosphotransferase system, EIIA 1	-	115	115	139	162	218	156	18.719	24.3391	22.3627	31.3216	29.6622	30.6226
BVV32_05500	5119.69	4410.58	4489.85	4147.47	3697.92	3943.37	0.250563	0.0196899	0.0877066	BVV32_05500	NC_999999999.1	1113603	1114709	+	1107	protein_coding	RNA polymerase sigma factor SigA&&sp|P0A0J0|SIGA_STAA8 RNA polymerase sigma factor SigA OS=Staphylococcus aureus (strain NCTC 8325 / PS 47) OX=93061 GN=sigA PE=1 SV=1 && PF03979:Sigma-70 factor, region 1.1|PF04542:Sigma-70 region 2|PF04545:Sigma-70, region 4|PF00140:Sigma-70 factor, region 1.2|PF04539:Sigma-70 region 3	Sigma70_r3	5466	3621	4828	3767	4774	3530	636.55	548.294	555.717	521.077	464.736	495.758
BVV32_12040	768.984	658.968	820.225	1092.19	808.679	996.456	-0.363166	0.0197539	0.087761	BVV32_12040	NC_999999999.1	2297847	2299406	-	1560	protein_coding	nitrate reductase subunit beta&&sp|P42176|NARH_BACSU Nitrate reductase beta chain OS=Bacillus subtilis (strain 168) OX=224308 GN=narH PE=3 SV=1 && PF13247:4Fe-4S dicluster domain|PF14711:Respiratory nitrate reductase beta C-terminal	-	821	541	882	992	1044	892	67.8468	58.1307	72.0407	97.3736	72.1186	88.8962
BVV32_11455	7416.34	7514.19	7270.43	6633.52	5776.94	6562.98	0.22692	0.0197675	0.087761	BVV32_11455	NC_999999999.1	2209316	2210770	-	1455	protein_coding	glutamate--tRNA ligase&&sp|A7WYU4|SYE_STAA1 Glutamate--tRNA ligase OS=Staphylococcus aureus (strain Mu3 / ATCC 700698) OX=418127 GN=gltX PE=3 SV=1 && PF00749:tRNA synthetases class I (E and Q), catalytic domain	-	7918	6169	7818	6025	7458	5875	701.558	710.697	684.647	634.086	552.371	627.752
BVV32_12220	440.222	378.815	357.105	256.533	353.216	258.051	0.434195	0.0198945	0.0881753	BVV32_12220	NC_999999999.1	2326628	2327209	+	582	protein_coding	histidine phosphatase family protein&&sp|Q7ZVE3|TIGRB_DANRE Fructose-2,6-bisphosphatase TIGAR B OS=Danio rerio OX=7955 GN=tigarb PE=1 SV=2 && PF00300:Histidine phosphatase superfamily (branch 1)	-	470	311	384	233	456	231	104.108	89.5715	84.0702	61.3037	84.4332	61.7066
BVV32_10285	253.83	291.115	314.327	312.684	506.586	377.581	-0.481819	0.0199264	0.0881753	BVV32_10285	NC_999999999.1	1978861	1979355	-	495	protein_coding	hypothetical protein&&-- && -	-	271	239	338	284	654	338	70.5789	80.9329	87.0052	87.8551	142.378	106.158
BVV32_10955	553.556	542.035	571.926	802.629	576.3	780.855	-0.370366	0.0200623	0.0886041	BVV32_10955	NC_999999999.1	2115650	2116378	+	729	protein_coding	trehalose operon repressor&&sp|P39796|TRER_BACSU HTH-type transcriptional regulator TreR OS=Bacillus subtilis (strain 168) OX=224308 GN=treR PE=1 SV=2 && PF07702:UTRA domain|PF00392:Bacterial regulatory proteins, gntR family	UTRA	591	445	615	729	744	699	104.513	102.321	107.493	153.128	109.981	149.071
BVV32_06390	575.099	644.352	568.206	774.003	694.039	718.297	-0.291134	0.0200893	0.0886041	BVV32_06390	NC_999999999.1	1273802	1274842	+	1041	protein_coding	sensor histidine kinase&&sp|Q6GBH0|GRAS_STAAS Sensor protein kinase GraS OS=Staphylococcus aureus (strain MSSA476) OX=282459 GN=graS PE=3 SV=1 && PF02518:Histidine kinase-, DNA gyrase B-, and HSP90-like ATPase	HATPase_c	614	529	611	703	896	643	76.0376	85.18	74.7867	103.409	92.7532	96.0292
Novel00217	156.419	246.047	332.926	137.625	193.649	127.35	0.67669	0.0202148	0.0890116	-	NC_999999999.1	2583058	2583643	+	586	-	PF16321:Sigma 54 modulation/S30EA ribosomal protein C terminus|PF02482:Sigma 54 modulation protein / S30EA ribosomal protein	-	167	202	358	125	250	114	36.7392	57.7812	77.843	32.6638	45.9742	30.2448
BVV32_01140	1645.68	1543.28	1388.43	1937.76	1683.97	1931.47	-0.278144	0.0203512	0.089118	BVV32_01140	NC_999999999.1	223375	224040	-	666	protein_coding	DNA-binding response regulator&&sp|O06978|YVCP_BACSU Uncharacterized transcriptional regulatory protein YvcP OS=Bacillus subtilis (strain 168) OX=224308 GN=yvcP PE=3 SV=1 && PF00072:Response regulator receiver domain|PF00486:Transcriptional regulatory protein, C terminal	Response_reg	1757	1267	1493	1760	2174	1729	340.101	318.886	285.64	404.662	351.768	403.612
Novel00024	204.188	286.243	381.284	245.523	143.3	173.151	0.637108	0.0203828	0.089118	-	NC_999999999.1	351949	354994	-	3046	-	PF09648:YycI protein|PF00512:His Kinase A (phospho-acceptor) domain|PF02518:Histidine kinase-, DNA gyrase B-, and HSP90-like ATPase|PF13426:PAS domain|PF07435:YycH protein	HATPase_c	218	235	410	223	185	155	9.22651	12.9321	17.1509	11.2106	6.54505	7.91124
BVV32_08925	668.763	761.285	680.731	794.922	991.484	840.061	-0.318308	0.020385	0.089118	BVV32_08925	NC_999999999.1	1750863	1751393	-	531	protein_coding	permease&&-- && PF11667:Putative zincin peptidase	-	714	625	732	722	1280	752	173.346	197.296	175.651	208.208	259.769	220.174
BVV32_00945	783.97	662.623	742.109	553.803	619.677	604.353	0.300383	0.0204031	0.089118	BVV32_00945	NC_999999999.1	187080	187451	-	372	protein_coding	aspartate 1-decarboxylase&&sp|A6U4X7|PAND_STAA2 Aspartate 1-decarboxylase OS=Staphylococcus aureus (strain JH1) OX=359787 GN=panD PE=3 SV=1 && PF02261:Aspartate decarboxylase	-	837	544	798	503	800	541	290.064	245.126	273.334	207.052	231.749	226.098
BVV32_10775	206.998	174.182	196.222	232.311	250.195	290.447	-0.41712	0.0204049	0.089118	BVV32_10775	NC_999999999.1	2077753	2078544	+	792	protein_coding	tandem-type lipoprotein&&sp|Q2YVQ6|Y394_STAAB Uncharacterized lipoprotein SAB0394 OS=Staphylococcus aureus (strain bovine RF122 / ET3-1) OX=273036 GN=SAB0394 PE=3 SV=2 && PF04507:Csa1 family	-	221	143	211	211	323	260	35.9731	30.2652	33.9462	40.7954	43.949	51.0377
Novel00196	26.226	24.3611	40.9183	17.616	10.0698	13.4052	1.17607	0.0205502	1	-	NC_999999999.1	2434495	2434653	+	159	-	-	-	28	20	44	16	13	12	22.7024	21.0846	35.2606	15.4091	8.81085	11.7335
BVV32_12080	1047.17	1461.67	947.63	659.499	498.84	1105.93	0.611107	0.0207712	0.0904854	BVV32_12080	NC_999999999.1	2309923	2310105	-	183	protein_coding	hypothetical protein&&-- && -	-	1118	1200	1019	599	644	990	787.592	1099.16	709.508	501.222	379.233	841.06
BVV32_08965	2972.9	2801.53	2751.75	3538.61	3037.19	3581.43	-0.251883	0.0207854	0.0904854	BVV32_08965	NC_999999999.1	1759859	1761058	-	1200	protein_coding	hypothetical protein&&sp|O34629|YERH_BACSU Uncharacterized lipoprotein YerH OS=Bacillus subtilis (strain 168) OX=224308 GN=yerH PE=3 SV=1 && PF07537:CamS sex pheromone cAM373 precursor	-	3174	2300	2959	3214	3921	3206	340.986	321.277	314.194	410.127	352.117	415.361
BVV32_08050	296.916	239.957	246.44	384.249	315.261	331.78	-0.393047	0.0210149	0.0913366	BVV32_08050	NC_999999999.1	1594312	1594518	+	207	protein_coding	hypothetical protein&&-- && -	-	317	197	265	349	407	297	197.424	159.525	163.121	258.172	211.883	223.064
BVV32_11310	5091.59	4690.73	4771.63	3958.09	4358.66	4200.31	0.217397	0.02105	0.0913416	BVV32_11310	NC_999999999.1	2178162	2178845	-	684	protein_coding	HAD family hydrolase&&sp|A7Z971|PPAX_BACVZ Pyrophosphatase PpaX OS=Bacillus velezensis (strain DSM 23117 / BGSC 10A6 / FZB42) OX=326423 GN=ppaX PE=3 SV=1 && PF13419:Haloacid dehalogenase-like hydrolase	-	5436	3851	5131	3595	5627	3760	1024.55	943.735	955.828	804.816	886.528	854.623
BVV32_04305	416.806	473.824	430.572	317.088	388.848	325.077	0.352764	0.021117	0.0914844	BVV32_04305	NC_999999999.1	906276	906535	-	260	protein_coding	cell division protein ZapA&&sp|A0RJF5|ZAPA_BACAH Cell division protein ZapA OS=Bacillus thuringiensis (strain Al Hakam) OX=412694 GN=zapA PE=3 SV=2 && PF05164:Cell division protein ZapA	-	445	389	463	288	502	291	220.647	250.789	226.904	169.618	208.066	174.005
Novel00023	57.1352	68.2111	92.9961	56.151	27.1109	37.9815	0.86242	0.0212724	0.09189	-	NC_999999999.1	351068	351795	-	728	-	PF14827:Double sensory domain of two-component sensor kinase	-	61	56	100	51	35	34	10.8021	12.894	17.5026	10.7274	5.18093	7.2609
BVV32_14420	895.431	920.85	854.634	775.104	644.464	764.098	0.292306	0.0212973	0.09189	BVV32_14420	NC_999999999.1	2745330	2746022	+	693	protein_coding	peptidase&&sp|P16396|SUBE_BACSU Minor extracellular protease Epr OS=Bacillus subtilis (strain 168) OX=224308 GN=epr PE=2 SV=1 && PF00082:Subtilase family	Peptidase_S8	956	756	919	704	832	684	177.842	182.861	168.973	155.558	129.378	153.45
Novel00201	723.088	951.302	1222.9	694.731	822.622	531.741	0.498345	0.0213133	0.09189	-	NC_999999999.1	2455581	2457659	+	2079	-	PF00381:PTS HPr component phosphorylation site|PF00391:PEP-utilising enzyme, mobile domain|PF02896:PEP-utilising enzyme, PEP-binding domain|PF05524:PEP-utilising enzyme, N-terminal	PTS-HPr	772	781	1315	631	1062	476	47.8711	62.9693	80.5945	46.476	55.048	35.5955
BVV32_08630	523.583	629.735	489.159	641.883	718.051	701.541	-0.330963	0.0214839	0.092477	BVV32_08630	NC_999999999.1	1699679	1700137	-	459	protein_coding	hypothetical protein&&-- && -	-	559	517	526	583	927	628	157.004	188.804	146.018	194.496	217.64	212.711
BVV32_06695	1577.31	1605.4	1498.17	2149.15	1617.36	2029.78	-0.307498	0.0216437	0.0930162	BVV32_06695	NC_999999999.1	1329856	1330860	+	1005	protein_coding	allophanate hydrolase&&sp|P75745|PXPC_ECOLI 5-oxoprolinase subunit C OS=Escherichia coli (strain K12) OX=83333 GN=pxpC PE=1 SV=1 && PF02626:Carboxyltransferase domain, subdomain A and B	-	1684	1318	1611	1952	2088	1817	216.016	219.827	204.251	297.418	223.891	281.081
BVV32_03685	222.921	199.761	201.801	307.179	240.125	281.51	-0.403757	0.0218314	0.0936725	BVV32_03685	NC_999999999.1	773048	774553	+	1506	protein_coding	long-chain fatty acid--CoA ligase&&sp|O07610|LCFB_BACSU Long-chain-fatty-acid--CoA ligase OS=Bacillus subtilis (strain 168) OX=224308 GN=lcfB PE=2 SV=2 && PF00501:AMP-binding enzyme|PF13193:AMP-binding enzyme C-terminal domain	AMP-binding	238	164	217	279	310	252	20.3734	18.2537	18.3598	28.3683	22.1824	26.0147
BVV32_08055	1668.16	1400.76	1404.24	2044.56	1613.48	1894.61	-0.310643	0.0220604	0.0945045	BVV32_08055	NC_999999999.1	1594746	1595687	+	942	protein_coding	DHH family phosphoesterase&&sp|O34600|NRNA_BACSU Bifunctional oligoribonuclease and PAP phosphatase NrnA OS=Bacillus subtilis (strain 168) OX=224308 GN=nrnA PE=1 SV=1 && PF01368:DHH family|PF02272:DHHA1 domain	-	1781	1150	1510	1857	2083	1696	243.738	204.635	204.249	301.867	238.292	279.91
BVV32_00755	3297.92	3291.19	3186.05	2990.31	2665.39	2746.96	0.218611	0.0224513	0.0960257	BVV32_00755	NC_999999999.1	152859	154013	-	1155	protein_coding	N-succinyldiaminopimelate aminotransferase&&sp|O31665|MTNE_BACSU L-glutamine--4-(methylsulfanyl)-2-oxobutanoate aminotransferase OS=Bacillus subtilis (strain 168) OX=224308 GN=mtnE PE=1 SV=1 && PF00155:Aminotransferase class I and II	Aminotran_1_2	3521	2702	3426	2716	3441	2459	393.002	392.135	377.954	360.082	321.051	330.994
BVV32_00345	296.916	252.138	292.938	362.229	343.146	366.41	-0.344127	0.0226277	0.0966265	BVV32_00345	NC_999999999.1	66251	67045	-	795	protein_coding	tandem-type lipoprotein&&sp|Q8NUV7|Y2407_STAAW Uncharacterized protein MW2407 OS=Staphylococcus aureus (strain MW2) OX=196620 GN=MW2407 PE=3 SV=2 && PF04507:Csa1 family	-	317	207	315	329	443	328	51.4047	43.6451	50.4867	63.3699	60.0493	64.1431
BVV32_05455	800.83	827.06	780.237	1038.24	867.548	1026.62	-0.282934	0.022706	0.0968071	BVV32_05455	NC_999999999.1	1105269	1105736	+	468	protein_coding	endoribonuclease YbeY&&sp|A7X2W8|YBEY_STAA1 Endoribonuclease YbeY OS=Staphylococcus aureus (strain Mu3 / ATCC 700698) OX=418127 GN=ybeY PE=3 SV=1 && PF02130:Uncharacterized protein family UPF0054	-	855	679	839	943	1120	919	235.522	243.196	228.428	308.546	257.895	305.29
BVV32_09435	9.36643	13.3986	17.6693	17.616	47.2504	31.2789	-1.26086	0.0229041	1	BVV32_09435	NC_999999999.1	1833232	1833405	-	174	protein_coding	hypothetical protein&&-- && -	-	10	11	19	16	61	28	7.40903	10.5968	13.9136	14.0807	37.7791	25.0179
Novel00186	364.354	560.306	774.657	422.784	353.991	380.932	0.554574	0.0229167	0.0975502	-	NC_999999999.1	2384962	2388479	-	3518	-	PF00227:Proteasome subunit|PF00589:Phage integrase family|PF06018:CodY GAF-like domain|PF08222:CodY helix-turn-helix domain|PF10431:C-terminal, D2-small domain, of ClpB protein|PF00004:ATPase family associated with various cellular activities (AAA)|PF07724:AAA domain (Cdc48 subfamily)	CodY	389	460	833	384	457	341	14.2549	21.9177	30.1705	16.7143	13.9988	15.0696
BVV32_13510	1089.32	1134.01	1110.37	1461.03	1182.03	1403.08	-0.278274	0.023043	0.0979326	BVV32_13510	NC_999999999.1	2568865	2569704	-	840	protein_coding	prolipoprotein diacylglyceryl transferase&&sp|Q6GB69|LGT_STAAS Phosphatidylglycerol--prolipoprotein diacylglyceryl transferase OS=Staphylococcus aureus (strain MSSA476) OX=282459 GN=lgt PE=3 SV=1 && PF01790:Prolipoprotein diacylglyceryl transferase	LGT	1163	931	1194	1327	1526	1256	178.489	185.782	181.117	241.905	195.77	232.463
BVV32_09425	147.99	121.806	153.444	173.958	274.207	173.151	-0.55694	0.0231503	0.098093	BVV32_09425	NC_999999999.1	1830181	1830606	-	426	protein_coding	toxin&&sp|Q53599|MAP_STAAU Protein map OS=Staphylococcus aureus OX=1280 GN=map PE=1 SV=1 && PF03642:MAP domain	-	158	100	165	158	354	155	47.8144	39.348	49.3524	56.7939	89.5499	56.5672
BVV32_08160	606.008	623.645	680.731	771.801	720.375	846.764	-0.290189	0.023164	0.098093	BVV32_08160	NC_999999999.1	1624735	1625925	-	1191	protein_coding	Ornithine aminotransferase 2&&sp|Q5HHC8|OAT2_STAAC Ornithine aminotransferase 2 OS=Staphylococcus aureus (strain COL) OX=93062 GN=rocD2 PE=3 SV=1 && PF00202:Aminotransferase class-III	Aminotran_3	647	512	732	701	930	758	70.0331	72.0594	78.3129	90.1281	84.1478	98.9465
BVV32_05205	3147.12	3042.7	2914.5	3552.93	3580.19	3377	-0.207359	0.0232092	0.098093	BVV32_05205	NC_999999999.1	1057705	1058823	+	1119	protein_coding	tRNA 2-thiouridine(34) synthase MnmA&&sp|Q6G8U8|MNMA_STAAS tRNA-specific 2-thiouridylase MnmA OS=Staphylococcus aureus (strain MSSA476) OX=282459 GN=mnmA PE=3 SV=1 && PF03054:tRNA methyl transferase	-	3360	2498	3134	3227	4622	3023	387.097	374.192	356.864	441.594	445.114	420.002
Novel00214	60.8818	92.5723	132.054	46.242	64.2915	54.738	0.783906	0.0232558	0.098093	-	NC_999999999.1	2566380	2566711	+	332	-	PF07992:Pyridine nucleotide-disulphide oxidoreductase	Pyr_redox_2	65	76	142	42	83	49	25.2398	38.3714	54.4985	19.3716	26.9409	22.9457
BVV32_01800	173.279	170.528	154.373	267.543	175.833	260.285	-0.493602	0.0232633	0.098093	BVV32_01800	NC_999999999.1	368695	369435	-	741	protein_coding	sulfonate ABC transporter ATP-binding protein&&sp|Q63A38|SSUB_BACCZ Aliphatic sulfonates import ATP-binding protein SsuB OS=Bacillus cereus (strain ZK / E33L) OX=288681 GN=ssuB PE=3 SV=1 && PF00005:ABC transporter	ABC_tran	185	140	166	243	227	233	32.1858	31.6696	28.5446	50.216	33.0125	48.8856
Novel00185	62.7551	82.8278	106.945	53.949	58.0948	37.9815	0.744939	0.0233127	0.0981471	-	NC_999999999.1	2371421	2371607	-	187	-	PF01245:Ribosomal protein L19	-	67	68	115	49	75	34	46.1896	60.9537	78.3592	40.1244	43.2206	28.267
Novel00125	165.786	208.288	389.654	172.857	175.833	113.944	0.722504	0.0234075	0.0983774	-	NC_999999999.1	1537744	1540047	-	2304	-	PF01063:Amino-transferase class IV|PF01546:Peptidase family M20/M25/M40	Peptidase_M20	177	171	419	157	227	102	9.90379	12.4407	23.1721	10.4345	10.6173	6.88273
BVV32_09250	30818.4	27865.5	29012.9	35620.6	31435.5	35231.2	-0.221947	0.023473	0.0983774	BVV32_09250	NC_999999999.1	1809625	1810458	+	834	protein_coding	50S ribosomal protein L2&&sp|A7X5G0|RL2_STAA1 50S ribosomal protein L2 OS=Staphylococcus aureus (strain Mu3 / ATCC 700698) OX=418127 GN=rplB PE=3 SV=1 && PF00181:Ribosomal Proteins L2, RNA binding domain|PF03947:Ribosomal Proteins L2, C-terminal domain	Ribosomal_L2_C	32903	22877	31198	32353	40583	31538	5086.05	4597.96	4766.45	5940.22	5243.84	5879.1
BVV32_03205	2622.6	2836.85	2876.37	2380.36	2457.02	2343.68	0.214696	0.0234772	0.0983774	BVV32_03205	NC_999999999.1	676209	678284	-	2076	protein_coding	lipase&&sp|Q99WQ6|LIP2_STAAM Lipase 2 OS=Staphylococcus aureus (strain Mu50 / ATCC 700699) OX=158878 GN=lip2 PE=3 SV=1 && PF04650:YSIRK type signal peptide	YSIRK_signal	2800	2329	3093	2162	3172	2098	173.877	188.051	189.839	159.471	164.656	157.116
Novel00187	643.474	902.58	1208.02	598.944	783.117	540.678	0.517008	0.0236208	0.0988248	-	NC_999999999.1	2388611	2391137	-	2527	-	PF00889:Elongation factor TS|PF00696:Amino acid kinase family|PF00318:Ribosomal protein S2	AA_kinase	687	741	1299	544	1011	484	35.0479	49.1525	65.4995	32.9646	43.1139	29.7771
BVV32_08385	2733.12	2177.88	2344.43	3341.53	2615.81	3048.57	-0.310907	0.0236651	0.098856	BVV32_08385	NC_999999999.1	1662490	1663740	-	1251	protein_coding	cysteine desulfurase&&sp|Q5HHH0|CSD_STAAC Probable cysteine desulfurase OS=Staphylococcus aureus (strain COL) OX=93062 GN=csd PE=3 SV=1 && PF00266:Aminotransferase class-V	Aminotran_5	2918	1788	2521	3035	3377	2729	300.704	239.576	256.773	371.497	290.901	339.148
BVV32_03020	2405.3	2149.87	2101.71	2870.31	2539.9	2521.3	-0.252301	0.0238391	0.0994282	BVV32_03020	NC_999999999.1	642763	643515	+	753	protein_coding	metal-dependent hydrolase&&-- && PF04199:Putative cyclase	-	2568	1765	2260	2607	3279	2257	439.654	392.9	382.426	530.152	469.265	465.993
BVV32_07735	1123.03	1148.63	1070.38	934.749	999.23	844.53	0.264601	0.0239456	0.0997175	BVV32_07735	NC_999999999.1	1520393	1521346	-	954	protein_coding	TIGR01212 family radical SAM protein&&sp|O35008|YTQA_BACSU Uncharacterized protein YtqA OS=Bacillus subtilis (strain 168) OX=224308 GN=ytqA PE=3 SV=1 && PF04055:Radical SAM superfamily|PF16199:Radical_SAM C-terminal domain	Radical_SAM	1199	943	1151	849	1290	756	162.025	165.69	153.731	136.274	145.718	123.202
BVV32_05800	1678.46	1881.9	1789.24	1435.7	1647.57	1328.24	0.276542	0.0241881	0.100435	BVV32_05800	NC_999999999.1	1168597	1169409	-	813	protein_coding	pyrroline-5-carboxylate reductase&&sp|Q5HFR9|P5CR_STAAC Pyrroline-5-carboxylate reductase OS=Staphylococcus aureus (strain COL) OX=93062 GN=proC PE=3 SV=1 && PF03807:NADP oxidoreductase coenzyme F420-dependent|PF14748:Pyrroline-5-carboxylate reductase dimerisation	F420_oxidored	1792	1545	1924	1304	2127	1189	284.157	318.545	301.542	245.607	281.935	227.371
BVV32_07865	3593.9	3945.28	3970.93	2794.34	3608.85	3061.98	0.281473	0.0241926	0.100435	BVV32_07865	NC_999999999.1	1555980	1556969	+	990	protein_coding	catabolite control protein A&&sp|Q5HF38|CCPA_STAAC Catabolite control protein A OS=Staphylococcus aureus (strain COL) OX=93062 GN=ccpA PE=3 SV=1 && PF00356:Bacterial regulatory proteins, lacI family|PF13377:Periplasmic binding protein-like domain	LacI	3837	3239	4270	2538	4659	2741	499.652	548.414	549.575	392.564	507.141	430.444
BVV32_01740	3106.84	3162.07	3058.64	3693.85	3620.46	3412.75	-0.201927	0.0242866	0.100575	BVV32_01740	NC_999999999.1	354273	355061	+	789	protein_coding	hypothetical protein&&-- && PF09648:YycH protein	-	3317	2596	3289	3355	4674	3055	541.975	551.519	531.154	651.133	638.386	601.973
BVV32_03195	425.236	416.575	379.424	289.563	359.413	307.203	0.348821	0.0243013	0.100575	BVV32_03195	NC_999999999.1	673868	675067	+	1200	protein_coding	NADH-dependent flavin oxidoreductase&&sp|P0DN73|OYE_STRPG Uncharacterized oxidoreductase SpyM50865 OS=Streptococcus pyogenes serotype M5 (strain Manfredo) OX=160491 GN=SpyM50865 PE=1 SV=1 && PF00724:NADH:flavin oxidoreductase / NADH oxidase family	Oxidored_FMN	454	342	408	263	464	275	48.7737	47.7724	43.3224	33.5605	41.6685	35.6282
BVV32_08175	3350.37	3477.55	3608.25	2500.37	3357.1	2571.57	0.307328	0.0243898	0.100786	BVV32_08175	NC_999999999.1	1628514	1629107	-	594	protein_coding	peptidylprolyl isomerase&&sp|Q2FIC1|PPI1_STAA3 Putative peptidyl-prolyl cis-trans isomerase OS=Staphylococcus aureus (strain USA300) OX=367830 GN=SAUSA300_0857 PE=3 SV=1 && PF00160:Cyclophilin type peptidyl-prolyl cis-trans isomerase/CLD	Pro_isomerase	3577	2855	3880	2271	4334	2302	776.325	805.661	832.299	585.443	786.274	602.507
Novel00157	31.8459	63.3389	77.1867	23.121	40.279	20.1078	1.02763	0.0247857	0.102265	-	NC_999999999.1	1717335	1717703	+	369	-	PF01475:Ferric uptake regulator family	FUR	34	52	83	21	52	18	11.8785	23.6216	28.6606	8.71459	15.1862	7.58384
BVV32_05875	1328.16	1280.18	1146.64	1114.21	1000	1017.68	0.262123	0.0249641	0.102843	BVV32_05875	NC_999999999.1	1183961	1184593	+	633	protein_coding	3-hexulose-6-phosphate synthase&&sp|Q2G0K7|HPS_STAA8 3-hexulose-6-phosphate synthase OS=Staphylococcus aureus (strain NCTC 8325 / PS 47) OX=93061 GN=SAOUHSC_00553 PE=3 SV=1 && PF00215:Orotidine 5'-phosphate decarboxylase / HUMPS family	-	1418	1051	1233	1012	1291	911	288.791	278.312	248.195	244.811	219.783	223.747
BVV32_12435	3991.04	3307.02	3750.53	5180.2	3697.15	5138.67	-0.342565	0.0250745	0.103089	BVV32_12435	NC_999999999.1	2362384	2365950	+	3567	protein_coding	chromosome segregation protein SMC&&sp|P51834|SMC_BACSU Chromosome partition protein Smc OS=Bacillus subtilis (strain 168) OX=224308 GN=smc PE=1 SV=3 && PF02463:RecF/RecN/SMC N terminal domain|PF06470:SMC proteins Flexible Hinge Domain	SMC_N	4261	2715	4033	4705	4773	4600	153.999	127.585	144.065	201.981	144.198	200.492
BVV32_06520	1382.48	1393.46	1474.92	1076.78	1335.4	1059.01	0.29069	0.0251153	0.103089	BVV32_06520	NC_999999999.1	1295989	1296864	-	876	protein_coding	undecaprenyl-diphosphatase&&sp|Q2FIV6|UPPP_STAA3 Undecaprenyl-diphosphatase OS=Staphylococcus aureus (strain USA300) OX=367830 GN=uppP PE=3 SV=1 && PF02673:Bacitracin resistance protein BacA	-	1476	1144	1586	978	1724	948	217.217	218.904	230.692	170.958	212.082	168.247
BVV32_09710	2238.58	2226.61	2336.06	2478.35	2920.23	2617.37	-0.237626	0.025139	0.103089	BVV32_09710	NC_999999999.1	1886109	1887032	-	924	protein_coding	transcriptional regulator&&sp|B7JGI9|TAGU_BACC0 Polyisoprenyl-teichoic acid--peptidoglycan teichoic acid transferase TagU OS=Bacillus cereus (strain AH820) OX=405535 GN=tagU PE=3 SV=1 && PF03816:Cell envelope-related transcriptional attenuator domain	-	2390	1828	2512	2251	3770	2343	333.455	331.617	346.403	373.042	439.684	394.224
Novel00179	44.0222	56.0306	59.5175	33.03	34.8569	21.225	0.829611	0.0252092	0.103131	-	NC_999999999.1	2290224	2290643	+	420	-	PF00375:Sodium:dicarboxylate symporter family	SDF	47	46	64	30	45	19	14.4264	18.3587	19.4162	10.9377	11.5461	7.03311
BVV32_03255	362.481	392.214	425.922	273.048	363.286	233.474	0.435671	0.025226	0.103131	BVV32_03255	NC_999999999.1	689195	690145	-	951	protein_coding	transcriptional regulator&&-- && PF13303:Phosphotransferase system, EIIC	-	387	322	458	248	469	209	52.4616	56.7555	61.3647	39.9324	53.1452	34.1671
BVV32_10885	2280.73	2353.28	2578.78	2099.61	1803.26	2130.31	0.258635	0.0253657	0.103545	BVV32_10885	NC_999999999.1	2098088	2098747	+	660	protein_coding	methionine ABC transporter permease&&sp|Q9KTJ6|METI_VIBCH Probable D-methionine transport system permease protein MetI OS=Vibrio cholerae serotype O1 (strain ATCC 39315 / El Tor Inaba N16961) OX=243277 GN=metI PE=3 SV=1 && PF00528:Binding-protein-dependent transport system inner membrane component	BPD_transp_1	2435	1932	2773	1907	2328	1907	475.626	490.677	535.353	442.447	380.111	449.21
BVV32_11675	3.74657	14.6167	10.2296	1.101	0.774597	3.35131	2.49284	0.0253778	1	BVV32_11675	NC_999999999.1	2242114	2242362	+	249	protein_coding	hypothetical protein&&-- && PF06260:Protein of unknown function (DUF1024)	-	4	12	11	1	1	3	2.07096	8.0782	5.62895	0.614971	0.432785	1.87312
BVV32_14665	1046.23	810.007	739.319	1162.66	1159.57	996.456	-0.354475	0.0254505	0.103733	BVV32_14665	NC_999999999.1	2780698	2781093	+	396	protein_coding	mobilization protein&&-- && -	-	1117	665	795	1056	1497	892	363.638	281.487	255.803	408.341	407.378	350.197
Novel00121	249.147	394.65	484.51	290.664	216.112	264.753	0.550258	0.0256397	0.104346	-	NC_999999999.1	1465170	1466707	+	1538	-	PF00013:KH domain|PF01966:HD domain|PF12072:RNase Y N-terminal region	HD	266	324	521	264	279	237	22.2965	35.3119	43.1634	26.2846	19.5488	23.9571
BVV32_11230	1500.5	1433.65	1487.94	1746.19	1686.3	1687.94	-0.210984	0.0259452	0.105414	BVV32_11230	NC_999999999.1	2161275	2162543	+	1269	protein_coding	isocitrate dehydrogenase (NADP(+))&&sp|Q6G8N2|IDH_STAAS Isocitrate dehydrogenase [NADP] OS=Staphylococcus aureus (strain MSSA476) OX=282459 GN=icd PE=3 SV=1 && PF00180:Isocitrate/isopropylmalate dehydrogenase	-	1602	1177	1600	1586	2177	1511	162.747	155.47	160.654	191.38	184.871	185.117
BVV32_03480	868.268	1074.33	948.56	1213.3	1111.55	1176.31	-0.277022	0.0260013	0.105414	BVV32_03480	NC_999999999.1	731576	732457	+	882	protein_coding	ribose transporter RbsU&&sp|Q5HJA6|RBSU_STAAC Putative ribose uptake protein RbsU OS=Staphylococcus aureus (strain COL) OX=93062 GN=rbsU PE=3 SV=1 && PF06800:Sugar transport protein	-	927	882	1020	1102	1435	1053	135.495	167.623	147.355	191.323	175.329	185.611
Novel00026	62.7551	76.7375	121.825	49.545	61.1931	42.4499	0.765676	0.0260243	0.105414	-	NC_999999999.1	410726	411112	+	387	-	PF02777:Iron/manganese superoxide dismutases, C-terminal domain|PF00081:Iron/manganese superoxide dismutases, alpha-hairpin domain	-	67	63	131	45	79	38	22.319	27.2874	43.1315	17.8056	21.9982	15.2657
BVV32_00760	207.935	225.34	197.152	157.443	126.259	178.736	0.451928	0.0260591	0.105414	BVV32_00760	NC_999999999.1	154440	155948	-	1509	protein_coding	dehydrosqualene desaturase&&sp|Q2FDU6|CRTN_STAA3 4,4'-diapophytoene desaturase (4,4'-diaponeurosporene-forming) OS=Staphylococcus aureus (strain USA300) OX=367830 GN=crtN PE=3 SV=1 && PF01593:Flavin containing amine oxidoreductase	Amino_oxidase	222	185	212	143	163	160	18.9659	20.5502	17.9011	14.5111	11.6404	16.4844
BVV32_12035	165.786	190.017	165.533	264.24	183.579	280.393	-0.479171	0.0261067	0.105448	BVV32_12035	NC_999999999.1	2297279	2297869	-	591	protein_coding	nitrate reductase molybdenum cofactor assembly chaperone&&sp|P42178|NARJ_BACSU Probable nitrate reductase molybdenum cofactor assembly chaperone NarJ OS=Bacillus subtilis (strain 168) OX=224308 GN=narJ PE=3 SV=1 && PF02613:Nitrate reductase delta subunit	-	177	156	178	240	237	251	38.6097	44.2456	38.3766	62.1839	43.2148	66.0282
BVV32_01010	9056.4	8970.98	9437.24	8200.24	7914.83	8096.76	0.182004	0.0264704	0.106756	BVV32_01010	NC_999999999.1	199701	201299	-	1599	protein_coding	acyl--CoA ligase&&sp|C0SPB0|YTCI_BACSU Uncharacterized acyl--CoA ligase YtcI OS=Bacillus subtilis (strain 168) OX=224308 GN=ytcI PE=3 SV=1 && PF00501:AMP-binding enzyme|PF13193:AMP-binding enzyme C-terminal domain	AMP-binding	9669	7365	10148	7448	10218	7248	779.55	772.07	808.66	713.256	688.635	704.714
BVV32_09185	399.947	624.863	454.751	400.764	302.867	379.815	0.449441	0.0266115	0.107164	BVV32_09185	NC_999999999.1	1799408	1799572	-	165	protein_coding	hypothetical protein&&-- && -	-	427	513	489	364	391	340	333.622	521.154	377.623	337.809	255.367	320.36
BVV32_12000	6085.37	5247.39	5051.55	3748.9	5363.31	3543.45	0.372066	0.0267552	0.107362	BVV32_12000	NC_999999999.1	2291609	2292055	+	447	protein_coding	transcriptional regulator&&sp|Q2FEB2|SARZ_STAA3 HTH-type transcriptional regulator SarZ OS=Staphylococcus aureus (strain USA300) OX=367830 GN=sarZ PE=3 SV=1 && PF01047:MarR family	MarR	6497	4308	5432	3405	6924	3172	1873.77	1615.48	1548.41	1166.44	1669.25	1103.24
BVV32_07895	135.813	113.279	120.895	187.17	178.932	145.223	-0.465892	0.0267578	0.107362	BVV32_07895	NC_999999999.1	1563208	1565895	+	2688	protein_coding	haptoglobin-binding heme uptake protein HarA&&sp|Q2FXJ2|ISDH_STAA8 Iron-regulated surface determinant protein H OS=Staphylococcus aureus (strain NCTC 8325 / PS 47) OX=93061 GN=isdH PE=1 SV=1 && PF04650:YSIRK type signal peptide|PF05031:Iron Transport-associated domain	YSIRK_signal	145	93	130	170	231	130	6.95424	5.79944	6.16237	9.68442	9.26092	7.51895
BVV32_06505	747.441	744.232	777.447	574.722	683.969	611.055	0.277356	0.0267807	0.107362	BVV32_06505	NC_999999999.1	1294105	1294671	-	567	protein_coding	Rossman fold protein%2C TIGR00730 family&&sp|O06986|YVDD_BACSU LOG family protein YvdD OS=Bacillus subtilis (strain 168) OX=224308 GN=yvdD PE=1 SV=1 && PF03641:Possible lysine decarboxylase	-	798	611	836	522	883	547	181.439	180.63	187.87	140.975	167.822	149.985
BVV32_07775	545.126	601.72	596.105	742.074	711.854	654.622	-0.275759	0.0268303	0.107401	BVV32_07775	NC_999999999.1	1536723	1537145	+	423	protein_coding	hypothetical protein&&-- && -	-	582	494	641	674	919	586	177.375	195.758	193.086	243.991	234.124	215.377
BVV32_13485	867.331	946.43	891.832	967.779	1173.51	1127.16	-0.274322	0.0269294	0.107637	BVV32_13485	NC_999999999.1	2565440	2565724	+	285	protein_coding	co-chaperone GroES&&sp|A7X4J3|CH10_STAA1 10 kDa chaperonin OS=Staphylococcus aureus (strain Mu3 / ATCC 700698) OX=418127 GN=groS PE=3 SV=1 && PF00166:Chaperonin 10 Kd subunit	-	926	777	959	879	1515	1009	418.868	456.992	428.754	472.278	572.848	550.414
BVV32_01520	179.835	181.49	188.782	242.22	265.687	212.25	-0.391661	0.0272061	0.108582	BVV32_01520	NC_999999999.1	311347	311859	-	513	protein_coding	hypothetical protein&&-- && PF03729:Short repeat of unknown function (DUF308)	-	192	149	203	220	343	190	48.2497	48.6857	50.4211	65.6688	72.0524	57.581
BVV32_01575	1454.61	1752.78	2028.24	2108.41	2048.81	2380.55	-0.320129	0.0274913	0.109377	BVV32_01575	NC_999999999.1	318357	318752	-	396	protein_coding	hypothetical protein&&-- && PF11345:Protein of unknown function (DUF3147)	-	1553	1439	2181	1915	2645	2131	505.577	609.113	701.769	740.504	719.784	836.626
Novel00050	55.2619	57.2486	65.0972	40.737	21.6887	40.2157	0.809441	0.027523	0.109377	-	NC_999999999.1	743943	744379	+	437	-	-	-	59	47	70	37	28	36	17.4053	18.0281	20.4104	12.9651	6.90475	12.8075
BVV32_09430	550.746	512.802	538.447	706.842	577.075	695.955	-0.302498	0.0275274	0.109377	BVV32_09430	NC_999999999.1	1830795	1833242	-	2448	protein_coding	hyaluronate lyase&&sp|Q59801|HYSA_STAA8 Hyaluronate lyase OS=Staphylococcus aureus (strain NCTC 8325 / PS 47) OX=93061 GN=hysA PE=3 SV=1 && PF02884:Polysaccharide lyase family 8, C-terminal beta-sandwich domain|PF08124:Polysaccharide lyase family 8, N terminal alpha-helical domain|PF02278:Polysaccharide lyase family 8, super-sandwich domain	-	588	421	579	642	745	623	30.9654	28.8273	30.1371	40.1585	32.7957	39.5658
BVV32_10875	2326.62	2271.67	2216.1	2547.71	2707.99	2574.92	-0.200934	0.0281436	0.11166	BVV32_10875	NC_999999999.1	2095621	2096763	+	1143	protein_coding	cystathionine gamma-synthase&&sp|O05394|MCCB_BACSU Cystathionine gamma-lyase OS=Bacillus subtilis (strain 168) OX=224308 GN=mccB PE=1 SV=1 && PF01053:Cys/Met metabolism PLP-dependent enzyme	Cys_Met_Meta_PP	2484	1865	2383	2314	3496	2305	280.166	273.505	265.651	310.007	329.607	313.522
BVV32_04260	1211.08	883.091	927.171	1293.67	1240.13	1239.98	-0.319664	0.0282483	0.111882	BVV32_04260	NC_999999999.1	895440	896255	-	816	protein_coding	succinate dehydrogenase iron-sulfur subunit&&sp|P08066|SDHB_BACSU Succinate dehydrogenase iron-sulfur subunit OS=Bacillus subtilis (strain 168) OX=224308 GN=sdhB PE=3 SV=3 && PF13183:4Fe-4S dicluster domain|PF13085:2Fe-2S iron-sulfur cluster binding domain	-	1293	725	997	1175	1601	1110	204.277	148.929	155.682	220.497	211.433	211.483
BVV32_06145	354.988	370.289	342.226	265.341	304.416	280.393	0.32482	0.0282828	0.111882	BVV32_06145	NC_999999999.1	1227390	1228340	+	951	protein_coding	enterobactin ABC transporter permease&&sp|O34451|YVRB_BACSU Uncharacterized ABC transporter permease protein YvrB OS=Bacillus subtilis (strain 168) OX=224308 GN=yvrB PE=3 SV=1 && PF01032:FecCD transport family	-	379	304	368	241	393	251	51.3771	53.5828	49.3062	38.8053	44.5332	41.0333
BVV32_00730	126.447	138.858	144.144	100.191	107.669	81.5485	0.494743	0.0283421	0.111951	BVV32_00730	NC_999999999.1	147448	148047	-	600	protein_coding	maltose acetyltransferase&&sp|Q9KWJ8|ATRF2_STAA1 Putative acetyltransferase OS=Staphylococcus aureus (strain Mu3 / ATCC 700698) OX=418127 GN=SAHV_2539 PE=3 SV=1 && PF00132:Bacterial transferase hexapeptide (six repeats)|PF12464:Maltose acetyltransferase	Hexapep	135	114	155	91	139	73	29.0064	31.8483	32.9166	23.2244	24.9652	18.9154
BVV32_07090	2249.82	2644.4	2063.58	2705.16	2828.05	2821.8	-0.264874	0.0286388	0.112957	BVV32_07090	NC_999999999.1	1412818	1413672	+	855	protein_coding	hypothetical protein&&-- && -	-	2402	2171	2219	2457	3651	2526	362.174	425.624	330.693	440.041	460.169	459.315
BVV32_08635	61756.6	55612.8	55279.7	72617.5	62963.1	65956	-0.22317	0.0287044	0.11305	BVV32_08635	NC_999999999.1	1700488	1701792	-	1305	protein_coding	enolase&&sp|A7WZT2|ENO_STAA1 Enolase OS=Staphylococcus aureus (strain Mu3 / ATCC 700698) OX=418127 GN=eno PE=3 SV=1 && PF03952:Enolase, N-terminal domain|PF00113:Enolase, C-terminal TIM barrel domain	-	65934	45657	59443	65956	81285	59042	6513.43	5864.48	5803.96	7739.23	6712.3	7033.86
BVV32_14640	458.955	494.531	397.093	568.116	575.525	526.155	-0.308882	0.0290327	0.114176	BVV32_14640	NC_999999999.1	2777855	2778397	+	543	protein_coding	resolvase&&sp|Q06237|TNR6_ENTFC Transposon Tn1546 resolvase OS=Enterococcus faecium OX=1352 PE=3 SV=1 && PF02796:Helix-turn-helix domain of resolvase|PF00239:Resolvase, N terminal domain	Resolvase	490	406	427	516	743	471	116.334	125.331	100.199	145.514	147.455	134.854
BVV32_02015	174.216	168.092	162.743	244.422	189.776	240.177	-0.412536	0.0290764	0.11418	BVV32_02015	NC_999999999.1	414089	415255	-	1167	protein_coding	glycosyltransferase family 1 protein&&sp|O05083|Y1698_HAEIN Uncharacterized glycosyltransferase HI_1698 OS=Haemophilus influenzae (strain ATCC 51907 / DSM 11121 / KW20 / Rd) OX=71421 GN=HI_1698 PE=3 SV=1 && PF00534:Glycosyl transferases group 1|PF13439:Glycosyltransferase Family 4	Glycos_transf_1	186	138	175	222	245	215	20.5472	19.8217	19.1074	29.1297	22.6239	28.6425
BVV32_08990	3231.42	3180.34	3076.31	2848.29	2573.98	2800.58	0.206984	0.0293244	0.114986	BVV32_08990	NC_999999999.1	1766543	1767838	-	1296	protein_coding	adenylosuccinate lyase&&sp|Q2FFI7|PUR8_STAA3 Adenylosuccinate lyase OS=Staphylococcus aureus (strain USA300) OX=367830 GN=purB PE=3 SV=1 && PF10397:Adenylosuccinate lyase C-terminus|PF00206:Lyase	-	3450	2611	3308	2587	3323	2507	343.182	337.703	325.233	305.665	276.31	300.741
BVV32_07040	12549.1	12519.2	12591.7	15216.9	13282	14898.8	-0.204439	0.0295177	0.115575	BVV32_07040	NC_999999999.1	1402161	1403678	-	1518	protein_coding	catalase&&sp|Q2FH99|CATA_STAA3 Catalase OS=Staphylococcus aureus (strain USA300) OX=367830 GN=katA PE=3 SV=1 && PF00199:Catalase|PF06628:Catalase-related immune-responsive	Catalase	13398	10278	13540	13821	17147	13337	1137.83	1134.93	1136.53	1394.19	1217.27	1365.93
BVV32_04515	915.1	886.745	926.241	805.932	737.416	769.684	0.239556	0.0295774	0.11564	BVV32_04515	NC_999999999.1	945481	946554	-	1074	protein_coding	spermidine/putrescine ABC transporter substrate-binding protein&&sp|P44731|POTD2_HAEIN Spermidine/putrescine-binding periplasmic protein 2 OS=Haemophilus influenzae (strain ATCC 51907 / DSM 11121 / KW20 / Rd) OX=71421 GN=potD-A PE=3 SV=2 && PF13416:Bacterial extracellular solute-binding protein	-	977	728	996	732	952	689	117.274	113.621	118.165	104.366	95.5221	99.7374
BVV32_09115	1859.24	1693.1	1559.54	1223.21	1645.24	1155.08	0.343898	0.0299402	0.116889	BVV32_09115	NC_999999999.1	1788878	1789441	+	564	protein_coding	thioredoxin family protein&&-- && PF14595:Thioredoxin	-	1985	1390	1677	1111	2124	1034	453.725	413.112	378.868	301.64	405.832	285.026
BVV32_08255	2400.62	2498.23	2407.67	2132.64	2206.05	1956.05	0.214252	0.0302949	0.117818	BVV32_08255	NC_999999999.1	1643221	1644285	+	1065	protein_coding	FAD-dependent oxidoreductase&&sp|O32117|YUTJ_BACSU NADH dehydrogenase-like protein YutJ OS=Bacillus subtilis (strain 168) OX=224308 GN=yutJ PE=3 SV=2 && PF07992:Pyridine nucleotide-disulphide oxidoreductase	Pyr_redox_2	2563	2051	2589	1937	2848	1751	310.249	322.811	309.754	278.506	288.179	255.611
BVV32_06305	4295.44	4231.53	4060.21	3750	3683.98	3629.47	0.186099	0.0303004	0.117818	BVV32_06305	NC_999999999.1	1259378	1260607	+	1230	protein_coding	nucleoside permease&&sp|P42312|NUPG_BACSU Purine nucleoside transport protein NupG OS=Bacillus subtilis (strain 168) OX=224308 GN=nupG PE=1 SV=2 && PF07662:Na+ dependent nucleoside transporter C-terminus|PF01773:Na+ dependent nucleoside transporter N-terminus	-	4586	3474	4366	3406	4756	3249	480.662	473.432	452.285	424.027	416.685	410.665
BVV32_06320	841.105	861.166	806.276	704.64	731.994	681.433	0.242605	0.0303809	0.117818	BVV32_06320	NC_999999999.1	1262247	1263044	+	798	protein_coding	iron-enterobactin transporter ATP-binding protein&&sp|P49938|FHUC_BACSU Iron(3+)-hydroxamate import ATP-binding protein FhuC OS=Bacillus subtilis (strain 168) OX=224308 GN=fhuC PE=3 SV=1 && PF00005:ABC transporter	ABC_tran	898	707	867	640	945	610	145.072	148.508	138.436	122.809	127.615	118.842
BVV32_12720	13966.3	12928.4	13401.7	12376.3	10725.1	11719.5	0.210902	0.0304272	0.117818	BVV32_12720	NC_999999999.1	2416519	2418612	-	2094	protein_coding	zinc metalloprotease&&sp|Q4L3G8|FTSH_STAHJ ATP-dependent zinc metalloprotease FtsH OS=Staphylococcus haemolyticus (strain JCSC1435) OX=279808 GN=ftsH PE=3 SV=1 && PF17862:AAA+ lid domain|PF06480:FtsH Extracellular|PF00004:ATPase family associated with various cellular activities (AAA)|PF01434:Peptidase family M41	AAA	14911	10614	14411	11241	13846	10491	917.996	849.64	876.903	822.02	712.556	778.903
BVV32_12145	3007.56	2909.94	3289.27	2567.53	2226.97	2847.49	0.269683	0.0304407	0.117818	BVV32_12145	NC_999999999.1	2318266	2319363	+	1098	protein_coding	GTP-binding protein YchF&&sp|P37518|YCHF_BACSU Ribosome-binding ATPase YchF OS=Bacillus subtilis (strain 168) OX=224308 GN=ychF PE=2 SV=1 && PF06071:Protein of unknown function (DUF933)|PF01926:50S ribosome-binding GTPase	-	3211	2389	3537	2332	2875	2549	377.006	364.709	410.456	325.222	282.167	360.92
BVV32_00010	1314.11	1332.55	1304.73	1164.86	1166.54	1009.86	0.241012	0.0304415	0.117818	BVV32_00010	NC_999999999.1	1395	2372	+	978	protein_coding	gamma-hemolysin component B&&sp|Q2FVK1|HLGB_STAA8 Gamma-hemolysin component B OS=Staphylococcus aureus (strain NCTC 8325 / PS 47) OX=93061 GN=hlgB PE=1 SV=1 && PF07968:Leukocidin/Hemolysin toxin family	-	1403	1094	1403	1058	1506	904	184.939	187.504	182.79	165.654	165.942	143.705
BVV32_05360	786.78	757.631	833.245	463.521	773.047	549.615	0.409891	0.0305552	0.117977	BVV32_05360	NC_999999999.1	1085145	1085606	+	462	protein_coding	ComE operon protein 2&&sp|P32393|COMEB_BACSU ComE operon protein 2 OS=Bacillus subtilis (strain 168) OX=224308 GN=comEB PE=3 SV=1 && PF00383:Cytidine and deoxycytidylate deaminase zinc-binding region	-	840	622	896	421	998	492	234.395	225.674	247.115	139.539	232.788	165.564
BVV32_11260	1460.23	1537.19	1539.08	1992.81	1501.17	2224.15	-0.332975	0.0305703	0.117977	BVV32_11260	NC_999999999.1	2170224	2171096	+	873	protein_coding	DNA-formamidopyrimidine glycosylase&&sp|B8F586|FPG_HAEPS Formamidopyrimidine-DNA glycosylase OS=Haemophilus parasuis serovar 5 (strain SH0165) OX=557723 GN=mutM PE=3 SV=1 && PF06831:Formamidopyrimidine-DNA glycosylase H2TH domain|PF01149:Formamidopyrimidine-DNA glycosylase N-terminal domain	H2TH	1559	1262	1655	1810	1938	1991	230.22	242.314	241.556	317.481	239.227	354.568
BVV32_08620	984.412	1070.67	1035.05	1277.16	1143.3	1219.88	-0.236101	0.0306294	0.118035	BVV32_08620	NC_999999999.1	1698523	1699263	-	741	protein_coding	carboxylesterase&&sp|O32232|EST_BACSU Carboxylesterase OS=Bacillus subtilis (strain 168) OX=224308 GN=est PE=2 SV=2 && PF12146:Serine aminopeptidase, S33	-	1051	879	1113	1160	1476	1092	182.85	198.84	191.386	239.714	214.654	229.112
BVV32_14370	1290.69	1376.4	1434.93	1229.82	1011.62	1179.66	0.263294	0.0315268	0.12132	BVV32_14370	NC_999999999.1	2738381	2739136	-	756	protein_coding	peptide chain release factor 1&&sp|A7X4W4|RF1_STAA1 Peptide chain release factor 1 OS=Staphylococcus aureus (strain Mu3 / ATCC 700698) OX=418127 GN=prfA PE=3 SV=1 && PF00472:RF-1 domain|PF03462:PCRF domain	-	1378	1130	1543	1117	1306	1056	234.984	250.547	260.063	226.248	186.163	217.163
Novel00128	44.9589	30.4514	44.6381	29.727	12.3935	18.9907	0.998504	0.0317104	0.121778	-	NC_999999999.1	1547110	1547302	-	193	-	-	-	48	25	48	27	16	17	32.0623	21.7128	31.6897	21.422	8.93376	13.6941
Novel00089	23.4161	37.7597	46.498	23.121	15.4919	14.5223	1.02393	0.0317366	0.121778	-	NC_999999999.1	1112260	1112541	-	282	-	PF13662:Toprim domain	-	25	31	50	21	20	13	11.4288	18.4266	22.592	11.4031	7.6428	7.167
BVV32_10085	540.443	483.568	527.288	450.309	327.654	439.021	0.354908	0.0319296	0.122344	BVV32_10085	NC_999999999.1	1949904	1950374	+	471	protein_coding	tRNA (uridine(34)/cytosine(34)/5-carboxymethylaminomethyluridine(34)-2'-O)-methyltransferase TrmL&&sp|Q721N0|TRML_LISMF Putative tRNA (cytidine(34)-2'-O)-methyltransferase OS=Listeria monocytogenes serotype 4b (strain F2365) OX=265669 GN=LMOf2365_0956 PE=3 SV=1 && PF00588:SpoU rRNA Methylase family	SpoU_methylase	577	397	567	409	423	393	157.93	141.287	153.39	132.971	96.7812	129.722
BVV32_13515	1968.82	2015.88	2071.02	2281.27	2302.88	2340.33	-0.193348	0.0322012	0.123209	BVV32_13515	NC_999999999.1	2569710	2570642	-	933	protein_coding	HPr kinase/phosphorylase&&sp|A7WZQ8|HPRK_STAA1 HPr kinase/phosphorylase OS=Staphylococcus aureus (strain Mu3 / ATCC 700698) OX=418127 GN=hprK PE=3 SV=1 && PF02603:HPr Serine kinase N terminus|PF07475:HPr Serine kinase C-terminal domain	-	2102	1655	2227	2072	2973	2095	290.444	297.337	304.139	340.065	343.388	349.096
BVV32_09600	350.304	403.177	438.941	418.38	633.62	517.219	-0.398899	0.032348	0.123558	BVV32_09600	NC_999999999.1	1863843	1864358	+	516	protein_coding	hypothetical protein&&sp|O32205|YVSG_BACSU Uncharacterized protein YvsG OS=Bacillus subtilis (strain 168) OX=224308 GN=yvsG PE=3 SV=1 && PF04307:LexA-binding, inner membrane-associated putative hydrolase	-	374	331	472	380	818	463	93.44	107.525	116.554	112.769	170.834	139.5
BVV32_10785	57.1352	52.3764	73.4669	83.676	82.1072	118.413	-0.62615	0.0323846	0.123558	BVV32_10785	NC_999999999.1	2079572	2080366	+	795	protein_coding	tandem-type lipoprotein&&sp|Q7A7F9|Y404_STAAN Uncharacterized lipoprotein SA0404 OS=Staphylococcus aureus (strain N315) OX=158879 GN=lpl8 PE=3 SV=1 && PF04507:Csa1 family	-	61	43	79	76	106	106	9.89176	9.06638	12.6618	14.6386	14.3685	20.7292
BVV32_05000	9.36643	14.6167	17.6693	17.616	67.3899	20.1078	-1.35268	0.0328002	1	BVV32_05000	NC_999999999.1	1019762	1019863	+	102	protein_coding	hypothetical protein&&-- && -	-	10	12	19	16	87	18	12.6389	19.7203	23.7349	24.02	91.9159	27.4357
BVV32_11980	201.378	141.295	185.992	127.716	123.935	135.169	0.456839	0.0332868	0.12682	BVV32_11980	NC_999999999.1	2288134	2288556	+	423	protein_coding	general stress protein&&-- && PF01243:Pyridoxamine 5'-phosphate oxidase	Pyridox_oxidase	215	116	200	116	160	121	65.5253	45.9674	60.2454	41.9925	40.7616	44.4721
BVV32_14715	3362.55	3307.02	3371.11	4045.07	3574.76	3946.72	-0.203571	0.0336573	0.12805	BVV32_14715	NC_999999999.1	2791372	2792856	+	1485	protein_coding	chaperonin GroL&&sp|Q2FF95|CH60_STAA3 60 kDa chaperonin OS=Staphylococcus aureus (strain USA300) OX=367830 GN=groL PE=3 SV=1 && PF00118:TCP-1/cpn60 chaperonin family	-	3590	2715	3625	3674	4615	3533	311.658	306.462	311.039	378.85	334.901	369.879
Novel00072	259.45	327.657	456.611	280.755	202.17	256.934	0.499956	0.0338502	0.128595	-	NC_999999999.1	869558	871312	+	1755	-	PF04977:Septum formation initiator|PF02381:MraZ protein, putative antitoxin-like|PF01795:MraW methylase family	-	277	269	491	255	261	230	20.3476	25.6926	35.6483	22.2493	16.0264	20.3748
BVV32_09140	319.395	359.327	298.517	390.855	418.282	399.923	-0.310821	0.0338961	0.128595	BVV32_09140	NC_999999999.1	1792690	1793070	-	381	protein_coding	GntR family transcriptional regulator&&sp|O34712|YTRA_BACSU HTH-type transcriptional repressor YtrA OS=Bacillus subtilis (strain 168) OX=224308 GN=ytrA PE=2 SV=1 && PF00392:Bacterial regulatory proteins, gntR family	GntR	341	295	321	355	540	358	115.383	129.787	107.353	142.678	152.736	146.083
BVV32_01880	241.654	225.34	174.833	157.443	136.329	177.619	0.448412	0.0341016	0.129192	BVV32_01880	NC_999999999.1	382830	383939	-	1110	protein_coding	capsular biosynthesis protein&&-- && PF13439:Glycosyltransferase Family 4	-	258	185	188	143	176	159	29.9645	27.9371	21.5809	19.7273	17.0868	22.2698
BVV32_14860	40.2756	58.4667	30.6887	77.07	48.025	105.008	-0.831997	0.0342757	0.129663	BVV32_14860	NC_999999999.1	2811130	2811504	-	375	protein_coding	hypothetical protein&&-- && PF14729:Domain of unknown function with cystatin-like fold (DUF4467)	-	43	48	33	70	62	94	14.7825	21.4557	11.2129	28.5839	17.8169	38.9708
BVV32_12830	2199.24	2202.25	2329.55	2034.65	1680.87	1979.51	0.242274	0.0343291	0.129663	BVV32_12830	NC_999999999.1	2437510	2438283	-	774	protein_coding	hydrolase TatD&&sp|P37545|YABD_BACSU Uncharacterized metal-dependent hydrolase YabD OS=Bacillus subtilis (strain 168) OX=224308 GN=yabD PE=3 SV=1 && PF01026:TatD related DNase	-	2348	1808	2505	1848	2170	1772	391.082	391.553	412.383	365.607	302.127	355.931
BVV32_03000	1850.81	1749.13	1872.94	2445.32	1955.08	2124.73	-0.252699	0.0343708	0.129663	BVV32_03000	NC_999999999.1	636425	637528	+	1104	protein_coding	cystathionine gamma-synthase&&sp|O31631|METI_BACSU Cystathionine gamma-synthase/O-acetylhomoserine (thiol)-lyase OS=Bacillus subtilis (strain 168) OX=224308 GN=metI PE=1 SV=1 && PF01053:Cys/Met metabolism PLP-dependent enzyme	Cys_Met_Meta_PP	1976	1436	2014	2221	2524	1902	230.743	218.031	232.447	308.059	246.372	267.846
BVV32_08655	59609.8	58348.5	57796.1	53529.5	52372	50589.1	0.167483	0.0346832	0.130658	BVV32_08655	NC_999999999.1	1705654	1706664	-	1011	protein_coding	aldehyde dehydrogenase&&sp|Q5HHP5|G3P1_STAAC Glyceraldehyde-3-phosphate dehydrogenase 1 OS=Staphylococcus aureus (strain COL) OX=93062 GN=gapA1 PE=3 SV=1 && PF00044:Glyceraldehyde 3-phosphate dehydrogenase, NAD binding domain|PF02800:Glyceraldehyde 3-phosphate dehydrogenase, C-terminal domain	-	63642	47903	62149	48619	67612	45286	8115.28	7942.26	7832.8	7363.92	7206.83	6963.95
BVV32_09345	5791.26	5232.77	5330.53	6285.61	6011.64	6434.51	-0.195478	0.0352473	0.132597	BVV32_09345	NC_999999999.1	1819016	1819234	+	219	protein_coding	translation initiation factor IF-1&&sp|A7X5D0|IF1_STAA1 Translation initiation factor IF-1 OS=Staphylococcus aureus (strain Mu3 / ATCC 700698) OX=418127 GN=infA PE=3 SV=1 && PF01176:Translation initiation factor 1A / IF-1	-	6183	4296	5732	5709	7761	5760	3639.7	3288.16	3335	3991.81	3818.96	4089.04
BVV32_12290	3577.98	3397.16	3519.9	3265.56	2507.37	3001.66	0.259115	0.0353403	0.132761	BVV32_12290	NC_999999999.1	2339459	2340727	+	1269	protein_coding	xanthine permease&&sp|P42086|PBUX_BACSU Xanthine permease OS=Bacillus subtilis (strain 168) OX=224308 GN=pbuX PE=3 SV=1 && PF00860:Permease family	-	3820	2789	3785	2966	3237	2687	388.072	368.4	380.048	357.902	274.886	329.192
BVV32_12765	577.909	572.486	614.704	522.975	464.758	481.471	0.266674	0.0353927	0.132772	BVV32_12765	NC_999999999.1	2428279	2428851	-	573	protein_coding	peptidyl-tRNA hydrolase&&sp|A7WYQ5|PTH_STAA1 Peptidyl-tRNA hydrolase OS=Staphylococcus aureus (strain Mu3 / ATCC 700698) OX=418127 GN=pth PE=3 SV=1 && PF01195:Peptidyl-tRNA hydrolase	-	617	470	661	475	600	431	138.817	137.491	146.988	126.938	112.841	116.941
BVV32_10255	77.7414	75.5195	73.4669	83.676	261.814	77.0801	-0.905741	0.0354787	0.132909	BVV32_10255	NC_999999999.1	1977207	1977282	+	76	protein_coding	tRNA-His&&-- && -	-	83	62	79	76	338	69	140.791	136.745	132.449	153.128	479.264	141.149
BVV32_12025	1820.83	1606.62	1634.87	2149.15	1782.35	2118.03	-0.255799	0.0356316	0.133296	BVV32_12025	NC_999999999.1	2296137	2296589	-	453	protein_coding	GAF domain-containing protein&&-- && PF13185:GAF domain	-	1944	1319	1758	1952	2301	1896	553.234	488.067	494.487	659.835	547.381	650.703
BVV32_13590	461.765	437.282	413.833	302.775	412.86	300.501	0.364875	0.0358237	0.133828	BVV32_13590	NC_999999999.1	2586801	2587442	+	642	protein_coding	YigZ family protein&&sp|P32437|YVYE_BACSU IMPACT family member YvyE OS=Bacillus subtilis (strain 168) OX=224308 GN=yvyE PE=3 SV=2 && PF09186:Domain of unknown function (DUF1949)|PF01205:Uncharacterized protein family UPF0029	-	493	359	445	275	533	269	98.9972	93.7329	88.32	65.5921	89.4671	65.1419
BVV32_05385	71.1849	69.4292	65.0972	97.989	113.091	86.0169	-0.536208	0.0359939	0.134277	BVV32_05385	NC_999999999.1	1091460	1091564	+	105	protein_coding	nitrogen fixation protein NifR&&-- && -	-	76	57	70	89	146	77	93.3115	90.9951	84.946	129.794	149.842	114.01
BVV32_14925	9.36643	15.8347	13.9494	14.313	59.6439	22.3421	-1.3216	0.0362287	1	BVV32_14925	NC_999999999.1	2818345	2818419	-	75	protein_coding	tRNA-Gln&&-- && -	-	10	13	15	13	77	20	17.189	29.0546	25.4838	26.5422	110.637	41.4583
BVV32_02245	611.628	581.013	605.404	465.723	555.386	441.256	0.295379	0.0363565	0.135412	BVV32_02245	NC_999999999.1	465343	466275	+	933	protein_coding	dihydrouridine synthase&&sp|P67716|DUS_STAAM Probable tRNA-dihydrouridine synthase OS=Staphylococcus aureus (strain Mu50 / ATCC 700699) OX=158878 GN=dus PE=3 SV=1 && PF01207:Dihydrouridine synthase (Dus)	Dus	653	477	651	423	717	395	90.2282	85.6977	88.9065	69.4245	82.815	65.8201
BVV32_07345	355.924	401.959	385.934	276.351	296.671	340.716	0.323836	0.0363989	0.135412	BVV32_07345	NC_999999999.1	1449520	1451016	-	1497	protein_coding	glycerol kinase&&sp|Q2FHD9|GLPK_STAA3 Glycerol kinase OS=Staphylococcus aureus (strain USA300) OX=367830 GN=glpK PE=3 SV=1 && PF02782:FGGY family of carbohydrate kinases, C-terminal domain|PF00370:FGGY family of carbohydrate kinases, N-terminal domain	FGGY_N	380	330	415	251	383	305	32.7245	36.9509	35.3232	25.6747	27.5707	31.6753
BVV32_04265	2264.8	1993.96	2111.01	2929.76	2162.67	2687.75	-0.28753	0.0365839	0.135912	BVV32_04265	NC_999999999.1	896255	898021	-	1767	protein_coding	succinate dehydrogenase flavoprotein subunit&&sp|P08065|SDHA_BACSU Succinate dehydrogenase flavoprotein subunit OS=Bacillus subtilis (strain 168) OX=224308 GN=sdhA PE=3 SV=4 && PF02910:Fumarate reductase flavoprotein C-term|PF00890:FAD binding domain	-	2418	1637	2270	2661	2792	2406	176.413	155.29	163.69	230.602	170.275	211.691
BVV32_03855	79.6146	76.7375	48.358	123.312	60.4185	178.736	-0.820117	0.0367072	0.136182	BVV32_03855	NC_999999999.1	815685	817403	-	1719	protein_coding	hypothetical protein&&-- && -	-	85	63	52	112	78	160	6.37461	6.14324	3.85444	9.97691	4.88979	14.4706
BVV32_06955	4484.65	4305.83	4170.87	4074.8	3289.71	3648.46	0.235505	0.0367786	0.136258	BVV32_06955	NC_999999999.1	1383840	1386545	-	2706	protein_coding	aconitate hydratase&&sp|Q5HG69|ACNA_STAAC Aconitate hydratase A OS=Staphylococcus aureus (strain COL) OX=93062 GN=acnA PE=3 SV=1 && PF00330:Aconitase family (aconitate hydratase)|PF00694:Aconitase C-terminal domain	Aconitase	4788	3535	4485	3701	4247	3266	228.106	218.975	211.188	209.433	169.132	187.643
BVV32_06980	1182.98	980.535	929.031	749.781	967.471	733.937	0.333673	0.0368439	0.136312	BVV32_06980	NC_999999999.1	1393997	1394464	-	468	protein_coding	cytochrome C biogenesis protein CcdC&&sp|P45710|CCDC_BACSU Protein CcdC OS=Bacillus subtilis (strain 168) OX=224308 GN=ccdC PE=4 SV=1 && PF07301:Protein of unknown function (DUF1453)	-	1263	805	999	681	1249	657	347.911	288.325	271.99	222.821	287.599	218.254
BVV32_02330	2309.76	2285.07	2053.35	2802.04	2357.1	2689.98	-0.239139	0.0370351	0.136682	BVV32_02330	NC_999999999.1	481614	483827	-	2214	protein_coding	serine protease&&-- && PF00082:Subtilase family	Peptidase_S8	2466	1876	2208	2545	3043	2408	143.591	142.033	127.074	176.021	148.114	169.092
BVV32_03665	29.0359	24.3611	38.1284	45.141	57.3202	52.5038	-0.754853	0.0370456	0.136682	BVV32_03665	NC_999999999.1	767519	767875	+	357	protein_coding	hypothetical protein&&sp|P9WL10|Y3073_MYCTO Uncharacterized protein MT3158 OS=Mycobacterium tuberculosis (strain CDC 1551 / Oshkosh) OX=83331 GN=MT3158 PE=4 SV=1 && PF04343:Protein of unknown function, DUF488	-	31	20	41	41	74	47	11.1945	9.39062	14.6335	17.5861	22.3375	20.4679
BVV32_10415	427.109	552.998	364.545	494.349	563.906	760.747	-0.437464	0.0372565	0.137271	BVV32_10415	NC_999999999.1	2001955	2002314	+	360	protein_coding	hypothetical protein&&-- && PF07252:Protein of unknown function (DUF1433)	-	456	454	392	449	728	681	163.295	211.391	138.745	190.984	217.922	294.095
BVV32_08180	202.315	204.633	187.852	232.311	314.486	234.592	-0.399457	0.0374521	0.137454	BVV32_08180	NC_999999999.1	1629171	1629554	+	384	protein_coding	kinase&&sp|Q08429|KAPB_BACSU Kinase-associated lipoprotein B OS=Bacillus subtilis (strain 168) OX=224308 GN=kapB PE=1 SV=1 && PF08810:Kinase associated protein B	-	216	168	202	211	406	210	72.5159	73.3349	67.0277	84.1405	113.937	85.0219
BVV32_12915	434.602	462.861	508.689	394.158	365.61	392.103	0.289517	0.0374591	0.137454	BVV32_12915	NC_999999999.1	2451731	2452393	-	663	protein_coding	potassium transporter Trk&&sp|P39760|KTRC_BACSU Ktr system potassium uptake protein C OS=Bacillus subtilis (strain 168) OX=224308 GN=ktrC PE=1 SV=1 && PF02080:TrkA-C domain|PF02254:TrkA-N domain	TrkA_C	464	380	547	358	472	351	90.2226	96.0733	105.125	82.6844	76.7185	82.307
BVV32_00245	312.839	247.265	256.669	225.705	206.043	203.313	0.36589	0.0375113	0.137454	BVV32_00245	NC_999999999.1	48047	49240	-	1194	protein_coding	MFS transporter&&sp|A0A0H3JTK0|CNTE_STAAM Staphylopine export protein OS=Staphylococcus aureus (strain Mu50 / ATCC 700699) OX=158878 GN=cntE PE=2 SV=1 && PF07690:Major Facilitator Superfamily	MFS_1	334	203	276	205	266	182	36.0623	28.4986	29.4536	26.2908	24.0076	23.6979
BVV32_08650	35291.8	32315	33141.9	44645.5	33886.3	42067.9	-0.259395	0.0375186	0.137454	BVV32_08650	NC_999999999.1	1704325	1705515	-	1191	protein_coding	phosphoglycerate kinase&&sp|A7WZS6|PGK_STAA1 Phosphoglycerate kinase OS=Staphylococcus aureus (strain Mu3 / ATCC 700698) OX=418127 GN=pgk PE=3 SV=1 && PF00162:Phosphoglycerate kinase	-	37679	26530	35638	40550	43747	37658	4078.48	3733.86	3812.73	5213.55	3958.29	4915.73
BVV32_10585	1754.33	1607.83	1638.59	1852.98	1970.57	1941.52	-0.20509	0.037562	0.137454	BVV32_10585	NC_999999999.1	2039062	2039871	+	810	protein_coding	NAD(+) kinase&&sp|A7X0N2|NADK_STAA1 NAD kinase OS=Staphylococcus aureus (strain Mu3 / ATCC 700698) OX=418127 GN=nadK PE=3 SV=1 && PF01513:ATP-NAD kinase	NAD_kinase	1873	1320	1762	1683	2544	1738	298.101	273.163	277.175	318.166	338.457	333.586
BVV32_01795	194.822	210.724	214.821	296.169	216.887	311.672	-0.406499	0.0376644	0.137641	BVV32_01795	NC_999999999.1	367707	368681	-	975	protein_coding	nitrate ABC transporter substrate-binding protein&&-- && PF13379:NMT1-like family	-	208	173	231	269	280	279	27.5023	29.7423	30.1885	42.2476	30.9474	44.488
Novel00085	45.8955	59.6848	94.856	44.04	37.1806	36.8644	0.767884	0.0379983	0.138673	-	NC_999999999.1	1066015	1066918	-	904	-	PF06949:Protein of unknown function (DUF1292)|PF03652:Holliday junction resolvase	-	49	49	102	40	48	33	6.98777	9.08574	14.3769	6.77557	5.72195	5.67529
BVV32_04700	2025.02	1933.06	2144.49	1832.06	1370.26	1798.54	0.288713	0.0380618	0.138717	BVV32_04700	NC_999999999.1	980753	982780	+	2028	protein_coding	potassium-transporting ATPase subunit B&&sp|P63683|KDPB2_STAAM Potassium-transporting ATPase ATP-binding subunit 2 OS=Staphylococcus aureus (strain Mu50 / ATCC 700699) OX=158878 GN=kdpB2 PE=3 SV=1 && PF00702:haloacid dehalogenase-like hydrolase|PF00122:E1-E2 ATPase	E1-E2_ATPase	2162	1587	2306	1664	1769	1610	137.435	131.172	144.886	125.643	94.0007	123.424
BVV32_03145	44.0222	42.632	28.8288	62.757	65.0661	56.9722	-0.685017	0.0381531	0.138861	BVV32_03145	NC_999999999.1	665940	666383	+	444	protein_coding	PTS ascorbate transporter subunit IIA&&-- && PF00359:Phosphoenolpyruvate-dependent sugar phosphotransferase system, EIIA 2	PTS_EIIA_2	47	35	31	57	84	51	13.6466	13.2135	8.89637	19.6583	20.3877	17.8579
BVV32_10765	149.863	124.242	142.284	168.453	181.256	204.43	-0.408113	0.0385697	0.140187	BVV32_10765	NC_999999999.1	2076109	2076887	+	779	protein_coding	tandem-type lipoprotein&&sp|Q7A7G1|Y402_STAAN Uncharacterized lipoprotein SA0402 OS=Staphylococcus aureus (strain N315) OX=158879 GN=lpl6 PE=3 SV=2 && PF04507:Csa1 family	-	160	102	153	153	234	183	26.4785	21.948	25.0258	30.0752	32.3705	36.5222
Novel00080	59.9451	97.4445	115.315	117.807	289.699	88.2511	-0.868946	0.0386955	0.140312	-	NC_999999999.1	1000681	1002391	-	1711	-	-	-	64	80	124	107	374	79	4.82215	7.83741	9.23433	9.57608	23.5555	7.17827
BVV32_00750	1931.36	2046.33	1914.79	1538.1	1880.72	1513.67	0.255004	0.0387084	0.140312	BVV32_00750	NC_999999999.1	151839	152836	-	998	protein_coding	lactate dehydrogenase&&sp|Q6GDS2|LDHD_STAAR D-lactate dehydrogenase OS=Staphylococcus aureus (strain MRSA252) OX=282458 GN=ldhD PE=3 SV=1 && PF00389:D-isomer specific 2-hydroxyacid dehydrogenase, catalytic domain|PF02826:D-isomer specific 2-hydroxyacid dehydrogenase, NAD binding domain	2-Hacid_dh_C	2062	1680	2059	1397	2428	1355	266.36	282.17	262.881	214.348	262.174	211.082
BVV32_10115	1005.95	1001.24	898.342	731.064	883.815	804.314	0.262244	0.0392182	0.141968	BVV32_10115	NC_999999999.1	1954281	1955102	-	822	protein_coding	RNA pseudouridine synthase&&sp|P54604|YHCT_BACSU Uncharacterized RNA pseudouridine synthase YhcT OS=Bacillus subtilis (strain 168) OX=224308 GN=yhcT PE=3 SV=2 && PF00849:RNA pseudouridylate synthase	-	1074	822	966	664	1141	720	168.439	167.623	149.74	123.694	149.584	136.177
BVV32_09205	1324.41	1398.33	1367.04	1458.82	1958.18	1556.12	-0.283603	0.0393998	0.142433	BVV32_09205	NC_999999999.1	1802076	1802963	-	888	protein_coding	N-acetyltransferase&&-- && PF00583:Acetyltransferase (GNAT) family	Acetyltransf_1	1414	1148	1470	1325	2528	1393	205.28	216.701	210.93	228.485	306.786	243.883
BVV32_03695	72.1215	92.5723	92.9961	172.857	92.177	126.233	-0.59827	0.0396078	0.142993	BVV32_03695	NC_999999999.1	776063	778324	+	2262	protein_coding	3-hydroxyacyl-CoA dehydrogenase&&sp|O32178|FADN_BACSU Probable 3-hydroxyacyl-CoA dehydrogenase OS=Bacillus subtilis (strain 168) OX=224308 GN=fadN PE=2 SV=2 && PF00725:3-hydroxyacyl-CoA dehydrogenase, C-terminal domain|PF00378:Enoyl-CoA hydratase/isomerase|PF02737:3-hydroxyacyl-CoA dehydrogenase, NAD binding domain	3HCDH_N	77	76	100	157	119	113	4.38843	5.63188	5.63302	10.6282	5.66925	7.76656
BVV32_06290	514.217	510.366	555.187	608.853	618.903	653.505	-0.25088	0.039884	0.143797	BVV32_06290	NC_999999999.1	1255063	1255461	+	399	protein_coding	glycerol-3-phosphate cytidylyltransferase&&sp|Q2G2X2|TARD_STAA8 Glycerol-3-phosphate cytidylyltransferase OS=Staphylococcus aureus (strain NCTC 8325 / PS 47) OX=93061 GN=tarD PE=1 SV=1 && PF01467:Cytidylyltransferase-like	CTP_transf_2	549	419	597	553	799	585	177.382	176.025	190.649	212.23	215.797	227.943
Novel00108	45.8955	48.7222	46.498	60.555	87.5294	68.1433	-0.624772	0.0399611	0.143881	-	NC_999999999.1	1260748	1260890	-	143	-	-	-	49	40	50	55	113	61	44.1744	46.8874	44.5521	58.8953	85.1557	66.3188
BVV32_14730	28.0993	18.2708	15.8093	18.717	64.2915	48.0354	-1.08122	0.0401988	0.144544	BVV32_14730	NC_999999999.1	2794912	2795124	+	213	protein_coding	transcriptional regulator&&-- && PF13443:Cro/C1-type HTH DNA-binding domain	-	30	15	17	17	83	43	18.1574	11.8044	10.1696	12.2215	41.9923	31.3857
BVV32_07475	9529.4	9210.94	9254.04	8514.03	7749.07	8431.89	0.181155	0.0403754	0.144984	BVV32_07475	NC_999999999.1	1480120	1482216	-	2097	protein_coding	polyribonucleotide nucleotidyltransferase&&sp|A7X1Q8|PNP_STAA1 Polyribonucleotide nucleotidyltransferase OS=Staphylococcus aureus (strain Mu3 / ATCC 700698) OX=418127 GN=pnp PE=3 SV=1 && PF03726:Polyribonucleotide nucleotidyltransferase, RNA binding domain|PF00013:KH domain|PF00575:S1 RNA binding domain|PF01138:3' exoribonuclease family, domain 1|PF03725:3' exoribonuclease family, domain 2	RNase_PH	10174	7562	9951	7733	10004	7548	625.467	604.464	604.647	564.682	514.099	559.598
BVV32_06905	340.938	388.56	323.626	431.592	413.635	445.724	-0.295432	0.0405484	0.145411	BVV32_06905	NC_999999999.1	1374046	1374897	-	852	protein_coding	transcriptional regulator&&sp|A7X215|GLCT_STAA1 Protein GlcT OS=Staphylococcus aureus (strain Mu3 / ATCC 700698) OX=418127 GN=glcT PE=3 SV=1 && PF03123:CAT RNA binding domain|PF00874:PRD domain	PRD	364	319	348	392	534	399	55.0773	62.7601	52.0443	70.4532	67.5419	72.8075
Novel00172	10.3031	8.52639	15.8093	27.525	23.2379	23.4592	-1.08398	0.0407118	1	-	NC_999999999.1	2130124	2130339	+	216	-	PF01979:Amidohydrolase family	Amidohydro_1	11	7	17	25	30	21	6.56523	5.43221	10.0283	17.7231	14.9671	15.115
BVV32_02540	6749.45	6399.67	6197.26	5960.81	5414.43	5584.4	0.190165	0.0412464	0.147717	BVV32_02540	NC_999999999.1	517310	518911	+	1602	protein_coding	ABC transporter ATP-binding protein&&sp|O31716|YKPA_BACSU Uncharacterized ABC transporter ATP-binding protein YkpA OS=Bacillus subtilis (strain 168) OX=224308 GN=ykpA PE=3 SV=1 && PF00005:ABC transporter|PF12848:ABC transporter	ABC_tran	7206	5254	6664	5414	6990	4999	579.886	549.744	530.037	517.499	470.204	485.136
BVV32_14290	5672.31	4821.07	5345.41	5929.98	6249.45	6088.21	-0.205618	0.0413577	0.147738	BVV32_14290	NC_999999999.1	2725242	2725646	-	405	protein_coding	ATP synthase epsilon chain&&sp|A7X4U2|ATPE_STAA1 ATP synthase epsilon chain OS=Staphylococcus aureus (strain Mu3 / ATCC 700698) OX=418127 GN=atpC PE=3 SV=1 && PF02823:ATP synthase, Delta/Epsilon chain, beta-sandwich domain|PF00401:ATP synthase, Delta/Epsilon chain, long alpha-helix domain	-	6056	3958	5748	5386	8068	5450	1927.71	1638.15	1808.4	2036.41	2146.75	2092.11
BVV32_01155	63.6917	59.6848	58.5875	62.757	101.472	116.179	-0.625374	0.0413624	0.147738	BVV32_01155	NC_999999999.1	225948	226049	-	102	protein_coding	DUF2648 domain-containing protein&&sp|Q8NUL1|Y2548_STAAW Uncharacterized protein MW2548 OS=Staphylococcus aureus (strain MW2) OX=196620 GN=MW2548 PE=4 SV=1 && -	-	68	49	63	57	131	104	85.9448	80.5246	78.6999	85.5714	138.402	158.517
BVV32_04135	142.37	131.55	114.385	189.372	164.989	163.097	-0.413555	0.0414277	0.147775	BVV32_04135	NC_999999999.1	878088	879578	-	1491	protein_coding	hypothetical protein&&sp|P44023|Y594_HAEIN Uncharacterized protein HI_0594 OS=Haemophilus influenzae (strain ATCC 51907 / DSM 11121 / KW20 / Rd) OX=71421 GN=HI_0594 PE=4 SV=1 && PF03606:C4-dicarboxylate anaerobic carrier	-	152	108	123	172	213	146	13.1425	12.1417	10.5114	17.6646	15.3948	15.2236
BVV32_11420	596.642	552.998	536.587	807.033	524.402	907.087	-0.406328	0.0415908	0.14816	BVV32_11420	NC_999999999.1	2204537	2205106	-	570	protein_coding	RNA polymerase subunit sigma-70&&-- && PF04542:Sigma-70 region 2	Sigma70_r2	637	454	577	733	677	812	144.071	133.51	128.984	196.917	127.993	221.475
BVV32_14280	1660.67	1802.72	1879.45	1519.38	1343.93	1646.61	0.245526	0.0427192	0.15193	BVV32_14280	NC_999999999.1	2722481	2724364	-	1884	protein_coding	heme ABC transporter ATP-binding protein&&sp|O06476|YFMR_BACSU Uncharacterized ABC transporter ATP-binding protein YfmR OS=Bacillus subtilis (strain 168) OX=224308 GN=yfmR PE=3 SV=1 && PF00005:ABC transporter|PF16326:ABC transporter C-terminal domain|PF12848:ABC transporter	ABC_tran	1773	1480	2021	1380	1735	1474	121.322	131.678	136.685	112.164	99.2407	121.635
BVV32_10640	1880.78	1834.39	1924.09	1644.89	1539.12	1719.22	0.20283	0.0427909	0.15193	BVV32_10640	NC_999999999.1	2052717	2054201	+	1485	protein_coding	UDP-N-acetylmuramoyl-L-alanyl-D-glutamate--L-lysine ligase&&sp|A7X0P6|MURE_STAA1 UDP-N-acetylmuramoyl-L-alanyl-D-glutamate--L-lysine ligase OS=Staphylococcus aureus (strain Mu3 / ATCC 700698) OX=418127 GN=murE PE=3 SV=1 && PF08245:Mur ligase middle domain|PF01225:Mur ligase family, catalytic domain|PF02875:Mur ligase family, glutamate ligase domain	-	2008	1506	2069	1494	1987	1539	174.32	169.993	177.528	154.056	144.193	161.122
BVV32_05665	7442.56	6427.68	6448.35	4851	6759.91	4716.41	0.315159	0.042821	0.15193	BVV32_05665	NC_999999999.1	1141028	1141585	+	558	protein_coding	elongation factor P&&sp|A7X2Q9|EFP_STAA1 Elongation factor P OS=Staphylococcus aureus (strain Mu3 / ATCC 700698) OX=418127 GN=efp PE=3 SV=1 && PF01132:Elongation factor P (EF-P) OB domain|PF08207:Elongation factor P (EF-P) KOW-like domain|PF09285:Elongation factor P, C-terminal	-	7946	5277	6934	4406	8727	4222	1835.8	1585.21	1583.37	1209.11	1685.4	1176.32
BVV32_05855	2590.75	2458.04	2348.15	2308.8	2009.3	2046.53	0.217323	0.0428753	0.15193	BVV32_05855	NC_999999999.1	1180918	1181796	-	879	protein_coding	GTP cyclohydrolase I FolE&&sp|Q2FJ74|GCH4_STAA3 GTP cyclohydrolase FolE2 OS=Staphylococcus aureus (strain USA300) OX=367830 GN=folE2 PE=3 SV=1 && PF02649:Type I GTP cyclohydrolase folE2	-	2766	2018	2525	2097	2594	1832	405.671	384.826	366.021	365.312	318.019	324.026
BVV32_10395	915.1	825.842	868.583	1058.06	932.614	1114.87	-0.248891	0.0430419	0.15199	BVV32_10395	NC_999999999.1	1997948	1999192	+	1245	protein_coding	restriction endonuclease subunit S&&-- && PF01420:Type I restriction modification DNA specificity domain	-	977	678	934	961	1204	998	101.166	91.2836	95.5898	118.197	104.215	124.625
BVV32_02005	210.745	185.145	189.712	257.634	247.871	235.709	-0.338499	0.043054	0.15199	BVV32_02005	NC_999999999.1	411450	412880	-	1431	protein_coding	polysaccharide extrusion protein&&-- && PF14667:Polysaccharide biosynthesis C-terminal domain|PF01943:Polysaccharide biosynthesis protein	-	225	152	204	234	320	211	20.27	17.8048	18.1645	25.0398	24.098	22.9238
BVV32_13820	27.1626	47.5042	40.9183	45.141	74.3613	72.6117	-0.744924	0.0430619	0.15199	BVV32_13820	NC_999999999.1	2637214	2637876	+	663	protein_coding	2-deoxyribose-5-phosphate aldolase&&sp|Q5HE63|DEOC2_STAAC Deoxyribose-phosphate aldolase 2 OS=Staphylococcus aureus (strain COL) OX=93062 GN=deoC2 PE=3 SV=1 && PF01791:DeoC/LacD family aldolase	-	29	39	44	41	96	65	5.63891	9.86015	8.45616	9.46944	15.6038	15.242
BVV32_07905	222.921	246.047	280.848	259.836	384.2	342.951	-0.399043	0.0433537	0.152819	BVV32_07905	NC_999999999.1	1566098	1567003	-	906	protein_coding	transglycosylase&&sp|A7FY32|PBPA_CLOB1 Penicillin-binding protein 1A OS=Clostridium botulinum (strain ATCC 19397 / Type A) OX=441770 GN=pbpA PE=3 SV=1 && PF00912:Transglycosylase	-	238	202	302	236	496	307	33.8657	37.3728	42.473	39.8876	58.9963	52.6809
Novel00164	123.637	187.581	224.121	123.312	134.005	116.179	0.516517	0.0435479	0.153302	-	NC_999999999.1	1965799	1966724	+	926	-	PF00639:PPIC-type PPIASE domain	-	132	154	241	112	173	104	18.377	27.8768	33.1619	18.5209	20.1329	17.4608
BVV32_09090	284.739	325.221	298.517	220.2	250.969	253.582	0.322866	0.0436468	0.153449	BVV32_09090	NC_999999999.1	1785056	1785229	-	174	protein_coding	hypothetical protein&&-- && -	-	304	267	321	200	324	227	225.235	257.214	235.066	176.009	200.663	202.824
BVV32_08395	2008.16	2127.94	2302.58	2455.23	2347.8	2732.43	-0.226377	0.0440165	0.15436	BVV32_08395	NC_999999999.1	1665252	1666013	-	762	protein_coding	ABC transporter ATP-binding protein&&sp|P80866|SUFC_BACSU Vegetative protein 296 OS=Bacillus subtilis (strain 168) OX=224308 GN=sufC PE=1 SV=3 && PF00005:ABC transporter	ABC_tran	2144	1747	2476	2230	3031	2446	362.728	384.3	414.028	448.13	428.65	499.05
BVV32_01790	140.496	144.949	142.284	192.675	186.678	173.151	-0.370505	0.0440207	0.15436	BVV32_01790	NC_999999999.1	366949	367710	-	762	protein_coding	sulfonate ABC transporter permease&&sp|Q57856|Y413_METJA Putative ABC transporter permease protein MJ0413 OS=Methanocaldococcus jannaschii (strain ATCC 43067 / DSM 2661 / JAL-1 / JCM 10045 / NBRC 100440) OX=243232 GN=MJ0413 PE=3 SV=1 && PF00528:Binding-protein-dependent transport system inner membrane component	BPD_transp_1	150	119	153	175	241	155	25.3774	26.1773	25.5841	35.1671	34.0827	31.6242
BVV32_02945	678.129	610.246	678.871	372.138	643.69	473.652	0.398554	0.044257	0.154986	BVV32_02945	NC_999999999.1	627738	628187	-	450	protein_coding	nucleoside-diphosphate kinase&&sp|A7X2H3|NDK_STAA1 Nucleoside diphosphate kinase OS=Staphylococcus aureus (strain Mu3 / ATCC 700698) OX=418127 GN=ndk PE=3 SV=1 && PF00334:Nucleoside diphosphate kinase	NDK	724	501	730	338	831	424	207.413	186.62	206.702	115.016	199.003	146.486
BVV32_02025	250.084	267.972	246.44	329.199	282.728	346.302	-0.324018	0.044555	0.155745	BVV32_02025	NC_999999999.1	416120	417100	-	981	protein_coding	NAD-dependent dehydratase&&sp|Q04973|VIPB_SALTI Vi polysaccharide biosynthesis protein VipB/TviC OS=Salmonella typhi OX=90370 GN=vipB PE=3 SV=1 && PF01370:NAD dependent epimerase/dehydratase family	Epimerase	267	220	265	299	365	310	35.0876	37.5912	34.42	46.672	40.0955	49.1287
BVV32_10845	40.2756	51.1584	41.8482	50.646	113.091	60.3235	-0.764691	0.0445896	0.155745	BVV32_10845	NC_999999999.1	2090775	2091191	-	417	protein_coding	hypothetical protein&&-- && -	-	43	42	45	46	146	54	13.2936	16.8829	13.7502	16.8918	37.7301	20.1326
BVV32_02550	3474.95	2488.49	2737.8	4056.08	3263.38	3438.44	-0.305481	0.0447753	0.15619	BVV32_02550	NC_999999999.1	521040	522029	+	990	protein_coding	aspartate-semialdehyde dehydrogenase&&sp|O67716|DHAS_AQUAE Aspartate-semialdehyde dehydrogenase OS=Aquifex aeolicus (strain VF5) OX=224324 GN=asd PE=3 SV=1 && PF02774:Semialdehyde dehydrogenase, dimerisation domain|PF01118:Semialdehyde dehydrogenase, NAD binding domain	-	3710	2043	2944	3684	4213	3078	483.114	345.912	378.91	569.821	458.593	483.366
BVV32_12695	1049.98	1059.71	1033.19	977.688	705.658	890.331	0.29032	0.0456515	0.15904	BVV32_12695	NC_999999999.1	2412463	2412939	-	477	protein_coding	2-amino-4-hydroxy-6-hydroxymethyldihydropteridine diphosphokinase&&sp|P29252|HPPK_BACSU 2-amino-4-hydroxy-6-hydroxymethyldihydropteridine pyrophosphokinase OS=Bacillus subtilis (strain 168) OX=224308 GN=folK PE=3 SV=2 && PF01288:7,8-dihydro-6-hydroxymethylpterin-pyrophosphokinase (HPPK)	-	1121	870	1111	888	911	797	302.969	305.727	296.777	285.068	205.812	259.766
BVV32_04825	383.087	387.342	376.634	362.229	954.303	424.499	-0.604779	0.0458807	0.159632	BVV32_04825	NC_999999999.1	1000581	1000662	+	82	protein_coding	tRNA-Leu&&-- && -	-	409	318	405	329	1232	380	643.014	650.049	629.325	614.379	1619.08	720.465
BVV32_05105	1541.71	1517.7	1515.84	2197.59	1450.04	2076.69	-0.322157	0.0460541	0.160028	BVV32_05105	NC_999999999.1	1035862	1036887	+	1026	protein_coding	tRNA preQ1(34) S-adenosylmethionine ribosyltransferase-isomerase QueA&&sp|A7X356|QUEA_STAA1 S-adenosylmethionine:tRNA ribosyltransferase-isomerase OS=Staphylococcus aureus (strain Mu3 / ATCC 700698) OX=418127 GN=queA PE=3 SV=1 && PF02547:Queuosine biosynthesis protein	-	1646	1246	1630	1996	1872	1859	206.82	203.565	202.43	297.898	196.621	281.692
BVV32_04980	2749.98	2652.93	2649.46	3223.73	2879.95	3089.91	-0.190652	0.046139	0.160115	BVV32_04980	NC_999999999.1	1015774	1016700	+	927	protein_coding	hydroxymethylbilane synthase&&sp|Q6G8Q5|HEM3_STAAS Porphobilinogen deaminase OS=Staphylococcus aureus (strain MSSA476) OX=282459 GN=hemC PE=3 SV=1 && PF03900:Porphobilinogen deaminase, C-terminal domain|PF01379:Porphobilinogen deaminase, dipyromethane cofactor binding domain	-	2936	2178	2849	2928	3718	2766	408.307	393.832	391.604	483.666	432.216	463.89
BVV32_08310	924.467	992.716	911.361	995.304	1463.21	1076.89	-0.323952	0.0462714	0.160368	BVV32_08310	NC_999999999.1	1651718	1652152	-	435	protein_coding	hypothetical protein&&sp|O32126|YUTE_BACSU Putative RNase YutE OS=Bacillus subtilis (strain 168) OX=224308 GN=yutE PE=1 SV=1 && PF01934:Protein of unknown function DUF86	-	987	815	980	904	1889	964	292.509	314.052	287.059	318.224	467.966	344.533
BVV32_05485	1183.92	1153.5	1022.03	1315.69	1322.24	1275.73	-0.220931	0.0463679	0.160495	BVV32_05485	NC_999999999.1	1110049	1110672	+	624	protein_coding	transcriptional repressor CcpN&&sp|O34994|CCPN_BACSU Transcriptional repressor CcpN OS=Bacillus subtilis (strain 168) OX=224308 GN=ccpN PE=1 SV=1 && PF08279:HTH domain|PF00571:CBS domain	HTH_11	1264	947	1099	1195	1707	1142	261.14	254.389	224.412	293.25	294.795	284.528
BVV32_06325	349.368	370.289	334.786	300.573	252.519	299.384	0.309192	0.0464832	0.160687	BVV32_06325	NC_999999999.1	1263080	1264084	+	1005	protein_coding	iron ABC transporter&&sp|P49936|FHUB_BACSU Iron(3+)-hydroxamate import system permease protein FhuB OS=Bacillus subtilis (strain 168) OX=224308 GN=fhuB PE=3 SV=1 && PF01032:FecCD transport family	-	373	304	360	273	326	268	47.8469	50.7037	45.6426	41.5959	34.9561	41.4583
Novel00048	60.8818	103.535	106.945	115.605	223.084	100.539	-0.703583	0.0467173	0.16111	-	NC_999999999.1	717822	718141	+	320	-	PF06013:Proteins of 100 residues with WXG	-	65	85	115	105	288	90	26.1863	44.5248	45.7912	50.2451	96.9871	43.7256
BVV32_12020	2945.74	2724.79	2843.82	3906.35	2810.24	3594.84	-0.275524	0.0467849	0.16111	BVV32_12020	NC_999999999.1	2295079	2296113	-	1035	protein_coding	sensor histidine kinase&&sp|A6U4C1|NREB_STAA2 Oxygen sensor histidine kinase NreB OS=Staphylococcus aureus (strain JH1) OX=359787 GN=nreB PE=3 SV=1 && PF07730:Histidine kinase|PF02518:Histidine kinase-, DNA gyrase B-, and HSP90-like ATPase	HisKA_3	3145	2237	3058	3548	3628	3218	391.734	362.292	376.471	524.925	377.745	483.38
BVV32_05660	4666.35	5040.32	4869.27	4378.68	4112.33	4381.28	0.179411	0.0467856	0.16111	BVV32_05660	NC_999999999.1	1139941	1141002	+	1062	protein_coding	peptidase M24 family protein&&sp|P54518|YQHT_BACSU Uncharacterized peptidase YqhT OS=Bacillus subtilis (strain 168) OX=224308 GN=yqhT PE=3 SV=1 && PF01321:Creatinase/Prolidase N-terminal domain|PF00557:Metallopeptidase family M24	Peptidase_M24	4982	4138	5236	3977	5309	3922	604.77	653.128	628.216	573.436	538.716	574.151
BVV32_13640	1690.64	1699.19	1609.76	1459.93	1475.61	1450	0.188641	0.0470592	0.161756	BVV32_13640	NC_999999999.1	2596618	2597541	+	924	protein_coding	UDP-N-acetylenolpyruvoylglucosamine reductase&&sp|Q2FIQ3|MURB_STAA3 UDP-N-acetylenolpyruvoylglucosamine reductase OS=Staphylococcus aureus (strain USA300) OX=367830 GN=murB PE=3 SV=1 && PF01565:FAD binding domain|PF02873:UDP-N-acetylenolpyruvoylglucosamine reductase, C-terminal domain	FAD_binding_4	1805	1395	1731	1326	1905	1298	251.835	253.067	238.704	219.748	222.175	218.396
BVV32_04960	10214.1	8980.73	8797.43	8663.77	7812.58	7681.2	0.212682	0.0470936	0.161756	BVV32_04960	NC_999999999.1	1011326	1012588	+	1263	protein_coding	ATP-dependent Clp protease ATP-binding subunit ClpX&&sp|Q6GG31|CLPX_STAAR ATP-dependent Clp protease ATP-binding subunit ClpX OS=Staphylococcus aureus (strain MRSA252) OX=282458 GN=clpX PE=3 SV=1 && PF07724:AAA domain (Cdc48 subfamily)|PF06689:ClpX C4-type zinc finger|PF10431:C-terminal, D2-small domain, of ClpB protein	-	10905	7373	9460	7869	10086	6876	1113.1	978.528	954.381	954.048	860.572	846.4
BVV32_07810	1446.18	1593.22	1633.94	1824.36	1732	1835.4	-0.206114	0.0474022	0.162608	BVV32_07810	NC_999999999.1	1543447	1544523	+	1077	protein_coding	peptidase M28&&sp|O34924|YTOP_BACSU Putative aminopeptidase YtoP OS=Bacillus subtilis (strain 168) OX=224308 GN=ytoP PE=3 SV=1 && PF05343:M42 glutamyl aminopeptidase	-	1544	1308	1757	1657	2236	1643	184.817	203.575	207.869	235.592	223.732	237.173
Novel00173	55.2619	70.6473	78.1167	93.585	116.964	86.0169	-0.546616	0.0476234	0.162953	-	NC_999999999.1	2130440	2131181	+	742	-	PF00699:Urease beta subunit|PF00449:Urease alpha-subunit, N-terminal domain	-	59	58	84	85	151	77	10.2508	13.1026	14.4248	17.5416	21.9303	16.1335
BVV32_00820	291.296	295.988	285.498	258.735	235.477	195.493	0.338229	0.0476241	0.162953	BVV32_00820	NC_999999999.1	167898	168398	+	501	protein_coding	hypothetical protein&&-- && -	-	311	243	307	235	304	175	80.0264	81.302	78.0791	71.8264	65.3894	54.3054
BVV32_00450	739.011	718.653	658.412	595.641	597.214	604.353	0.235342	0.0478397	0.163483	BVV32_00450	NC_999999999.1	94186	94878	-	693	protein_coding	GTP pyrophosphokinase&&sp|P39583|YWAC_BACSU GTP pyrophosphokinase YwaC OS=Bacillus subtilis (strain 168) OX=224308 GN=ywaC PE=1 SV=1 && PF04607:Region found in RelA / SpoT proteins	-	789	590	708	541	771	541	146.776	142.709	130.177	119.541	119.893	121.369
BVV32_10035	149.863	137.64	194.362	168.453	342.372	199.961	-0.563953	0.047912	0.163522	BVV32_10035	NC_999999999.1	1943979	1944052	+	74	protein_coding	tRNA-Trp&&-- && -	-	160	113	209	153	442	179	278.74	255.964	359.872	316.602	643.668	376.066
BVV32_07315	968.489	968.355	938.33	884.103	688.616	827.773	0.262392	0.0480746	0.163868	BVV32_07315	NC_999999999.1	1443376	1444614	-	1239	protein_coding	GTPase HflX&&sp|D3FTV4|HFLX_ALKPO GTPase HflX OS=Alkalihalobacillus pseudofirmus (strain ATCC BAA-2126 / JCM 17055 / OF4) OX=398511 GN=hflX PE=3 SV=1 && PF16360:GTP-binding GTPase Middle Region|PF01926:50S ribosome-binding GTPase|PF13167:GTP-binding GTPase N-terminal	-	1034	795	1009	803	889	741	107.587	107.554	103.766	99.2426	77.3218	92.9801
BVV32_06910	1832.07	1682.14	1805.05	1663.61	1449.27	1468.99	0.21633	0.0486147	0.165418	BVV32_06910	NC_999999999.1	1375397	1376857	-	1461	protein_coding	sodium:alanine symporter&&sp|Q45068|ALST_BACSU Amino-acid carrier protein AlsT OS=Bacillus subtilis (strain 168) OX=224308 GN=alsT PE=2 SV=1 && PF01235:Sodium:alanine symporter family	-	1956	1381	1941	1511	1871	1315	172.595	158.444	169.281	158.368	138.005	139.932
BVV32_07575	510.47	551.779	622.144	702.438	598.763	775.269	-0.299659	0.0486524	0.165418	BVV32_07575	NC_999999999.1	1493840	1494841	+	1002	protein_coding	o-succinylbenzoate synthase&&-- && PF13378:Enolase C-terminal domain-like	-	545	453	669	638	773	694	70.1196	75.7815	85.0731	97.5005	83.1349	107.68
BVV32_08215	340.001	393.432	352.455	395.259	731.219	386.518	-0.48264	0.0487231	0.165449	BVV32_08215	NC_999999999.1	1635093	1635449	+	357	protein_coding	Na+/H+ antiporter subunit G&&sp|A7X0F5|MNHG1_STAA1 Na(+)/H(+) antiporter subunit G1 OS=Staphylococcus aureus (strain Mu3 / ATCC 700698) OX=418127 GN=mnhG1 PE=3 SV=1 && PF03334:Na+/H+ antiporter subunit	-	363	323	379	359	944	346	131.084	151.659	135.271	153.986	284.954	150.678
BVV32_05465	589.148	442.154	587.735	682.62	604.185	735.054	-0.316761	0.048798	0.165494	BVV32_05465	NC_999999999.1	1106094	1106498	+	405	protein_coding	cytidine deaminase&&sp|Q9S3M0|CDD_SPOPS Cytidine deaminase OS=Sporosarcina psychrophila OX=1476 GN=cdd PE=3 SV=1 && PF00383:Cytidine and deoxycytidylate deaminase zinc-binding region	-	629	363	632	620	780	658	200.22	150.24	198.836	234.418	207.544	252.589
BVV32_02885	1599.79	1594.44	1553.03	1919.04	1687.07	1861.09	-0.20294	0.0492513	0.166821	BVV32_02885	NC_999999999.1	616006	616977	-	972	protein_coding	bifunctional biotin--[acetyl-CoA-carboxylase] synthetase/biotin operon repressor&&sp|E0U174|BIRA_BACPZ Bifunctional ligase/repressor BirA OS=Bacillus subtilis subsp. spizizenii (strain ATCC 23059 / NRRL B-14472 / W23) OX=655816 GN=birA PE=3 SV=1 && PF03099:Biotin/lipoate A/B protein ligase family|PF08279:HTH domain	HTH_11	1708	1309	1670	1743	2178	1666	226.533	225.739	218.919	274.59	241.47	266.472
Novel00077	1636.32	2171.79	2876.37	3031.05	3228.52	2467.68	-0.384871	0.0495765	0.16763	-	NC_999999999.1	950401	955300	+	4900	-	PF00676:Dehydrogenase E1 component|PF02779:Transketolase, pyrimidine binding domain|PF02780:Transketolase, C-terminal domain|PF00364:Biotin-requiring enzyme|PF00198:2-oxoacid dehydrogenases acyltransferase (catalytic domain)|PF02817:e3 binding domain|PF07992:Pyridine nucleotide-disulphide oxidoreductase|PF02852:Pyridine nucleotide-disulphide oxidoreductase, dimerisation domain	Pyr_redox_2	1747	1783	3093	2753	4168	2209	45.9629	60.9941	80.4299	86.0328	91.6649	70.0878
BVV32_06360	486.118	557.87	436.152	396.36	351.667	441.256	0.316198	0.0496148	0.16763	BVV32_06360	NC_999999999.1	1269568	1270611	+	1044	protein_coding	lipase&&sp|Q9SMM9|CXE13_ARATH Probable carboxylesterase 13 OS=Arabidopsis thaliana OX=3702 GN=CXE13 PE=1 SV=1 && PF07859:alpha/beta hydrolase fold	Abhydrolase_3	519	458	469	360	454	395	64.0881	73.5356	57.2409	52.8027	46.8626	58.822
BVV32_00330	57056.5	54600.6	54033.5	32297.8	60033.6	30276.8	0.434384	0.0497167	0.167718	BVV32_00330	NC_999999999.1	64462	64653	-	192	protein_coding	hypothetical protein&&-- && -	-	60916	44826	58103	29335	77503	27103	40901.7	39134.6	38559.5	23395.9	43499.9	21946.2
BVV32_00650	1854.55	1811.25	1725.08	1662.51	1360.19	1577.35	0.229991	0.0498092	0.167718	BVV32_00650	NC_999999999.1	130071	130760	-	690	protein_coding	holin-like protein CidB&&sp|P60639|CIDB_STAA8 Holin-like protein CidB OS=Staphylococcus aureus (strain NCTC 8325 / PS 47) OX=93061 GN=cidB PE=1 SV=1 && PF04172:LrgB-like family	-	1980	1487	1855	1510	1756	1412	369.936	361.239	342.554	335.106	274.25	318.148
Novel00159	101.157	158.347	252.019	101.292	140.977	71.4946	0.699991	0.0498284	0.167718	-	NC_999999999.1	1756974	1757847	+	874	-	PF01425:Amidase|PF02686:Glu-tRNAGln amidotransferase C subunit	Amidase	108	130	271	92	182	64	15.9303	24.9324	39.5086	16.1187	22.4404	11.3844
BVV32_14740	1.87329	0	4.6498	14.313	9.29516	5.58551	-2.10402	0.0501685	1	BVV32_14740	NC_999999999.1	2795442	2795588	+	147	protein_coding	pathogenicity island protein&&-- && -	-	2	0	5	13	12	5	1.75398	0	4.33398	13.5419	8.79701	5.28805
BVV32_14350	2758.41	2672.42	2980.52	3228.13	3136.34	3199.38	-0.184767	0.0502368	0.168881	BVV32_14350	NC_999999999.1	2735381	2735905	-	525	protein_coding	TIGR01440 family protein&&sp|Q6G7J6|Y2017_STAAS UPF0340 protein SAS2017 OS=Staphylococcus aureus (strain MSSA476) OX=282459 GN=SAS2017 PE=3 SV=1 && PF04260:Protein of unknown function (DUF436)	-	2945	2194	3205	2932	4049	2864	723.164	700.503	777.862	855.182	831.113	848.119
BVV32_05255	1902.32	1663.86	1728.8	1600.85	1445.4	1524.85	0.213216	0.0503729	0.169127	BVV32_05255	NC_999999999.1	1069671	1070294	+	624	protein_coding	uridine kinase&&sp|A7X320|URK_STAA1 Uridine kinase OS=Staphylococcus aureus (strain Mu3 / ATCC 700698) OX=418127 GN=udk PE=3 SV=1 && PF00485:Phosphoribulokinase / Uridine kinase family	-	2031	1366	1859	1454	1866	1365	419.601	366.943	379.602	356.807	322.254	340.088
BVV32_13195	696.862	701.6	707.7	831.255	822.622	788.675	-0.214026	0.0504936	0.169321	BVV32_13195	NC_999999999.1	2507233	2507721	-	489	protein_coding	peptide deformylase&&sp|Q5HGL7|DEFL_STAAC Peptide deformylase-like OS=Staphylococcus aureus (strain COL) OX=93062 GN=SACOL1227 PE=3 SV=1 && PF01327:Polypeptide deformylase	Pep_deformylase	744	576	761	755	1062	706	196.144	197.445	198.294	236.424	234.038	224.46
BVV32_06685	177.026	198.543	138.564	221.301	208.367	244.646	-0.393579	0.0505635	0.169344	BVV32_06685	NC_999999999.1	1328868	1329074	+	207	protein_coding	hypothetical protein&&-- && -	-	189	163	149	201	269	219	117.707	131.993	91.717	148.689	140.04	164.481
BVV32_04405	793.337	877	771.867	736.569	569.329	706.009	0.281171	0.0506892	0.169478	BVV32_04405	NC_999999999.1	924234	924776	-	543	protein_coding	16S rRNA (guanine(966)-N(2))-methyltransferase RsmD&&sp|O34331|YLBH_BACSU Putative rRNA methyltransferase YlbH OS=Bacillus subtilis (strain 168) OX=224308 GN=ylbH PE=3 SV=2 && PF03602:Conserved hypothetical protein 95	-	847	720	830	669	735	632	201.092	222.262	194.766	188.66	145.868	180.951
BVV32_04235	36.5291	24.3611	24.179	37.434	97.5992	31.2789	-0.976721	0.0507682	0.169478	BVV32_04235	NC_999999999.1	892486	892815	-	330	protein_coding	fibrinogen-binding protein&&sp|Q5HGS6|FIB_STAAC Fibrinogen-binding protein OS=Staphylococcus aureus (strain COL) OX=93062 GN=fib PE=3 SV=1 && PF12199:Extracellular fibrinogen binding protein C terminal	-	39	20	26	34	126	28	15.2357	10.1589	10.0391	15.7768	41.146	13.1913
BVV32_10055	69.3116	101.099	92.9961	89.181	305.966	84.8998	-0.873915	0.0508351	0.169478	BVV32_10055	NC_999999999.1	1944297	1944371	+	75	protein_coding	tRNA-Gly&&-- && -	-	74	83	100	81	395	76	127.198	185.502	169.892	165.378	567.554	157.542
BVV32_00620	369.974	406.831	371.054	297.27	341.597	297.149	0.289825	0.0508561	0.169478	BVV32_00620	NC_999999999.1	122639	123574	+	936	protein_coding	EamA family transporter&&sp|P96661|YDED_BACSU Uncharacterized transporter YdeD OS=Bacillus subtilis (strain 168) OX=224308 GN=ydeD PE=3 SV=1 && PF00892:EamA-like transporter family	DUF6	395	334	399	270	441	266	54.4042	59.814	54.3164	44.1715	50.7732	44.1823
BVV32_06200	202.315	233.867	227.84	203.685	123.161	165.331	0.437731	0.051035	0.169864	BVV32_06200	NC_999999999.1	1236253	1238655	+	2403	protein_coding	cation:proton antiporter&&sp|A7WZ76|MNHA2_STAA1 Putative antiporter subunit mnhA2 OS=Staphylococcus aureus (strain Mu3 / ATCC 700698) OX=418127 GN=mnhA2 PE=3 SV=1 && PF00662:NADH-Ubiquinone oxidoreductase (complex I), chain 5 N-terminus|PF13244:Domain of unknown function (DUF4040)|PF00361:Proton-conducting membrane transporter	-	216	192	245	185	159	148	11.5881	13.3931	12.9911	11.7889	7.13041	9.57527
BVV32_08390	3399.08	2925.77	2975.87	4059.39	3189.79	3816.02	-0.249917	0.0511657	0.170088	BVV32_08390	NC_999999999.1	1663846	1665153	-	1308	protein_coding	Fe-S cluster assembly protein SufD&&sp|O32165|SUFD_BACSU FeS cluster assembly protein SufD OS=Bacillus subtilis (strain 168) OX=224308 GN=sufD PE=3 SV=1 && PF01458:Uncharacterized protein family (UPF0051)	-	3629	2402	3200	3687	4118	3416	357.676	307.821	311.728	431.638	339.274	406.025
BVV32_04610	122.7	131.55	111.595	200.382	145.624	148.575	-0.434192	0.0513033	0.170335	BVV32_04610	NC_999999999.1	961889	962719	+	831	protein_coding	bifunctional hydroxymethylpyrimidine kinase/phosphomethylpyrimidine kinase&&sp|P66915|THID_STAAM Hydroxymethylpyrimidine/phosphomethylpyrimidine kinase OS=Staphylococcus aureus (strain Mu50 / ATCC 700699) OX=158878 GN=thiD PE=3 SV=1 && PF08543:Phosphomethylpyrimidine kinase	-	131	108	120	182	188	133	20.3227	21.7849	18.3998	33.537	24.3797	24.8825
BVV32_02030	14.0496	12.1806	24.179	35.232	21.6887	44.6841	-0.989784	0.0516954	1	BVV32_02030	NC_999999999.1	417170	417292	-	123	protein_coding	hypothetical protein&&-- && -	-	15	10	26	32	28	40	15.7216	13.6279	26.9341	39.8381	24.5315	50.5589
BVV32_02710	1737.47	1711.37	1799.47	1957.58	2427.59	1863.33	-0.252578	0.0518446	0.171919	BVV32_02710	NC_999999999.1	550541	551074	-	534	protein_coding	peptide-methionine (S)-S-oxide reductase&&sp|P0A086|MSRA2_STAA8 Peptide methionine sulfoxide reductase MsrA 2 OS=Staphylococcus aureus (strain NCTC 8325 / PS 47) OX=93061 GN=msrA2 PE=1 SV=1 && PF01625:Peptide methionine sulfoxide reductase	PMSR	1855	1405	1935	1778	3134	1668	447.83	441.029	461.715	509.853	632.454	485.621
Novel00192	203.252	253.356	319.906	177.261	228.506	163.097	0.4447	0.0523898	0.173495	-	NC_999999999.1	2416530	2418529	+	2000	-	PF00004:ATPase family associated with various cellular activities (AAA)|PF17862:AAA+ lid domain|PF01434:Peptidase family M41|PF06480:FtsH Extracellular	AAA	217	208	344	161	295	146	13.9875	17.4327	21.9161	12.3268	15.8951	11.3492
BVV32_07815	711.849	565.178	585.875	682.62	821.072	765.215	-0.284392	0.0524549	0.173495	BVV32_07815	NC_999999999.1	1544588	1544899	+	312	protein_coding	thiol reductase thioredoxin&&sp|O34357|YTPP_BACSU Thioredoxin-like protein YtpP OS=Bacillus subtilis (strain 168) OX=224308 GN=ytpP PE=2 SV=1 && PF00085:Thioredoxin	-	760	464	630	620	1060	685	314.029	249.285	257.288	304.292	366.119	341.333
BVV32_02260	266.943	316.695	257.599	230.109	213.789	226.772	0.325316	0.0525255	0.173495	BVV32_02260	NC_999999999.1	466941	468134	-	1194	protein_coding	pyridine nucleotide-disulfide oxidoreductase&&sp|Q9Y6N5|SQOR_HUMAN Sulfide:quinone oxidoreductase, mitochondrial OS=Homo sapiens OX=9606 GN=SQOR PE=1 SV=1 && PF07992:Pyridine nucleotide-disulphide oxidoreductase	Pyr_redox_2	285	260	277	209	276	203	30.7717	36.5007	29.5603	26.8038	24.9101	26.4323
Novel00009	246.337	370.289	426.852	315.987	219.211	218.952	0.46973	0.0525781	0.173495	-	NC_999999999.1	210375	212630	+	2256	-	PF13597:Anaerobic ribonucleoside-triphosphate reductase|PF04055:Radical SAM superfamily|PF13353:4Fe-4S single cluster domain	Radical_SAM	263	304	459	287	283	196	15.0289	22.5874	25.9243	19.4804	13.5182	13.507
BVV32_01275	984.412	990.28	1063.88	1407.08	954.303	1465.64	-0.331153	0.0528515	0.174183	BVV32_01275	NC_999999999.1	259633	260592	-	960	protein_coding	accessory Sec system protein Asp3&&sp|Q2FUW5|ASP3_STAA8 Accessory Sec system protein Asp3 OS=Staphylococcus aureus (strain NCTC 8325 / PS 47) OX=93061 GN=asp3 PE=3 SV=1 && PF15432:Accessory Sec secretory system ASP3	-	1051	813	1144	1278	1232	1312	141.137	141.955	151.841	203.851	138.296	212.474
BVV32_06085	1628.82	1662.65	1601.39	1500.66	1302.87	1442.18	0.205572	0.0529384	0.174256	BVV32_06085	NC_999999999.1	1217058	1217996	+	939	protein_coding	oxidoreductase&&sp|P46336|IOLS_BACSU Aldo-keto reductase IolS OS=Bacillus subtilis (strain 168) OX=224308 GN=iolS PE=1 SV=1 && PF00248:Aldo/keto reductase family	Aldo_ket_red	1739	1365	1722	1363	1682	1291	238.751	243.669	233.669	222.272	193.033	213.749
BVV32_04255	1419.01	1449.49	1407.03	1276.06	1199.85	1271.26	0.190795	0.0530154	0.174295	BVV32_04255	NC_999999999.1	894399	895199	-	801	protein_coding	glutamate racemase&&sp|Q6GHT5|MURI_STAAR Glutamate racemase OS=Staphylococcus aureus (strain MRSA252) OX=282458 GN=murI PE=1 SV=1 && PF01177:Asp/Glu/Hydantoin racemase	Asp_Glu_race	1515	1190	1513	1159	1549	1138	243.832	249.027	240.68	221.567	208.396	220.878
BVV32_07780	9087.31	9620.21	10104	8861.94	7845.89	8555.89	0.189764	0.0531169	0.174415	BVV32_07780	NC_999999999.1	1537350	1538759	+	1410	protein_coding	dipeptidase PepV&&sp|Q2FFY7|PEPVL_STAA3 Putative dipeptidase SAUSA300_1697 OS=Staphylococcus aureus (strain USA300) OX=367830 GN=SAUSA300_1697 PE=3 SV=1 && PF01546:Peptidase family M20/M25/M40	Peptidase_M20	9702	7898	10865	8049	10129	7659	887.06	938.924	981.849	874.132	774.139	844.493
Novel00063	18.7329	36.5417	38.1284	14.313	17.8157	15.6394	0.956604	0.0531559	1	-	NC_999999999.1	848220	848530	+	311	-	PF01883:Iron-sulfur cluster assembly protein	-	20	30	41	13	23	14	8.29049	16.1694	16.798	6.40084	7.96964	6.99859
BVV32_09245	7708.57	7028.18	7571.74	9109.67	7649.92	9076.46	-0.211435	0.0537512	0.176283	BVV32_09245	NC_999999999.1	1809317	1809592	+	276	protein_coding	50S ribosomal protein L23&&sp|A7X5G1|RL23_STAA1 50S ribosomal protein L23 OS=Staphylococcus aureus (strain Mu3 / ATCC 700698) OX=418127 GN=rplW PE=3 SV=1 && PF00276:Ribosomal protein L23	-	8230	5770	8142	8274	9876	8125	3844.16	3504.28	3758.86	4590.51	3856.06	4576.75
BVV32_04615	147.99	115.715	142.284	184.968	160.342	191.025	-0.393826	0.0538814	0.176494	BVV32_04615	NC_999999999.1	962703	963494	+	792	protein_coding	hydroxyethylthiazole kinase&&sp|Q6G7L8|THIM_STAAS Hydroxyethylthiazole kinase OS=Staphylococcus aureus (strain MSSA476) OX=282459 GN=thiM PE=3 SV=1 && PF02110:Hydroxyethylthiazole kinase family	-	158	95	153	168	207	171	25.7183	20.1062	24.615	32.4817	28.1654	33.5671
BVV32_00215	212.618	255.792	235.28	159.645	211.465	169.8	0.371946	0.0543451	0.177797	BVV32_00215	NC_999999999.1	43814	44056	-	243	protein_coding	addiction module protein&&-- && PF06769:YoeB-like toxin of bacterial type II toxin-antitoxin system	-	227	210	253	145	273	152	120.429	144.859	132.663	91.3726	121.068	97.2479
BVV32_11100	465.512	384.906	396.163	532.884	569.329	440.138	-0.307848	0.0544193	0.177804	BVV32_11100	NC_999999999.1	2138068	2138865	-	798	protein_coding	sulfurtransferase FdhD&&sp|Q2FEL2|FDHD_STAA3 Sulfur carrier protein FdhD OS=Staphylococcus aureus (strain USA300) OX=367830 GN=fdhD PE=3 SV=1 && PF02634:FdhD/NarQ family	-	497	316	426	484	735	394	80.2905	66.3769	68.0206	92.8745	99.2558	76.7602
BVV32_06430	1303.81	1224.15	1007.15	1120.82	3202.96	1951.58	-0.828283	0.0544799	0.177804	BVV32_06430	NC_999999999.1	1285309	1285734	+	426	protein_coding	MarR family transcriptional regulator&&sp|Q2FIX1|SARX_STAA3 HTH-type transcriptional regulator SarX OS=Staphylococcus aureus (strain USA300) OX=367830 GN=sarX PE=3 SV=2 && -	-	1392	1005	1083	1018	4135	1747	421.251	395.448	323.931	365.925	1046.01	637.568
Novel00123	27.1626	35.3236	59.5175	19.818	14.7173	30.1618	0.932237	0.0547654	0.178519	-	NC_999999999.1	1481190	1481577	+	388	-	PF03726:Polyribonucleotide nucleotidyltransferase, RNA binding domain	-	29	29	64	18	19	27	9.63556	12.5285	21.0176	7.10387	5.27708	10.8187
BVV32_01845	372.784	309.386	342.226	286.26	244.773	296.032	0.314067	0.0550077	0.179092	BVV32_01845	NC_999999999.1	376488	377750	-	1263	protein_coding	UDP-N-acetyl-D-mannosamine dehydrogenase&&sp|Q6LZC3|WECC_METMP UDP-N-acetyl-D-mannosamine dehydrogenase OS=Methanococcus maripaludis (strain S2 / LL) OX=267377 GN=wecC PE=1 SV=1 && PF03720:UDP-glucose/GDP-mannose dehydrogenase family, UDP binding domain|PF00984:UDP-glucose/GDP-mannose dehydrogenase family, central domain|PF03721:UDP-glucose/GDP-mannose dehydrogenase family, NAD binding domain	-	398	254	368	260	316	265	40.6247	33.7103	37.126	31.5227	26.9622	32.6201
Novel00021	45.8955	60.9028	70.677	41.838	40.279	29.0447	0.66975	0.0552864	0.179781	-	NC_999999999.1	326640	327147	-	508	-	PF00308:Bacterial dnaA protein	-	49	50	76	38	52	26	12.4349	16.4983	19.0627	11.4544	11.0309	7.95706
BVV32_11425	796.146	747.887	771.867	1004.11	777.695	1022.15	-0.273519	0.0556113	0.180619	BVV32_11425	NC_999999999.1	2205187	2205711	-	525	protein_coding	hypothetical protein&&sp|P37574|YACP_BACSU Uncharacterized protein YacP OS=Bacillus subtilis (strain 168) OX=224308 GN=yacP PE=1 SV=1 && PF05991:YacP-like NYN domain	-	850	614	830	912	1004	915	208.723	196.039	201.443	266.005	206.085	270.96
BVV32_02335	812.069	835.587	740.249	1012.92	821.072	1033.32	-0.262801	0.0556952	0.180673	BVV32_02335	NC_999999999.1	483820	484869	-	1050	protein_coding	AAA family ATPase&&sp|O27092|PRS2_METTH Putative 26S proteasome regulatory subunit homolog MTH_1011 OS=Methanothermobacter thermautotrophicus (strain ATCC 29096 / DSM 1053 / JCM 10044 / NBRC 100330 / Delta H) OX=187420 GN=MTH_1011 PE=3 SV=1 && PF00004:ATPase family associated with various cellular activities (AAA)	AAA	867	686	796	920	1060	925	106.449	109.513	96.5957	134.169	108.79	136.961
BVV32_06215	216.365	193.671	242.72	177.261	141.751	185.439	0.379641	0.0561453	0.181914	BVV32_06215	NC_999999999.1	1239398	1240894	+	1497	protein_coding	Na+/H+ antiporter subunit D&&sp|A6TZA2|MNHD2_STAA2 Putative antiporter subunit mnhD2 OS=Staphylococcus aureus (strain JH1) OX=359787 GN=mnhD2 PE=3 SV=1 && PF00361:Proton-conducting membrane transporter	-	231	159	261	161	183	166	19.893	17.8036	22.2153	16.4687	13.1735	17.2397
BVV32_08960	2276.98	2316.74	2276.54	1968.59	2144.08	1924.77	0.185552	0.0564596	0.182712	BVV32_08960	NC_999999999.1	1758232	1759770	+	1539	protein_coding	sodium:proline symporter&&sp|A7X430|PUTP_STAA1 Sodium/proline symporter OS=Staphylococcus aureus (strain Mu3 / ATCC 700698) OX=418127 GN=putP PE=3 SV=1 && PF00474:Sodium:solute symporter family	-	2431	1902	2448	1788	2768	1723	203.637	207.159	202.678	177.903	193.82	174.056
BVV32_13175	1576.37	1728.42	1770.65	2197.59	1726.58	2092.33	-0.244589	0.0566081	0.182764	BVV32_13175	NC_999999999.1	2503154	2503897	-	744	protein_coding	protein phosphatase&&sp|Q8Y678|STP1_LISMO Serine/threonine phosphatase stp OS=Listeria monocytogenes serovar 1/2a (strain ATCC BAA-679 / EGD-e) OX=169963 GN=stp PE=1 SV=1 && PF13672:Protein phosphatase 2C	-	1683	1419	1904	1996	2229	1873	291.623	319.7	326.083	410.811	322.856	391.388
BVV32_02570	1624.14	1007.33	1171.75	1802.34	1505.04	1524.85	-0.344285	0.0566119	0.182764	BVV32_02570	NC_999999999.1	524526	525677	+	1152	protein_coding	hydrolase&&sp|Q8NWS3|Y1286_STAAW Uncharacterized hydrolase MW1286 OS=Staphylococcus aureus (strain MW2) OX=196620 GN=MW1286 PE=3 SV=1 && PF01546:Peptidase family M20/M25/M40	Peptidase_M20	1734	827	1260	1637	1943	1365	194.047	120.333	139.364	217.596	181.757	184.214
BVV32_08950	10378	9185.36	8870.9	8914.79	7350.15	8126.92	0.221463	0.0569957	0.183782	gatA	NC_999999999.1	1756104	1757561	-	1458	protein_coding	glutamyl-tRNA(Gln) amidotransferase subunit A&&sp|A6U305|GATA_STAA2 Glutamyl-tRNA(Gln) amidotransferase subunit A OS=Staphylococcus aureus (strain JH1) OX=359787 GN=gatA PE=3 SV=1 && PF01425:Amidase	Amidase	11080	7541	9539	8097	9489	7275	979.7	866.97	833.641	850.395	701.349	775.744
BVV32_06645	2098.08	2107.24	2074.74	1562.32	2106.9	1493.57	0.281264	0.0571712	0.184127	BVV32_06645	NC_999999999.1	1322906	1323346	-	441	protein_coding	hypothetical protein&&-- && PF10517:Electron transfer DM13	-	2240	1730	2231	1419	2720	1337	654.817	657.567	644.607	492.717	664.663	471.342
BVV32_00315	467.385	587.103	650.043	483.339	463.983	430.085	0.306793	0.0573156	0.184371	BVV32_00315	NC_999999999.1	62936	63631	-	696	protein_coding	oxidoreductase&&sp|Q2FE21|Y2422_STAA3 Uncharacterized oxidoreductase SAUSA300_2422 OS=Staphylococcus aureus (strain USA300) OX=367830 GN=SAUSA300_2422 PE=3 SV=1 && PF00106:short chain dehydrogenase	adh_short	499	482	699	439	599	385	92.4277	116.083	127.968	96.5849	92.7447	85.9992
BVV32_09560	694.052	704.036	667.712	626.469	539.119	590.947	0.235506	0.0575324	0.184847	BVV32_09560	NC_999999999.1	1855451	1857208	+	1758	protein_coding	siderophore synthetase&&sp|Q2G1N1|SBNC_STAA8 Staphyloferrin B synthase OS=Staphylococcus aureus (strain NCTC 8325 / PS 47) OX=93061 GN=sbnC PE=1 SV=1 && PF04183:IucA / IucC family|PF06276:Ferric iron reductase FhuF-like transporter	-	741	578	718	569	696	529	54.3388	55.1114	52.0403	49.5618	42.664	46.7821
BVV32_09095	357.798	358.109	339.436	293.967	286.601	296.032	0.267962	0.0579639	0.185831	BVV32_09095	NC_999999999.1	1785680	1786720	+	1041	protein_coding	acyl-CoA--6-aminopenicillanic acid acyltransferase&&-- && PF03417:Acyl-coenzyme A:6-aminopenicillanic acid acyl-transferase	-	382	294	365	267	370	265	47.3068	47.3401	44.6762	39.2749	38.3021	39.5766
BVV32_10560	816.753	732.052	749.548	905.022	945.008	836.71	-0.225539	0.057977	0.185831	BVV32_10560	NC_999999999.1	2035969	2036775	-	807	protein_coding	hypothetical protein&&sp|A7X0M6|SPXH_STAA1 ClpXP adapter protein SpxH OS=Staphylococcus aureus (strain Mu3 / ATCC 700698) OX=418127 GN=spxH PE=3 SV=2 && PF13743:Thioredoxin	-	872	601	806	822	1220	749	139.301	124.834	127.261	155.974	162.914	144.295
BVV32_09255	9117.28	8354.65	9301.47	10162.2	9440.01	11165.4	-0.200334	0.058173	0.186237	BVV32_09255	NC_999999999.1	1810525	1810803	+	279	protein_coding	30S ribosomal protein S19&&sp|A7X5F7|RS19_STAA1 30S ribosomal protein S19 OS=Staphylococcus aureus (strain Mu3 / ATCC 700698) OX=418127 GN=rpsS PE=3 SV=1 && PF00203:Ribosomal protein S19	-	9734	6859	10002	9230	12187	9995	4497.78	4120.87	4567.9	5065.84	4707.21	5569.57
BVV32_06425	414.933	417.793	414.762	537.288	436.098	539.561	-0.275507	0.0583155	0.186285	BVV32_06425	NC_999999999.1	1283079	1285229	+	2151	protein_coding	AraC family transcriptional regulator&&-- && PF12833:Helix-turn-helix domain	-	443	343	446	488	563	483	26.5506	26.7292	26.4197	34.7403	28.2059	34.91
Novel00153	238.844	325.221	507.759	176.16	342.372	189.907	0.593608	0.0583268	0.186285	-	NC_999999999.1	1683096	1683786	+	691	-	PF00565:Staphylococcal nuclease homologue	-	255	267	546	160	442	170	47.5744	64.7688	100.681	35.4565	68.9312	38.2484
BVV32_12975	515.154	565.178	556.117	706.842	691.715	566.371	-0.265594	0.0586751	0.187111	BVV32_12975	NC_999999999.1	2462134	2462709	+	576	protein_coding	thiamine ABC transporter permease&&sp|O34738|YKOE_BACSU Putative HMP/thiamine permease protein YkoE OS=Bacillus subtilis (strain 168) OX=224308 GN=ykoE PE=1 SV=2 && PF09819:ABC-type cobalt transport system, permease component	-	550	464	598	642	893	507	123.098	135.029	132.286	170.674	167.071	136.845
BVV32_02280	115.207	121.806	137.634	81.474	87.5294	107.242	0.442788	0.0587248	0.187111	BVV32_02280	NC_999999999.1	470982	471737	+	756	protein_coding	anion permease&&sp|P54437|YRKJ_BACSU Probable membrane transporter protein YrkJ OS=Bacillus subtilis (strain 168) OX=224308 GN=yrkJ PE=3 SV=1 && PF01925:Sulfite exporter TauE/SafE	-	123	100	148	74	113	96	20.9746	22.1723	24.9444	14.9887	16.1075	19.7421
BVV32_11240	949.756	924.505	829.525	1066.87	1040.28	1025.5	-0.2128	0.0591123	0.188123	BVV32_11240	NC_999999999.1	2162933	2163637	+	705	protein_coding	DNA-binding response regulator&&sp|P13792|PHOP_BACSU Alkaline phosphatase synthesis transcriptional regulatory protein PhoP OS=Bacillus subtilis (strain 168) OX=224308 GN=phoP PE=1 SV=4 && PF00072:Response regulator receiver domain|PF00486:Transcriptional regulatory protein, C terminal	Response_reg	1014	759	892	969	1343	918	185.421	180.462	161.217	210.469	205.286	202.44
BVV32_05005	635.981	633.389	575.646	687.024	710.305	767.45	-0.230823	0.0596823	0.189712	BVV32_05005	NC_999999999.1	1019897	1020970	+	1074	protein_coding	aminopeptidase&&-- && PF05145:Transition state regulatory protein AbrB	-	679	520	619	624	917	687	81.5035	81.1581	73.4379	88.9681	92.0103	99.4478
BVV32_05475	804.576	989.062	1003.43	961.173	1197.53	1244.45	-0.283908	0.0598727	0.190092	BVV32_05475	NC_999999999.1	1107426	1108172	+	747	protein_coding	DNA repair protein RecO&&sp|A7X2W3|RECO_STAA1 DNA repair protein RecO OS=Staphylococcus aureus (strain Mu3 / ATCC 700698) OX=418127 GN=recO PE=3 SV=1 && PF11967:Recombination protein O N terminal|PF02565:Recombination protein O C terminal	-	859	812	1079	873	1546	1114	148.246	182.208	184.05	178.957	223.028	231.85
BVV32_05560	2392.19	2624.91	2575.06	3295.29	2394.28	3643.99	-0.297356	0.0605743	0.191813	BVV32_05560	NC_999999999.1	1125286	1126749	+	1464	protein_coding	rhomboid family intramembrane serine protease&&sp|F4JBM4|RBL4_ARATH RHOMBOID-like protein 4 OS=Arabidopsis thaliana OX=3702 GN=RBL4 PE=2 SV=1 && PF01694:Rhomboid family	Rhomboid	2554	2155	2769	2993	3091	3262	224.901	246.74	240.999	313.054	227.525	346.406
BVV32_01595	953.502	810.007	741.179	1059.16	903.18	1054.54	-0.266999	0.0606437	0.191813	BVV32_01595	NC_999999999.1	320506	321225	-	720	protein_coding	ribosomal RNA small subunit methyltransferase G&&sp|Q2FDF0|RSMG_STAA3 Ribosomal RNA small subunit methyltransferase G OS=Staphylococcus aureus (strain USA300) OX=367830 GN=rsmG PE=3 SV=1 && PF02527:rRNA small subunit methyltransferase G	-	1018	665	797	962	1166	944	182.275	154.818	141.046	204.596	174.517	203.837
Novel00156	33.7191	34.1056	37.1984	11.01	30.2093	11.171	0.971527	0.060739	0.191813	-	NC_999999999.1	1715903	1716126	+	224	-	PF07992:Pyridine nucleotide-disulphide oxidoreductase	Pyr_redox_2	36	28	40	10	39	10	20.7188	20.9528	22.7534	6.83606	18.7624	6.94057
BVV32_00385	556.366	570.05	524.498	486.642	474.828	433.436	0.241646	0.0607397	0.191813	BVV32_00385	NC_999999999.1	74743	75936	-	1194	protein_coding	MFS transporter&&-- && PF07690:Major Facilitator Superfamily	MFS_1	594	468	564	442	613	388	64.1347	65.7013	60.1878	56.6855	55.3258	50.5208
BVV32_08075	2909.21	2829.54	2834.52	3653.12	2912.48	3399.34	-0.21635	0.0607718	0.191813	BVV32_08075	NC_999999999.1	1601636	1602580	+	945	protein_coding	acetyl-CoA carboxylase carboxyltransferase subunit alpha&&sp|A7X3C7|ACCA_STAA1 Acetyl-coenzyme A carboxylase carboxyl transferase subunit alpha OS=Staphylococcus aureus (strain Mu3 / ATCC 700698) OX=418127 GN=accA PE=3 SV=1 && PF03255:Acetyl co-enzyme A carboxylase carboxyltransferase alpha subunit	-	3106	2323	3048	3318	3760	3043	423.721	412.05	410.977	537.649	428.773	500.626
BVV32_09565	382.15	427.538	354.315	299.472	302.867	348.536	0.291086	0.0608621	0.191873	BVV32_09565	NC_999999999.1	1857215	1858285	+	1071	protein_coding	alanine racemase&&sp|C1FW08|ORR_ACESD Ornithine racemase OS=Acetoanaerobium sticklandii (strain ATCC 12662 / DSM 519 / JCM 1433 / NCIMB 10654) OX=499177 GN=orr PE=1 SV=1 && PF01168:Alanine racemase, N-terminal domain	Ala_racemase_N	408	351	381	272	391	312	49.1113	54.9351	45.3283	38.8896	39.3422	45.2906
BVV32_07155	0	0	0	1.101	4.64758	3.35131	-4.0261	0.0609177	1	BVV32_07155	NC_999999999.1	1422914	1423183	-	270	protein_coding	hypothetical protein&&-- && -	-	0	0	0	1	6	3	0	0	0	0.56714	2.39474	1.72743
BVV32_12980	1338.46	1360.57	1189.42	1697.74	1337.73	1576.23	-0.24544	0.0612472	0.192861	BVV32_12980	NC_999999999.1	2462724	2464124	+	1401	protein_coding	ABC transporter ATP-binding protein&&sp|Q8ES39|Y804_OCEIH Putative ABC transporter ATP-binding protein OB0804 OS=Oceanobacillus iheyensis (strain DSM 14371 / CIP 107618 / JCM 11309 / KCTC 3954 / HTE831) OX=221109 GN=OB0804 PE=3 SV=1 && PF00005:ABC transporter	ABC_tran	1429	1117	1279	1542	1727	1411	131.494	133.643	116.323	168.539	132.839	156.578
BVV32_07035	1301	1030.48	1280.56	1119.72	2318.37	1442.18	-0.434803	0.0614369	0.193124	BVV32_07035	NC_999999999.1	1401921	1402070	-	150	protein_coding	50S ribosomal protein L33&&sp|Q2FH98|RL331_STAA3 50S ribosomal protein L33 1 OS=Staphylococcus aureus (strain USA300) OX=367830 GN=rpmG1 PE=3 SV=1 && PF00471:Ribosomal protein L33	-	1389	846	1377	1017	2993	1291	1193.77	945.391	1169.71	1038.21	2150.24	1338.07
BVV32_13605	560.112	594.411	560.766	680.418	697.137	626.695	-0.226543	0.0614761	0.193124	BVV32_13605	NC_999999999.1	2590253	2591014	+	762	protein_coding	hypothetical protein&&-- && PF06738:Putative threonine/serine exporter	-	598	488	603	618	900	561	101.171	107.349	100.832	124.19	127.28	114.459
BVV32_09615	726.835	780.774	643.533	901.719	761.429	910.439	-0.25834	0.0615466	0.193124	BVV32_09615	NC_999999999.1	1866468	1867811	+	1344	protein_coding	MFS transporter&&sp|Q99S97|SDRM_STAAN Multidrug efflux pump SdrM OS=Staphylococcus aureus (strain N315) OX=158879 GN=sdrM PE=1 SV=1 && PF07690:Major Facilitator Superfamily	MFS_1	776	641	692	819	983	815	74.4343	79.945	65.6056	93.3123	78.818	94.276
BVV32_07600	4739.41	4677.34	4688.86	4213.53	4303.66	4158.97	0.154035	0.0617229	0.193419	BVV32_07600	NC_999999999.1	1498727	1499920	+	1194	protein_coding	S-adenosylmethionine synthase&&sp|Q2FFV6|METK_STAA3 S-adenosylmethionine synthase OS=Staphylococcus aureus (strain USA300) OX=367830 GN=metK PE=3 SV=1 && PF00438:S-adenosylmethionine synthetase, N-terminal domain|PF02772:S-adenosylmethionine synthetase, central domain|PF02773:S-adenosylmethionine synthetase, C-terminal domain	-	5060	3840	5042	3827	5556	3723	546.332	539.088	538.062	490.804	501.452	484.765
BVV32_00080	749.314	799.045	784.887	819.144	1199.08	866.872	-0.308627	0.0617845	0.193419	BVV32_00080	NC_999999999.1	13292	14434	+	1143	protein_coding	glycerate kinase&&sp|Q9Z9P2|GLXK_BACHD Glycerate kinase OS=Bacillus halodurans (strain ATCC BAA-125 / DSM 18197 / FERM 7344 / JCM 9153 / C-125) OX=272558 GN=glxK PE=3 SV=2 && PF02595:Glycerate kinase family	-	800	656	844	744	1548	776	90.2308	96.2033	94.0871	99.6737	145.947	105.55
Novel00200	26.226	41.4139	65.0972	18.717	29.4347	24.5763	0.86088	0.0623354	0.194916	-	NC_999999999.1	2445008	2445263	+	256	-	PF06153:Cyclic-di-AMP receptor	-	28	34	70	17	38	22	14.1003	22.2624	34.8411	10.1686	15.9961	13.3606
BVV32_02820	1579.18	1514.04	1651.61	1463.23	1217.67	1404.2	0.217633	0.0625488	0.195154	BVV32_02820	NC_999999999.1	602696	603841	-	1146	protein_coding	RNA methyltransferase&&sp|P50840|YPSC_BACSU Putative RNA methyltransferase YpsC OS=Bacillus subtilis (strain 168) OX=224308 GN=ypsC PE=1 SV=1 && PF01170:Putative RNA methylase family UPF0020|PF02926:THUMP domain	-	1686	1243	1776	1329	1572	1257	189.664	181.811	197.466	177.58	147.822	170.527
BVV32_06895	2156.15	2344.76	2027.31	1957.58	1703.34	1966.1	0.214634	0.0625569	0.195154	BVV32_06895	NC_999999999.1	1372703	1373911	-	1209	protein_coding	AI-2E family transporter&&sp|O32086|YUBA_BACSU Putative transport protein YubA OS=Bacillus subtilis (strain 168) OX=224308 GN=yubA PE=3 SV=1 && PF01594:AI-2E family transporter	-	2302	1925	2180	1778	2199	1760	245.465	266.893	229.755	225.195	196.006	226.323
BVV32_09815	478.625	534.727	584.015	688.125	609.608	612.172	-0.257091	0.0628722	0.19591	BVV32_09815	NC_999999999.1	1905928	1907166	-	1239	protein_coding	imidazolonepropionase&&sp|Q6G6Z0|HUTI_STAAS Imidazolonepropionase OS=Staphylococcus aureus (strain MSSA476) OX=282459 GN=hutI PE=3 SV=1 && PF01979:Amidohydrolase family	Amidohydro_1	511	439	628	625	787	548	53.1692	59.3917	64.5836	77.2436	68.4502	68.7626
BVV32_12895	26.226	43.85	29.7587	16.515	116.19	73.7288	-1.0603	0.06305	0.196237	BVV32_12895	NC_999999999.1	2449419	2449541	+	123	protein_coding	hypothetical protein&&-- && -	-	28	36	32	15	150	66	29.347	49.0603	33.1496	18.6741	131.419	83.4222
BVV32_01020	28.0993	31.6695	40.9183	40.737	64.2915	55.8551	-0.680248	0.063209	0.196504	BVV32_01020	NC_999999999.1	202216	202428	-	213	protein_coding	hypothetical protein&&-- && PF06855:YozE SAM-like fold	-	30	26	44	37	83	50	18.1574	20.461	26.3213	26.5997	41.9923	36.495
BVV32_06630	5167.46	5635.95	4651.66	4646.22	3893.12	4654.97	0.228318	0.06335	0.196714	BVV32_06630	NC_999999999.1	1320374	1321429	-	1056	protein_coding	two-component sensor histidine kinase&&sp|Q2YSM6|SAES_STAAB Histidine protein kinase SaeS OS=Staphylococcus aureus (strain bovine RF122 / ET3-1) OX=273036 GN=saeS PE=3 SV=1 && PF00512:His Kinase A (phospho-acceptor) domain|PF02518:Histidine kinase-, DNA gyrase B-, and HSP90-like ATPase	HATPase_c	5517	4627	5002	4220	5026	4167	673.519	734.46	603.551	611.931	512.897	613.483
BVV32_12440	1091.19	1102.34	1288.93	1649.3	1099.93	1594.11	-0.317133	0.0637482	0.197723	BVV32_12440	NC_999999999.1	2365950	2367200	+	1251	protein_coding	signal recognition particle-docking protein FtsY&&sp|P51835|FTSY_BACSU Signal recognition particle receptor FtsY OS=Bacillus subtilis (strain 168) OX=224308 GN=ftsY PE=1 SV=2 && PF00448:SRP54-type protein, GTPase domain|PF02881:SRP54-type protein, helical bundle domain	-	1165	905	1386	1498	1420	1427	120.055	121.262	141.169	183.362	122.321	177.341
Novel00007	100.221	112.061	145.074	96.888	85.2056	75.963	0.471421	0.0645542	0.199992	-	NC_999999999.1	199773	200569	+	797	-	PF00501:AMP-binding enzyme|PF13193:AMP-binding enzyme C-terminal domain	AMP-binding	107	92	156	88	110	68	17.3076	19.3492	24.9402	16.9075	14.8732	13.2646
Novel00135	471.131	741.796	885.323	487.743	636.718	422.265	0.437881	0.0647725	0.200437	-	NC_999999999.1	1578167	1578907	+	741	-	PF00163:Ribosomal protein S4/S9 N-terminal domain|PF01479:S4 domain	S4	503	609	952	443	822	378	87.5106	137.763	163.702	91.546	119.543	79.3079
BVV32_08640	49562.5	44537	45516	64314.9	45346.4	57134.2	-0.256576	0.0649344	0.200706	BVV32_08640	NC_999999999.1	1701922	1703439	-	1518	protein_coding	2%2C3-bisphosphoglycerate-independent phosphoglycerate mutase&&sp|Q5HHP2|GPMI_STAAC 2,3-bisphosphoglycerate-independent phosphoglycerate mutase OS=Staphylococcus aureus (strain COL) OX=93062 GN=gpmI PE=3 SV=1 && PF01676:Metalloenzyme superfamily|PF06415:BPG-independent PGAM N-terminus (iPGM_N)	-	52915	36564	48944	58415	58542	51145	4493.84	4037.52	4108.3	5892.6	4155.92	5238.11
BVV32_06260	106.777	104.753	132.984	134.322	212.239	132.935	-0.481813	0.0650586	0.200835	BVV32_06260	NC_999999999.1	1248974	1249726	-	753	protein_coding	hypothetical protein&&-- && PF13398:Peptidase M50B-like	-	114	86	143	122	274	119	19.5173	19.1441	24.1978	24.8096	39.2127	24.5694
BVV32_05235	1976.32	1551.8	1506.54	1781.42	2624.33	1899.07	-0.325152	0.0651257	0.200835	BVV32_05235	NC_999999999.1	1066234	1066542	+	309	protein_coding	hypothetical protein&&sp|Q7A598|Y1443_STAAN UPF0473 protein SA1443 OS=Staphylococcus aureus (strain N315) OX=158879 GN=SA1443 PE=1 SV=1 && PF06949:Protein of unknown function (DUF1292)	-	2110	1274	1620	1618	3388	1700	880.308	691.104	668.022	801.815	1181.56	855.329
BVV32_07570	665.953	645.57	709.56	841.164	710.305	834.476	-0.236867	0.0654549	0.20157	BVV32_07570	NC_999999999.1	1492357	1493835	+	1479	protein_coding	2-succinylbenzoate-CoA ligase&&sp|A7X3P0|MENE_STAA1 2-succinylbenzoate--CoA ligase OS=Staphylococcus aureus (strain Mu3 / ATCC 700698) OX=418127 GN=menE PE=3 SV=1 && PF13193:AMP-binding enzyme C-terminal domain|PF00501:AMP-binding enzyme	AMP-binding	711	530	763	764	917	747	61.9744	60.0676	65.734	79.1005	66.8148	78.5227
BVV32_08920	257.577	306.95	268.759	351.219	343.146	318.374	-0.284797	0.0655141	0.20157	BVV32_08920	NC_999999999.1	1749546	1750616	-	1071	protein_coding	DNA polymerase IV&&sp|Q5HEM7|DPO4_STAAC DNA polymerase IV OS=Staphylococcus aureus (strain COL) OX=93062 GN=dinB PE=3 SV=1 && PF11799:impB/mucB/samB family C-terminal domain|PF00817:impB/mucB/samB family	IMS	275	252	289	319	443	285	33.102	39.4406	34.3829	45.6095	44.5744	41.3712
BVV32_08560	23.4161	19.4889	20.4591	23.121	53.4472	36.8644	-0.849385	0.0660856	0.203096	BVV32_08560	NC_999999999.1	1686297	1687796	-	1500	protein_coding	coagulase&&sp|P17855|STC2_STAAU Staphylocoagulase OS=Staphylococcus aureus OX=1280 PE=1 SV=1 && PF08764:Staphylococcus aureus coagulase	-	25	16	22	21	69	33	2.14862	1.78797	1.86881	2.14379	4.95712	3.42031
BVV32_02980	5802.5	5895.39	5789.01	5519.31	4237.82	5220.22	0.223918	0.0661856	0.203171	BVV32_02980	NC_999999999.1	632429	633739	-	1311	protein_coding	ribosome biogenesis GTPase Der&&sp|A7X2I1|DER_STAA1 GTPase Der OS=Staphylococcus aureus (strain Mu3 / ATCC 700698) OX=418127 GN=der PE=3 SV=1 && PF01926:50S ribosome-binding GTPase|PF14714:KH-domain-like of EngA bacterial GTPase enzymes, C-terminal	-	6195	4840	6225	5013	5471	4673	609.185	618.836	605.021	585.53	449.713	554.161
BVV32_13475	1062.15	1135.23	1111.3	1189.08	1458.57	1222.11	-0.227783	0.066518	0.203958	BVV32_13475	NC_999999999.1	2563238	2564497	+	1260	protein_coding	hypothetical protein&&-- && -	-	1134	932	1195	1080	1883	1094	116.025	123.988	120.846	131.252	161.046	134.986
BVV32_03680	607.881	618.773	629.583	921.537	623.55	741.756	-0.298992	0.0666647	0.204136	BVV32_03680	NC_999999999.1	771445	773022	+	1578	protein_coding	acyl CoA:acetate/3-ketoacid CoA transferase&&sp|F1CYZ5|CARA_ACEWO Caffeate CoA-transferase OS=Acetobacterium woodii OX=33952 GN=carA PE=1 SV=1 && PF01144:Coenzyme A transferase	-	649	508	677	837	805	664	53.0211	53.9622	54.6658	81.2218	54.9744	65.419
BVV32_06005	127.383	140.076	138.564	117.807	96.8246	92.7195	0.402917	0.0668105	0.204136	BVV32_06005	NC_999999999.1	1206637	1207077	-	441	protein_coding	transcriptional regulator&&-- && PF02082:Transcriptional regulator	Rrf2	136	115	149	107	125	83	39.7568	43.7111	43.0508	37.1535	30.5452	29.2605
BVV32_02295	148.926	166.874	78.1167	197.079	96.8246	383.166	-0.780305	0.0668608	0.204136	BVV32_02295	NC_999999999.1	472495	472998	-	504	protein_coding	hypothetical protein&&-- && -	-	159	137	84	179	125	343	40.6703	45.5641	21.2365	54.3847	26.727	105.805
BVV32_08845	926.34	1019.51	995.988	1093.29	1214.57	1085.82	-0.20786	0.0668798	0.204136	BVV32_08845	NC_999999999.1	1739374	1740003	-	630	protein_coding	DNA-binding response regulator&&sp|P0C0Z1|VRAR_STAA1 Response regulator protein VraR OS=Staphylococcus aureus (strain Mu3 / ATCC 700698) OX=418127 GN=vraR PE=3 SV=1 && PF00072:Response regulator receiver domain|PF00196:Bacterial regulatory proteins, luxR family	Response_reg	989	837	1071	993	1568	972	202.38	222.699	216.612	241.359	268.211	239.866
BVV32_06945	25.2894	42.632	20.4591	13.212	19.3649	12.2881	0.951073	0.0669323	1	BVV32_06945	NC_999999999.1	1383019	1383198	+	180	protein_coding	hypothetical protein&&-- && -	-	27	35	22	12	25	11	19.3376	32.5933	15.5734	10.2085	14.9671	9.50086
BVV32_09720	1400.28	1531.1	1277.77	1548.01	1859.81	1548.3	-0.237437	0.0672574	0.205055	BVV32_09720	NC_999999999.1	1888371	1889063	+	693	protein_coding	DNA-binding transcriptional regulator&&-- && PF08279:HTH domain	HTH_11	1495	1257	1374	1406	2401	1386	278.111	304.043	252.631	310.675	373.362	310.937
BVV32_06540	652.84	577.359	557.976	774.003	618.903	759.63	-0.265051	0.0682873	0.207626	BVV32_06540	NC_999999999.1	1301181	1302107	+	927	protein_coding	GTP-binding protein&&sp|P94400|YCIC_BACSU Putative metal chaperone YciC OS=Bacillus subtilis (strain 168) OX=224308 GN=yciC PE=2 SV=1 && PF07683:Cobalamin synthesis protein cobW C-terminal domain|PF02492:CobW/HypB/UreG, nucleotide-binding domain	-	697	474	600	703	799	680	96.9313	85.7099	82.4718	116.126	92.8835	114.044
Novel00197	26.226	29.2333	72.5369	20.919	24.0125	23.4592	0.908387	0.068323	0.207626	-	NC_999999999.1	2434844	2435097	+	254	-	PF00288:GHMP kinases N terminal domain	GHMP_kinases	28	24	78	19	31	21	14.2113	15.8384	39.1286	11.4544	13.1522	12.8537
BVV32_05905	215.428	207.07	231.56	183.867	171.96	170.917	0.314627	0.0683325	0.207626	BVV32_05905	NC_999999999.1	1189727	1190866	+	1140	protein_coding	acetyl-CoA acetyltransferase&&sp|Q9KWK4|VRAB_STAA1 Putative acetyl-CoA C-acetyltransferase VraB OS=Staphylococcus aureus (strain Mu3 / ATCC 700698) OX=418127 GN=vraB PE=3 SV=1 && PF02803:Thiolase, C-terminal domain|PF00108:Thiolase, N-terminal domain	Thiolase_N	230	170	249	167	222	153	26.0096	24.9964	27.831	22.4319	20.9855	20.8655
BVV32_14695	772.73	803.917	743.039	879.699	944.233	851.232	-0.207612	0.0687799	0.208749	BVV32_14695	NC_999999999.1	2784325	2784891	+	567	protein_coding	FMN-dependent NADH-azoreductase&&sp|Q2FJ80|AZO1_STAA3 FMN-dependent NADPH-azoreductase OS=Staphylococcus aureus (strain USA300) OX=367830 GN=azo1 PE=3 SV=1 && PF03358:NADPH-dependent FMN reductase	FMN_red	825	660	799	799	1219	762	187.578	195.116	179.555	215.783	231.682	208.937
BVV32_06550	143.306	141.295	113.455	209.19	117.739	244.646	-0.517325	0.0691204	0.209546	BVV32_06550	NC_999999999.1	1303153	1303440	+	288	protein_coding	hypothetical protein&&-- && -	-	153	116	122	190	152	219	68.4873	67.5147	53.9761	101.022	56.8751	118.221
BVV32_05530	691.242	651.66	644.463	809.235	719.6	781.972	-0.215867	0.0695357	0.210567	BVV32_05530	NC_999999999.1	1119933	1120796	+	864	protein_coding	metal ABC transporter permease&&sp|O34610|ZNUB_BACSU High-affinity zinc uptake system membrane protein ZnuB OS=Bacillus subtilis (strain 168) OX=224308 GN=znuB PE=1 SV=1 && PF00950:ABC 3 transport family	ABC-3	738	535	693	735	929	700	110.117	103.794	102.201	130.265	115.871	125.958
BVV32_12445	314.712	289.897	321.766	401.865	292.023	527.272	-0.394369	0.070106	0.212055	BVV32_12445	NC_999999999.1	2367187	2367519	+	333	protein_coding	DNA-binding protein&&sp|P67249|Y1079_STAAN UPF0122 protein SA1079 OS=Staphylococcus aureus (strain N315) OX=158879 GN=SA1079 PE=3 SV=1 && PF04297:Putative helix-turn-helix protein, YlxM / p13 like	-	336	238	346	365	377	472	130.079	119.802	132.393	167.843	122.002	220.364
BVV32_08565	467.385	444.591	436.152	412.875	338.499	376.464	0.260419	0.0702381	0.212216	BVV32_08565	NC_999999999.1	1688017	1690854	-	2838	protein_coding	clumping factor A&&sp|Q2G015|CLFA_STAA8 Clumping factor A OS=Staphylococcus aureus (strain NCTC 8325 / PS 47) OX=93061 GN=clfA PE=1 SV=1 && PF10425:C-terminus of bacterial fibrinogen-binding adhesin|PF04650:YSIRK type signal peptide|PF17961:Bacterial Ig domain	YSIRK_signal	499	365	469	375	437	337	22.6673	21.5582	21.0569	20.2336	16.5936	18.4612
BVV32_11655	23.4161	15.8347	8.36965	7.707	3.87298	7.81972	1.32014	0.0702627	1	BVV32_11655	NC_999999999.1	2240817	2241203	+	387	protein_coding	hypothetical protein&&-- && -	-	25	13	9	7	5	7	8.32798	5.63073	2.96323	2.76975	1.39229	2.8121
BVV32_13005	244.464	232.649	271.549	315.987	277.306	328.428	-0.295333	0.0706356	0.213177	BVV32_13005	NC_999999999.1	2468521	2469549	-	1029	protein_coding	phosphoribosylformylglycinamidine cyclo-ligase&&sp|A7X0W4|PUR5_STAA1 Phosphoribosylformylglycinamidine cyclo-ligase OS=Staphylococcus aureus (strain Mu3 / ATCC 700698) OX=418127 GN=purM PE=3 SV=1 && PF02769:AIR synthase related protein, C-terminal domain|PF00586:AIR synthase related protein, N-terminal domain	-	261	191	292	287	358	294	32.6991	31.1136	36.1578	42.7091	37.492	44.4196
Novel00191	277.246	387.342	446.381	282.957	326.88	235.709	0.390655	0.0708537	0.213238	-	NC_999999999.1	2414436	2415267	+	832	-	PF00291:Pyridoxal-phosphate dependent enzyme	PALP	296	318	480	257	422	211	45.8648	64.0673	73.5109	47.3003	54.6589	39.4278
BVV32_14660	1387.17	1651.68	1605.11	1862.89	1659.96	1866.68	-0.214687	0.0708978	0.213238	BVV32_14660	NC_999999999.1	2779575	2780585	+	1011	protein_coding	protein rlx&&sp|P14491|RLX3_STAAU Protein rlx OS=Staphylococcus aureus OX=1280 GN=rlx PE=4 SV=1 && PF03432:Relaxase/Mobilisation nuclease domain	-	1481	1356	1726	1692	2143	1671	188.849	224.823	217.532	256.273	228.424	256.962
BVV32_01980	348.431	302.078	309.677	483.339	326.88	401.04	-0.331035	0.0709534	0.213238	BVV32_01980	NC_999999999.1	406242	407594	-	1353	protein_coding	tetracycline efflux MFS transporter Tet(38)&&-- && PF07690:Major Facilitator Superfamily	MFS_1	372	248	333	439	422	359	35.4451	30.7246	31.3603	49.6845	33.6114	41.2515
BVV32_09145	12.1764	20.707	9.29961	27.525	24.0125	27.9276	-0.932061	0.0710692	1	BVV32_09145	NC_999999999.1	1793329	1793505	-	177	protein_coding	hypothetical protein&&-- && -	-	13	17	10	25	31	25	9.46849	16.0993	7.19881	21.6282	18.8738	21.9589
BVV32_13370	1051.85	1151.06	1287.07	999.708	966.697	1032.2	0.219578	0.0710784	0.213238	BVV32_13370	NC_999999999.1	2543824	2544849	+	1026	protein_coding	tRNA (adenosine(37)-N6)-threonylcarbamoyltransferase complex transferase subunit TsaD&&sp|A6U3D4|TSAD_STAA2 tRNA N6-adenosine threonylcarbamoyltransferase OS=Staphylococcus aureus (strain JH1) OX=359787 GN=tsaD PE=3 SV=1 && PF00814:Glycoprotease family	Peptidase_M22	1123	945	1384	908	1248	924	141.105	154.389	171.879	135.517	131.081	140.013
BVV32_09370	14982.5	13114.8	12720.9	16679	15060.5	14948	-0.193742	0.0711049	0.213238	BVV32_09370	NC_999999999.1	1821216	1821584	+	369	protein_coding	50S ribosomal protein L17&&sp|A7X5C3|RL17_STAA1 50S ribosomal protein L17 OS=Staphylococcus aureus (strain Mu3 / ATCC 700698) OX=418127 GN=rplQ PE=3 SV=1 && PF01196:Ribosomal protein L17	-	15996	10767	13679	15149	19443	13381	5588.51	4891.04	4723.48	6286.54	5678.17	5637.74
BVV32_07660	393.39	401.959	346.875	391.956	724.248	413.328	-0.425099	0.0711322	0.213238	BVV32_07660	NC_999999999.1	1507652	1507876	+	225	protein_coding	hypothetical protein&&-- && -	-	420	330	373	356	935	370	240.645	245.846	211.232	242.282	447.817	255.66
BVV32_02385	0.936643	0	0	3.303	5.42218	2.23421	-3.3351	0.0714685	1	BVV32_02385	NC_999999999.1	494603	495106	+	504	protein_coding	hypothetical protein&&-- && PF07799:Protein of unknown function (DUF1643)	-	1	0	0	3	7	2	0.255788	0	0	0.911475	1.49671	0.616939
BVV32_05620	502.041	484.786	547.747	332.502	442.295	470.3	0.301171	0.0718951	0.215285	BVV32_05620	NC_999999999.1	1132616	1133140	+	525	protein_coding	shikimate kinase&&sp|Q6G928|AROK_STAAS Shikimate kinase OS=Staphylococcus aureus (strain MSSA476) OX=282459 GN=aroK PE=3 SV=1 && PF01202:Shikimate kinase	SKI	536	398	589	302	571	421	131.618	127.074	142.952	88.0849	117.206	124.671
sRNA00013	6.5565	7.30834	21.3891	5.505	3.87298	2.23421	1.61001	0.0719607	1	-	NC_999999999.1	299388	299536	+	149	-	-	-	7	6	23	5	5	2	6.05651	6.7499	19.6687	5.13852	3.61622	2.08683
Novel00022	68.3749	62.1209	99.5058	62.757	42.6028	49.1525	0.585363	0.0719947	0.215343	-	NC_999999999.1	328153	329058	-	906	-	PF02768:DNA polymerase III beta subunit, C-terminal domain|PF02767:DNA polymerase III beta subunit, central domain	DNA_pol3_beta_2	73	51	107	57	55	44	10.3874	9.43571	15.0484	9.63387	6.54193	7.55036
BVV32_08555	89.9177	104.753	88.3463	67.161	74.3613	63.6749	0.455912	0.0721987	0.215681	BVV32_08555	NC_999999999.1	1684924	1685946	-	1023	protein_coding	hypothetical protein&&sp|Q2FIK4|EMP_STAA3 Extracellular matrix protein-binding protein emp OS=Staphylococcus aureus (strain USA300) OX=367830 GN=emp PE=3 SV=1 && -	-	96	86	95	61	96	57	12.0978	14.0914	11.8326	9.13079	10.1127	8.66248
BVV32_01435	407.44	356.89	442.661	503.157	485.672	458.012	-0.2592	0.0722683	0.215681	hisZ	NC_999999999.1	293386	294204	-	819	protein_coding	ATP phosphoribosyltransferase regulatory subunit&&sp|Q2FDI1|HISZ_STAA3 ATP phosphoribosyltransferase regulatory subunit OS=Staphylococcus aureus (strain USA300) OX=367830 GN=hisZ PE=3 SV=1 && PF13393:Histidyl-tRNA synthetase	-	435	293	476	457	627	410	68.4725	59.9675	74.0554	85.4449	82.5002	77.8293
BVV32_11960	2725.63	2766.21	2382.56	3089.4	2797.84	3152.46	-0.198994	0.0723884	0.215799	BVV32_11960	NC_999999999.1	2281432	2282376	+	945	protein_coding	magnesium transporter CorA&&-- && PF01544:CorA-like Mg2+ transporter protein	-	2910	2271	2562	2806	3612	2822	396.983	402.826	345.447	454.684	411.896	464.267
BVV32_13215	911.354	906.234	911.361	1150.54	920.221	1140.56	-0.233013	0.0726679	0.216392	BVV32_13215	NC_999999999.1	2512254	2513453	-	1200	protein_coding	phosphopantothenoylcysteine decarboxylase&&sp|O35033|COABC_BACSU Coenzyme A biosynthesis bifunctional protein CoaBC OS=Bacillus subtilis (strain 168) OX=224308 GN=coaBC PE=3 SV=1 && PF04127:DNA / pantothenate metabolism flavoprotein|PF02441:Flavoprotein	DFP	973	744	980	1045	1188	1021	104.53	103.926	104.059	133.349	106.686	132.278
BVV32_05680	1655.05	1551.8	1444.23	2120.53	1413.64	2259.9	-0.316007	0.0727559	0.216415	BVV32_05680	NC_999999999.1	1143893	1144255	+	363	protein_coding	hypothetical protein&&sp|P54519|YQHY_BACSU Uncharacterized protein YqhY OS=Bacillus subtilis (strain 168) OX=224308 GN=yqhY PE=3 SV=2 && PF03780:Asp23 family, cell envelope-related function	-	1767	1274	1553	1926	1825	2023	627.539	588.295	545.128	812.463	541.786	866.427
Novel00152	13.113	23.1431	41.8482	9.909	13.9427	13.4052	1.06499	0.0727787	1	-	NC_999999999.1	1682566	1682829	+	264	-	PF00313:'Cold-shock' DNA-binding domain	CSD	14	19	45	9	18	12	6.83652	12.0637	21.7191	5.22027	7.34751	7.06676
BVV32_04845	22.4794	30.4514	23.249	49.545	56.5456	24.5763	-0.794176	0.0729361	0.216667	BVV32_04845	NC_999999999.1	1000941	1001014	+	74	protein_coding	tRNA-Pro&&-- && -	-	24	25	25	45	73	22	41.811	56.6293	43.0469	93.1183	106.307	46.2204
BVV32_04865	219.174	186.363	156.233	194.877	440.746	194.376	-0.567954	0.0730022	0.216667	BVV32_04865	NC_999999999.1	1001314	1001403	+	90	protein_coding	tRNA-Ser&&-- && -	-	234	153	168	177	569	174	335.185	284.958	237.849	301.151	681.304	300.573
BVV32_05705	1179.23	1125.48	1078.75	1444.51	1097.6	1525.96	-0.264369	0.0735382	0.217837	BVV32_05705	NC_999999999.1	1147572	1148024	+	453	protein_coding	arginine repressor&&sp|A7X2P6|ARGR_STAA1 Arginine repressor OS=Staphylococcus aureus (strain Mu3 / ATCC 700698) OX=418127 GN=argR PE=3 SV=1 && PF02863:Arginine repressor, C-terminal domain|PF01316:Arginine repressor, DNA binding domain	Arg_repressor	1259	924	1160	1312	1417	1366	358.293	341.906	326.282	443.496	337.088	468.808
BVV32_07745	6910.55	6124.39	6226.09	6161.19	4728.14	5591.1	0.225365	0.0735586	0.217837	BVV32_07745	NC_999999999.1	1522928	1525342	+	2415	protein_coding	leucine--tRNA ligase&&sp|A6U2M4|SYL_STAA2 Leucine--tRNA ligase OS=Staphylococcus aureus (strain JH1) OX=359787 GN=leuS PE=3 SV=1 && PF08264:Anticodon-binding domain of tRNA|PF00133:tRNA synthetases class I (I, L, M and V)|PF13603:Leucyl-tRNA synthetase, Domain 2|PF09334:tRNA synthetases class I (M)	-	7378	5028	6695	5596	6104	5005	393.851	348.988	353.238	354.825	272.376	322.203
BVV32_01075	15617.6	14961.4	14932.4	14506.8	12360.2	13437.6	0.175432	0.073725	0.21809	BVV32_01075	NC_999999999.1	210794	212644	-	1851	protein_coding	anaerobic ribonucleoside-triphosphate reductase&&sp|Q9L646|NRDD_SALTY Anaerobic ribonucleoside-triphosphate reductase OS=Salmonella typhimurium (strain LT2 / SGSC1412 / ATCC 700720) OX=99287 GN=nrdD PE=3 SV=1 && PF13597:Anaerobic ribonucleoside-triphosphate reductase	-	16674	12283	16057	13176	15957	12029	1161.3	1112.32	1105.33	1090.01	929.001	1010.34
BVV32_02975	4204.59	4316.79	4049.98	3940.48	2965.93	3798.15	0.232455	0.0740774	0.218788	BVV32_02975	NC_999999999.1	631414	632412	-	999	protein_coding	glycerol-3-phosphate dehydrogenase&&sp|Q2YY82|GPDA_STAAB Glycerol-3-phosphate dehydrogenase [NAD(P)+] OS=Staphylococcus aureus (strain bovine RF122 / ET3-1) OX=273036 GN=gpsA PE=3 SV=1 && PF01210:NAD-dependent glycerol-3-phosphate dehydrogenase N-terminus|PF07479:NAD-dependent glycerol-3-phosphate dehydrogenase C-terminus	NAD_Gly3P_dh_C	4489	3544	4355	3579	3829	3400	579.289	594.649	555.465	548.593	413.039	529.123
BVV32_04575	201.378	209.506	158.093	168.453	142.526	123.998	0.385436	0.0741624	0.218788	BVV32_04575	NC_999999999.1	957169	958488	+	1320	protein_coding	ISL3 family transposase&&sp|Q06126|TNPA_BORPP Transposase for insertion sequence element IS1001 OS=Bordetella parapertussis OX=519 GN=tnpA PE=3 SV=1 && PF01610:Transposase|PF14690:zinc-finger of transposase IS204/IS1001/IS1096/IS1165	Transposase_12	215	172	170	153	184	111	20.9979	21.8417	16.41	17.7489	15.0216	13.0735
BVV32_10160	8640.53	8234.06	7736.34	10675.3	7924.12	10523.1	-0.242614	0.0742055	0.218788	BVV32_10160	NC_999999999.1	1961782	1964718	+	2937	protein_coding	DNA repair protein Rad50&&-- && PF13514:AAA domain	-	9225	6760	8319	9696	10230	9420	404.924	385.812	360.912	505.525	375.356	498.643
BVV32_03630	287.549	280.153	305.957	192.675	283.502	207.781	0.347619	0.0744781	0.219351	BVV32_03630	NC_999999999.1	761346	762281	-	936	protein_coding	nucleoside hydrolase&&sp|A0L0Y0|RIHA_SHESA Pyrimidine-specific ribonucleoside hydrolase RihA OS=Shewanella sp. (strain ANA-3) OX=94122 GN=rihA PE=3 SV=1 && PF01156:Inosine-uridine preferring nucleoside hydrolase	-	307	230	329	175	366	186	42.2837	41.1893	44.7872	28.6297	42.1383	30.8944
BVV32_05525	566.669	544.471	557.976	671.61	594.89	685.901	-0.22378	0.0746677	0.219669	BVV32_05525	NC_999999999.1	1119106	1119891	+	786	protein_coding	zinc ABC transporter ATP-binding protein&&sp|Q9XDA6|ZURA_LISMO Zinc uptake system ATP-binding protein ZurA OS=Listeria monocytogenes serovar 1/2a (strain ATCC BAA-679 / EGD-e) OX=169963 GN=zurA PE=3 SV=1 && PF00005:ABC transporter	ABC_tran	605	447	600	610	768	614	99.2302	95.3274	97.2664	118.84	105.296	121.448
BVV32_12735	4166.19	3383.76	3743.09	2720.57	3773.83	2869.84	0.269771	0.0747575	0.219692	BVV32_12735	NC_999999999.1	2420888	2421289	-	402	protein_coding	RNA-binding protein S1&&sp|P37560|YABR_BACSU Uncharacterized protein YabR OS=Bacillus subtilis (strain 168) OX=224308 GN=yabR PE=3 SV=1 && PF00575:S1 RNA binding domain	S1	4448	2778	4025	2471	4872	2569	1426.43	1158.35	1275.77	941.241	1306.03	993.53
BVV32_13490	297.852	198.543	257.599	287.361	332.302	338.482	-0.342298	0.074866	0.21977	groEL	NC_999999999.1	2565800	2566162	+	363	protein_coding	molecular chaperone GroEL&&sp|A7X4J1|CH60_STAA1 60 kDa chaperonin OS=Staphylococcus aureus (strain Mu3 / ATCC 700698) OX=418127 GN=groL PE=3 SV=1 && PF00118:TCP-1/cpn60 chaperonin family	-	318	163	277	261	429	303	112.936	75.2685	97.2315	110.1	127.357	129.771
BVV32_02775	1510.8	1447.05	1418.19	1336.61	1066.62	1337.17	0.228075	0.0750081	0.219947	BVV32_02775	NC_999999999.1	589957	591348	-	1392	protein_coding	MFS transporter&&sp|A7X2C6|NORB_STAA1 Quinolone resistance protein NorB OS=Staphylococcus aureus (strain Mu3 / ATCC 700698) OX=418127 GN=norB PE=3 SV=1 && PF07690:Major Facilitator Superfamily	MFS_1	1613	1188	1525	1214	1377	1197	149.385	143.057	139.593	133.547	106.602	133.69
BVV32_09060	3844.92	3560.38	3498.51	3094.91	3518.99	2820.68	0.208248	0.0755636	0.221334	BVV32_09060	NC_999999999.1	1779936	1780865	+	930	protein_coding	manganese-dependent inorganic pyrophosphatase&&sp|A7X451|PPAC_STAA1 Probable manganese-dependent inorganic pyrophosphatase OS=Staphylococcus aureus (strain Mu3 / ATCC 700698) OX=418127 GN=ppaC PE=3 SV=1 && PF01368:DHH family|PF02833:DHHA2 domain	-	4105	2923	3762	2811	4543	2525	569.038	526.84	515.43	462.841	526.419	422.106
BVV32_03265	203.252	192.453	207.381	226.806	266.461	247.997	-0.298818	0.0757205	0.221552	BVV32_03265	NC_999999999.1	690434	691111	-	678	protein_coding	peptide ABC transporter ATP-binding protein&&sp|Q4L8L7|HRTA_STAHJ Putative hemin import ATP-binding protein HrtA OS=Staphylococcus haemolyticus (strain JCSC1435) OX=279808 GN=hrtA PE=3 SV=1 && PF00005:ABC transporter	ABC_tran	217	158	223	206	344	222	41.2611	39.0625	41.9092	46.5256	54.6764	50.9057
BVV32_10605	3969.49	4156.01	3874.22	3463.74	3793.2	3392.64	0.171538	0.0760288	0.222213	BVV32_10605	NC_999999999.1	2044260	2045030	+	771	protein_coding	enoyl-ACP reductase&&sp|Q6GI75|FABI_STAAR Enoyl-[acyl-carrier-protein] reductase [NADPH] FabI OS=Staphylococcus aureus (strain MRSA252) OX=282458 GN=fabI PE=1 SV=1 && PF13561:Enoyl-(Acyl carrier protein) reductase	-	4238	3412	4166	3146	4897	3037	708.627	741.801	688.492	624.825	684.459	612.397
BVV32_02175	906.67	867.256	812.786	1029.43	972.119	965.177	-0.197591	0.0763887	0.223022	BVV32_02175	NC_999999999.1	450177	452375	-	2199	protein_coding	AraC family transcriptional regulator&&sp|Q5HJR8|Y084_STAAC Uncharacterized HTH-type transcriptional regulator SACOL0084 OS=Staphylococcus aureus (strain COL) OX=93062 GN=SACOL0084 PE=4 SV=2 && PF12833:Helix-turn-helix domain	-	968	712	874	935	1255	864	56.7494	54.2734	50.6431	65.1089	61.5021	61.0846
BVV32_14335	6125.64	5040.32	5385.4	7446.06	5428.37	6865.71	-0.253754	0.0765298	0.223191	BVV32_14335	NC_999999999.1	2732308	2733435	-	1128	protein_coding	UDP-N-acetylglucosamine 2-epimerase (non-hydrolyzing)&&sp|P39131|MNAA_BACSU UDP-N-acetylglucosamine 2-epimerase OS=Bacillus subtilis (strain 168) OX=224308 GN=mnaA PE=1 SV=1 && PF02350:UDP-N-acetylglucosamine 2-epimerase	-	6540	4138	5791	6763	7008	6146	747.445	614.913	654.152	918.088	669.509	847.084
BVV32_13505	882.318	677.239	677.941	953.466	804.031	947.303	-0.271536	0.0767032	0.223454	BVV32_13505	NC_999999999.1	2568372	2568857	-	486	protein_coding	acetyltransferase&&sp|Q5HHQ6|ATRF1_STAAC Putative acetyltransferase SACOL0827 OS=Staphylococcus aureus (strain COL) OX=93062 GN=SACOL0827 PE=3 SV=1 && PF14602:Hexapeptide repeat of succinyl-transferase	-	942	556	729	866	1038	848	249.877	191.766	191.128	272.857	230.161	271.27
BVV32_08675	329.698	373.943	345.015	413.976	478.701	374.229	-0.27726	0.0767927	0.223473	BVV32_08675	NC_999999999.1	1709766	1710668	+	903	protein_coding	epimerase&&sp|Q7A6Q5|Y724_STAAN Epimerase family protein SA0724 OS=Staphylococcus aureus (strain N315) OX=158879 GN=SA0724 PE=1 SV=1 && PF08338:Domain of unknown function (DUF1731)|PF01370:NAD dependent epimerase/dehydratase family	Epimerase	352	307	371	376	618	335	50.2534	56.988	52.3504	63.7609	73.7517	57.6766
BVV32_03110	110.524	109.625	117.175	143.13	134.78	157.511	-0.36447	0.0769369	0.22365	BVV32_03110	NC_999999999.1	658664	659590	-	927	protein_coding	ring-cleaving dioxygenase&&sp|O34689|MHQA_BACSU Putative ring-cleaving dioxygenase MhqA OS=Bacillus subtilis (strain 168) OX=224308 GN=mhqA PE=2 SV=1 && PF00903:Glyoxalase/Bleomycin resistance protein/Dioxygenase superfamily	Glyoxalase	118	90	126	130	174	141	16.4102	16.274	17.3191	21.4742	20.2274	23.6473
Novel00174	192.012	269.19	332.926	180.564	243.998	154.16	0.451669	0.0772156	0.224217	-	NC_999999999.1	2158485	2159661	+	1177	-	PF00324:Amino acid permease	AA_permease	205	221	358	164	315	138	22.4537	31.4737	38.7561	21.3364	28.8407	18.2283
BVV32_05695	570.416	459.207	461.261	631.974	519.754	666.91	-0.283531	0.0777231	0.224966	BVV32_05695	NC_999999999.1	1146051	1146281	+	231	protein_coding	exodeoxyribonuclease 7 small subunit&&sp|A7X2P9|EX7S_STAA1 Exodeoxyribonuclease 7 small subunit OS=Staphylococcus aureus (strain Mu3 / ATCC 700698) OX=418127 GN=xseB PE=3 SV=1 && PF02609:Exonuclease VII small subunit	-	609	377	496	574	671	597	339.873	273.566	273.592	380.499	313.027	401.796
BVV32_09510	167.659	153.475	167.393	132.12	106.12	141.872	0.370167	0.077731	0.224966	BVV32_09510	NC_999999999.1	1843556	1844968	+	1413	protein_coding	6-phospho-beta-galactosidase&&sp|A7X569|LACG_STAA1 6-phospho-beta-galactosidase OS=Staphylococcus aureus (strain Mu3 / ATCC 700698) OX=418127 GN=lacG PE=3 SV=1 && PF00232:Glycosyl hydrolase family 1	Glyco_hydro_1	179	126	180	120	137	127	16.3313	14.9472	16.2317	13.0045	10.4484	13.9735
BVV32_02575	1759.95	1257.03	1276.84	2032.45	1549.19	1698	-0.297111	0.0777777	0.224966	BVV32_02575	NC_999999999.1	525682	526767	+	1086	protein_coding	alanine racemase 2&&sp|Q9EZ08|ALR2_STAA8 Alanine racemase 2 OS=Staphylococcus aureus (strain NCTC 8325 / PS 47) OX=93061 GN=alr2 PE=3 SV=2 && PF01168:Alanine racemase, N-terminal domain|PF00842:Alanine racemase, C-terminal domain	Ala_racemase_N	1879	1032	1373	1846	2000	1520	223.053	159.288	161.092	260.289	198.459	217.599
BVV32_06595	5958.92	5592.1	5974.07	5409.21	4663.07	5382.2	0.181913	0.0778083	0.224966	BVV32_06595	NC_999999999.1	1311422	1312186	+	765	protein_coding	DeoR family transcriptional regulator&&sp|O31713|FRUR_BACSU Uncharacterized HTH-type transcriptional regulator FruR OS=Bacillus subtilis (strain 168) OX=224308 GN=fruR PE=4 SV=1 && PF08220:DeoR-like helix-turn-helix domain|PF00455:DeoR C terminal sensor domain	DeoR	6362	4591	6424	4913	6020	4818	1072.12	1005.95	1069.99	983.421	848.021	979.148
BVV32_09030	9110.73	9256.01	8654.21	10596	9753.72	9791.41	-0.157654	0.0779399	0.225104	BVV32_09030	NC_999999999.1	1774007	1775083	+	1077	protein_coding	nitric oxide synthase oxygenase&&sp|Q5HEK7|NOSO_STAAC Nitric oxide synthase oxygenase OS=Staphylococcus aureus (strain COL) OX=93062 GN=nos PE=3 SV=1 && PF02898:Nitric oxide synthase, oxygenase domain	-	9727	7599	9306	9624	12592	8765	1164.32	1182.7	1100.98	1368.34	1259.94	1265.26
BVV32_01660	12.1764	21.925	13.9494	4.404	2.32379	12.2881	1.36673	0.0780774	1	BVV32_01660	NC_999999999.1	338085	338273	-	189	protein_coding	hypothetical protein&&-- && -	-	13	18	15	4	3	11	8.86732	15.9641	10.1126	3.2408	1.71053	9.04844
BVV32_14295	22507.5	21789.8	21075.7	29167.7	21223.2	26287.7	-0.230042	0.0781043	0.22531	BVV32_14295	NC_999999999.1	2725666	2727078	-	1413	protein_coding	ATP synthase subunit beta&&sp|A7X4U3|ATPB_STAA1 ATP synthase subunit beta OS=Staphylococcus aureus (strain Mu3 / ATCC 700698) OX=418127 GN=atpD PE=3 SV=1 && PF00006:ATP synthase alpha/beta family, nucleotide-binding domain|PF02874:ATP synthase alpha/beta family, beta-barrel domain	ATP-synt_ab	24030	17889	22663	26492	27399	23532	2192.41	2122.15	2043.66	2870.96	2089.6	2589.16
BVV32_02845	0	0	0	2.202	1.54919	4.46841	-3.85796	0.0781049	1	BVV32_02845	NC_999999999.1	605811	605990	-	180	protein_coding	hypothetical protein&&-- && -	-	0	0	0	2	2	4	0	0	0	1.70142	1.19737	3.45486
BVV32_03100	94.6009	88.9181	87.4163	95.787	144.85	125.116	-0.438144	0.0781791	0.22531	BVV32_03100	NC_999999999.1	657009	657575	-	567	protein_coding	NAD(P)H-dependent oxidoreductase&&sp|A4IT49|NFADR_GEOTN NAD(P)H-dependent FAD/FMN reductase GTNG_3158 OS=Geobacillus thermodenitrificans (strain NG80-2) OX=420246 GN=GTNG_3158 PE=1 SV=1 && PF03358:NADPH-dependent FMN reductase	FMN_red	101	73	94	87	187	112	22.9641	21.581	21.1241	23.4958	35.541	30.7099
BVV32_06340	222.921	233.867	227.84	275.25	256.391	302.735	-0.283523	0.0786221	0.226344	BVV32_06340	NC_999999999.1	1266341	1266925	+	585	protein_coding	dihydroxyacetone kinase subunit L&&sp|Q927E5|DHAL1_LISIN PEP-dependent dihydroxyacetone kinase 1, ADP-binding subunit DhaL OS=Listeria innocua serovar 6a (strain ATCC BAA-680 / CLIP 11262) OX=272626 GN=dhaL-1 PE=3 SV=1 && PF02734:DAK2 domain	-	238	192	245	250	331	271	52.4484	55.0146	53.3635	65.4392	60.9738	72.0205
BVV32_13135	2793.07	2408.1	2302.58	3432.92	2449.27	3131.24	-0.263743	0.0788449	0.226742	BVV32_13135	NC_999999999.1	2493470	2495530	-	2061	protein_coding	DNA helicase RecG&&sp|P64324|RECG_STAAM ATP-dependent DNA helicase RecG OS=Staphylococcus aureus (strain Mu50 / ATCC 700699) OX=158878 GN=recG PE=3 SV=1 && PF00271:Helicase conserved C-terminal domain|PF17191:RecG wedge domain|PF00270:DEAD/DEAH box helicase	Helicase_C	2982	1977	2476	3118	3162	2803	186.526	160.791	153.076	231.661	165.331	211.44
BVV32_08235	2040.01	2104.8	2077.53	1615.17	2075.92	1606.39	0.230788	0.0791192	0.227081	BVV32_08235	NC_999999999.1	1639028	1640503	-	1476	protein_coding	aminopeptidase&&sp|B9DIX2|AMPA_STACT Probable cytosol aminopeptidase OS=Staphylococcus carnosus (strain TM300) OX=396513 GN=pepA PE=3 SV=1 && PF02789:Cytosol aminopeptidase family, N-terminal domain|PF00883:Cytosol aminopeptidase family, catalytic domain	-	2178	1728	2234	1467	2680	1438	190.231	196.241	192.855	152.194	195.668	151.466
BVV32_11335	1194.22	1344.73	1462.83	1128.52	1136.33	1195.3	0.209968	0.0791318	0.227081	BVV32_11335	NC_999999999.1	2184627	2185814	-	1188	protein_coding	glycine C-acetyltransferase&&sp|P60121|PPAT_STAAM Putative pyridoxal phosphate-dependent acyltransferase OS=Staphylococcus aureus (strain Mu50 / ATCC 700699) OX=158878 GN=SAV0550 PE=3 SV=1 && PF00155:Aminotransferase class I and II	Aminotran_1_2	1275	1104	1573	1025	1467	1070	138.358	155.77	168.712	132.118	133.072	140.027
BVV32_01465	1986.62	2166.92	2361.17	2414.49	2425.26	2599.5	-0.191245	0.0798548	0.228911	BVV32_01465	NC_999999999.1	299472	300320	-	849	protein_coding	DNA-directed RNA polymerase subunit delta&&sp|Q59045|SALL_METJA Chlorinase MJ1651 OS=Methanocaldococcus jannaschii (strain ATCC 43067 / DSM 2661 / JAL-1 / JCM 10045 / NBRC 100440) OX=243232 GN=MJ1651 PE=1 SV=1 && PF01887:S-adenosyl-l-methionine hydroxide adenosyltransferase	-	2121	1779	2539	2193	3131	2327	322.065	351.237	381.056	395.535	397.417	426.12
BVV32_05880	908.544	908.67	921.591	759.69	879.942	698.189	0.226191	0.0802025	0.229431	BVV32_05880	NC_999999999.1	1184595	1185143	+	549	protein_coding	6-phospho 3-hexuloisomerase&&sp|P42404|PHI_BACSU 3-hexulose-6-phosphate isomerase OS=Bacillus subtilis (strain 168) OX=224308 GN=hxlB PE=1 SV=1 && PF01380:SIS domain	SIS	970	746	991	690	1136	625	227.777	227.771	230.004	192.456	222.986	176.991
BVV32_13950	1169.87	1129.14	1080.61	1335.51	1169.64	1396.38	-0.205937	0.0802068	0.229431	BVV32_13950	NC_999999999.1	2660784	2661515	+	732	protein_coding	segregation and condensation protein A&&sp|A6U1W4|SCPA_STAA2 Segregation and condensation protein A OS=Staphylococcus aureus (strain JH1) OX=359787 GN=scpA PE=3 SV=1 && PF02616:Segregation and condensation protein ScpA	-	1249	927	1162	1213	1510	1250	219.969	212.276	202.269	253.749	222.299	265.486
BVV32_05765	188.265	163.22	146.004	127.716	144.85	107.242	0.384338	0.0805307	0.230112	BVV32_05765	NC_999999999.1	1161344	1161715	+	372	protein_coding	glyoxalase/bleomycin resistance/extradiol dioxygenase family protein&&-- && PF00903:Glyoxalase/Bleomycin resistance protein/Dioxygenase superfamily	Glyoxalase	201	134	157	116	187	96	69.6569	60.3802	53.7763	47.7495	54.1714	40.121
BVV32_03150	29.0359	23.1431	39.9883	39.636	53.4472	53.6209	-0.663805	0.0806536	0.230219	BVV32_03150	NC_999999999.1	666385	666669	+	285	protein_coding	PTS lactose transporter subunit IIB&&-- && PF02302:PTS system, Lactose/Cellobiose specific IIB subunit	PTS_IIB	31	19	43	36	69	48	14.0226	11.1748	19.2246	19.3425	26.0901	26.1842
BVV32_12650	17.7962	12.1806	15.8093	15.414	29.4347	43.567	-0.941072	0.0810563	1	BVV32_12650	NC_999999999.1	2409221	2409297	-	77	protein_coding	tRNA-Arg&&-- && -	-	19	10	17	14	38	39	31.8107	21.7692	28.1315	27.8414	53.182	78.7439
BVV32_10280	244.464	270.408	280.848	346.815	307.515	307.203	-0.272453	0.0814007	0.231963	BVV32_10280	NC_999999999.1	1977739	1978786	-	1048	protein_coding	site-specific integrase&&-- && PF13102:Phage integrase SAM-like domain|PF00589:Phage integrase family	Phage_integrase	261	222	302	315	397	275	32.1063	35.5078	36.718	46.026	40.8226	40.7957
BVV32_14580	278.183	168.092	163.673	127.716	181.256	130.701	0.469491	0.0814376	0.231963	BVV32_14580	NC_999999999.1	2769342	2770985	+	1644	protein_coding	mercury(II) reductase&&sp|P0A0E5|MERA_STAAU Mercuric reductase OS=Staphylococcus aureus OX=1280 GN=merA PE=3 SV=1 && PF00403:Heavy-metal-associated domain|PF02852:Pyridine nucleotide-disulphide oxidoreductase, dimerisation domain|PF07992:Pyridine nucleotide-disulphide oxidoreductase	Pyr_redox_2	297	138	176	116	234	117	23.2898	14.0705	13.641	10.8046	15.3386	11.0644
BVV32_14045	1369.37	1406.85	1358.67	1119.72	1352.45	1075.77	0.218966	0.0817025	0.232241	BVV32_14045	NC_999999999.1	2681064	2681723	+	660	protein_coding	cytidylate kinase&&sp|A7X2I6|KCY_STAA1 Cytidylate kinase OS=Staphylococcus aureus (strain Mu3 / ATCC 700698) OX=418127 GN=cmk PE=3 SV=1 && PF02224:Cytidylate kinase	-	1462	1155	1461	1017	1746	963	285.571	293.34	282.059	235.956	285.083	226.843
BVV32_07460	3514.28	3263.17	3223.24	4107.83	3433.01	3873	-0.190111	0.0817898	0.232241	BVV32_07460	NC_999999999.1	1475586	1477829	-	2244	protein_coding	cell division protein FtsK&&sp|Q5HGF5|FTSK_STAAC DNA translocase FtsK OS=Staphylococcus aureus (strain COL) OX=93062 GN=ftsK PE=3 SV=2 && PF01580:FtsK/SpoIIIE family|PF17854:FtsK alpha domain|PF09397:Ftsk gamma domain	-	3752	2679	3466	3731	4432	3467	215.551	200.116	196.807	254.599	212.838	240.201
BVV32_09055	1382.48	1448.27	1421.91	1221.01	1285.83	1269.03	0.170879	0.0817946	0.232241	BVV32_09055	NC_999999999.1	1779323	1779883	+	561	protein_coding	isochorismatase&&sp|O32091|PNCA_BACSU Uncharacterized isochorismatase family protein PncA OS=Bacillus subtilis (strain 168) OX=224308 GN=pncA PE=3 SV=1 && PF00857:Isochorismatase family	Isochorismatase	1476	1189	1529	1109	1660	1136	339.183	355.264	347.279	302.707	318.872	314.817
BVV32_09120	274.436	347.146	252.949	410.673	268.01	481.471	-0.406622	0.0825161	0.234043	BVV32_09120	NC_999999999.1	1789507	1790247	-	741	protein_coding	hypothetical protein&&-- && PF12679:ABC-2 family transporter protein	-	293	285	272	373	346	431	50.9754	64.4702	46.7719	77.0805	50.3187	90.4278
BVV32_12150	80.5513	86.482	63.2373	80.373	191.325	83.7827	-0.637532	0.0827045	0.23433	BVV32_12150	NC_999999999.1	2319449	2319640	-	192	protein_coding	hypothetical protein&&-- && -	-	86	71	68	73	247	75	57.7442	61.9854	45.1275	58.2205	138.633	60.73
[truncated: 2,212 more rows]
