# Supplementary material for: Identification of metabolic pathways modulated by GAM and NGAM in the inhibition of Staphylococcus aureus biofilm formation
Source: Front Microbiol. 2025 Nov 6;16:1689343. doi: 10.3389/fmicb.2025.1689343 (PMC12631271; doi:10.3389/fmicb.2025.1689343)
Supplement: Supplementary file 3 [file Table_2.xlsx]

## Sheet: PNGAMvsPC_deg
gene_id	NGAM1	NGAM2	NGAM3	CNT1	CNT2	CNT3	log2FoldChange	pvalue	padj	gene_name	gene_chr	gene_start	gene_end	gene_strand	gene_length	gene_biotype	gene_description	tf_family	NGAM1_readcount	NGAM2_readcount	NGAM3_readcount	CNT1_readcount	CNT2_readcount	CNT3_readcount	NGAM1_fpkm	NGAM2_fpkm	NGAM3_fpkm	CNT1_fpkm	CNT2_fpkm	CNT3_fpkm
BVV32_01355	134.479	119.264	97.4937	1073.01	1020.75	922.483	-3.10275	7.97434e-68	2.23521e-64	BVV32_01355	NC_999999999.1	280290	281528	+	1239	protein_coding	poly-beta-1%2C6 N-acetyl-D-glucosamine synthase&&sp|Q9RQP9|ICAA_STAA8 Poly-beta-1,6-N-acetyl-D-glucosamine synthase OS=Staphylococcus aureus (strain NCTC 8325 / PS 47) OX=93061 GN=icaA PE=3 SV=2 && PF00535:Glycosyl transferase family 2	Glycos_transf_2	148	83	103	1033	1386	874	16.0033	14.0156	11.5263	127.668	120.549	109.669
BVV32_01370	74.5084	112.079	81.4025	699.064	693.02	832.768	-3.07251	1.0128e-52	1.41943e-49	BVV32_01370	NC_999999999.1	282653	283705	+	1053	protein_coding	poly-beta-1%2C6-N-acetyl-D-glucosamine export protein&&sp|Q9RQP6|ICAC_STAA8 Probable poly-beta-1,6-N-acetyl-D-glucosamine export protein OS=Staphylococcus aureus (strain NCTC 8325 / PS 47) OX=93061 GN=icaC PE=3 SV=1 && PF01757:Acyltransferase family	-	82	78	86	673	941	789	10.4329	15.4978	11.3239	97.868	96.3014	116.491
BVV32_03215	3089.37	2343.6	2988.23	556.759	635.575	476.018	2.33444	4.75906e-44	4.44655e-41	BVV32_03215	NC_999999999.1	680142	680810	-	669	protein_coding	N-acetylmannosamine-6-phosphate 2-epimerase&&sp|Q2FJU6|NANE_STAA3 Putative N-acetylmannosamine-6-phosphate 2-epimerase OS=Staphylococcus aureus (strain USA300) OX=367830 GN=nanE PE=3 SV=1 && PF04131:Putative N-acetylmannosamine-6-phosphate epimerase	-	3400	1631	3157	536	863	451	680.881	510.073	654.295	122.685	139.013	104.808
BVV32_01365	172.641	148.002	136.302	754.117	818.22	667.059	-2.29173	3.3197e-38	2.32628e-35	BVV32_01365	NC_999999999.1	281794	282666	+	873	protein_coding	intercellular adhesin biosynthesis polysaccharide N-deacetylase&&sp|Q99QX2|ICAB_STAAM Poly-beta-1,6-N-acetyl-D-glucosamine N-deacetylase OS=Staphylococcus aureus (strain Mu50 / ATCC 700699) OX=158878 GN=icaB PE=3 SV=1 && PF01522:Polysaccharide deacetylase	Polysacc_deac_1	190	103	144	726	1111	632	29.158	24.6847	22.8704	127.343	137.142	112.55
BVV32_10320	3444.65	3011.77	3226.76	1123.9	1019.28	1031.2	1.60991	7.39866e-38	4.14769e-35	BVV32_10320	NC_999999999.1	1985081	1986016	+	936	protein_coding	gamma-hemolysin subunit A&&sp|Q2FXB0|LUKEV_STAA8 Leucotoxin LukEv OS=Staphylococcus aureus (strain NCTC 8325 / PS 47) OX=93061 GN=lukEv PE=1 SV=2 && PF07968:Leukocidin/Hemolysin toxin family	-	3791	2096	3409	1082	1384	977	542.621	468.511	504.982	177.013	159.343	162.279
BVV32_00550	1276.64	1662.51	1224.82	4969.28	5736.38	4613.47	-1.88132	1.46529e-31	6.84535e-29	BVV32_00550	NC_999999999.1	112959	113951	+	993	protein_coding	lactate dehydrogenase&&sp|Q5HD29|LDHD_STAAC D-lactate dehydrogenase OS=Staphylococcus aureus (strain COL) OX=93062 GN=ldhD PE=3 SV=1 && PF00389:D-isomer specific 2-hydroxyacid dehydrogenase, catalytic domain|PF02826:D-isomer specific 2-hydroxyacid dehydrogenase, NAD binding domain	2-Hacid_dh_C	1405	1157	1294	4784	7789	4371	189.56	243.775	180.68	737.728	845.286	684.344
BVV32_10325	4346.02	4070.77	4122.18	1508.23	1226.96	1519.88	1.56037	5.03833e-31	2.01749e-28	BVV32_10325	NC_999999999.1	1986018	1987001	+	984	protein_coding	leucotoxin LukDv&&sp|Q2FXB1|LUKDV_STAA8 Leucotoxin LukDv OS=Staphylococcus aureus (strain NCTC 8325 / PS 47) OX=93061 GN=lukDv PE=1 SV=1 && PF07968:Leukocidin/Hemolysin toxin family	-	4783	2833	4355	1452	1666	1440	651.214	602.36	613.646	225.957	182.453	227.515
BVV32_03635	1708.24	1235.74	1747.31	407.182	396.222	336.696	2.04152	8.28835e-31	2.90403e-28	BVV32_03635	NC_999999999.1	762643	764172	+	1530	protein_coding	PTS glucose transporter subunit IIB&&sp|Q4L945|PTG3C_STAHJ PTS system glucose-specific EIICBA component OS=Staphylococcus haemolyticus (strain JCSC1435) OX=279808 GN=ptsG PE=3 SV=1 && PF00367:phosphotransferase system, EIIB|PF02378:Phosphotransferase system, EIIC	-	1880	860	1846	392	538	319	164.621	117.601	167.288	39.2327	37.8933	32.4147
BVV32_01360	20.8987	27.3013	20.8239	224.365	198.111	282.867	-3.37236	4.38443e-30	1.36551e-27	BVV32_01360	NC_999999999.1	281492	281797	+	306	protein_coding	poly-beta-1%2C6-N-acetyl-D-glucosamine synthesis protein IcaD&&sp|Q9RQP8|ICAD_STAA8 Poly-beta-1,6-N-acetyl-D-glucosamine synthesis protein IcaD OS=Staphylococcus aureus (strain NCTC 8325 / PS 47) OX=93061 GN=icaD PE=3 SV=1 && -	-	23	19	22	216	269	268	10.0699	12.9908	9.96842	108.09	94.7332	136.162
BVV32_14380	347.1	281.635	379.563	1076.12	1045.79	1195.85	-1.71226	3.00611e-26	8.42613e-24	BVV32_14380	NC_999999999.1	2740079	2740657	+	579	protein_coding	pathogenicity island protein&&-- && -	-	382	196	401	1036	1420	1133	88.39	70.8243	96.0264	273.99	264.29	304.225
BVV32_14705	5153.8	5471.76	5018.56	10671.9	12031	10783.8	-1.0983	4.90954e-21	1.25104e-18	BVV32_14705	NC_999999999.1	2785322	2788150	+	2829	protein_coding	MSCRAMM family adhesin SdrC&&sp|Q99W48|SDRC_STAAM Serine-aspartate repeat-containing protein C OS=Staphylococcus aureus (strain Mu50 / ATCC 700699) OX=158878 GN=sdrC PE=3 SV=1 && PF17210:SdrD B-like domain|PF00746:LPXTG cell wall anchor motif|PF10425:C-terminus of bacterial fibrinogen-binding adhesin|PF04650:YSIRK type signal peptide|PF17961:Bacterial Ig domain	Gram_pos_anchor	5672	3808	5302	10274	16336	10217	268.61	281.623	259.855	556.11	622.278	561.479
BVV32_14375	206.261	206.915	209.185	571.301	761.512	597.398	-1.63486	4.98871e-20	1.16528e-17	BVV32_14375	NC_999999999.1	2739726	2740067	+	342	protein_coding	pathogenicity island protein&&-- && -	-	227	144	221	550	1034	566	88.9239	88.0929	89.5965	246.258	325.811	257.296
BVV32_13980	896.827	1140.91	770.484	2251.96	2231.51	2380.09	-1.29203	3.10883e-15	6.70311e-13	BVV32_13980	NC_999999999.1	2666534	2668696	+	2163	protein_coding	hypothetical protein&&-- && -	-	987	794	814	2168	3030	2255	61.1335	76.8013	52.1787	153.482	150.958	162.081
BVV32_09000	5801.66	3753.21	5353.63	2023.44	1936.19	1880.85	1.35257	3.50612e-15	7.01975e-13	BVV32_09000	NC_999999999.1	1768698	1769864	+	1167	protein_coding	staphopain A&&sp|P65825|SSPP_STAAM Staphopain A OS=Staphylococcus aureus (strain Mu50 / ATCC 700699) OX=158878 GN=sspP PE=3 SV=1 && PF05543:Staphopain peptidase C47|PF14731:Staphopain proregion	-	6385	2612	5656	1948	2629	1782	733.008	468.282	671.991	255.607	242.768	237.399
BVV32_14385	65.422	80.467	94.6541	251.372	453.667	306.087	-2.07575	1.62447e-14	3.0356e-12	BVV32_14385	NC_999999999.1	2740675	2740893	+	219	protein_coding	hypothetical protein&&-- && PF16722:Pathogenicity island protein gp6 in Staphylococcus	-	72	56	100	242	616	290	44.046	53.4994	63.3112	169.21	303.115	205.872
BVV32_03230	316.206	294.567	302.893	111.144	103.843	126.657	1.42459	1.20327e-13	2.10798e-11	BVV32_03230	NC_999999999.1	683046	683927	+	882	protein_coding	N-acetylneuraminate lyase&&sp|Q2FJU9|NANA_STAA3 N-acetylneuraminate lyase OS=Staphylococcus aureus (strain USA300) OX=367830 GN=nanA PE=3 SV=1 && PF00701:Dihydrodipicolinate synthetase family	-	348	205	320	107	141	120	52.8602	48.6284	50.3044	18.5767	17.2275	21.1522
BVV32_14390	126.301	109.205	144.821	342.78	320.365	339.862	-1.39006	5.42192e-13	8.93979e-11	BVV32_14390	NC_999999999.1	2740944	2741471	+	528	protein_coding	spore coat protein&&-- && -	-	139	76	153	330	435	322	35.2695	30.1151	40.1775	95.7049	88.7824	94.8123
BVV32_03235	377.085	418.141	350.22	151.654	111.944	164.654	1.42459	4.39366e-12	6.84191e-10	BVV32_03235	NC_999999999.1	683967	685499	+	1533	protein_coding	Na+/proline symporter&&sp|Q5E733|NANT_ALIF1 N-acetylneuraminate transporter OS=Aliivibrio fischeri (strain ATCC 700601 / ES114) OX=312309 GN=nanT PE=3 SV=1 && PF00474:Sodium:solute symporter family	-	415	291	370	146	152	156	36.2681	39.7151	33.4645	14.5836	10.685	15.8207
Novel00038	1387.49	2004.49	2096.59	696.987	866.091	637.506	1.31662	9.74344e-12	1.43741e-09	-	NC_999999999.1	604034	604902	+	869	-	PF05103:DivIVA protein	-	1527	1395	2215	671	1176	604	235.417	335.861	353.41	118.238	145.834	108.059
BVV32_13205	246.241	237.09	270.711	520.403	626.001	509.793	-1.13479	2.19683e-11	3.07886e-09	BVV32_13205	NC_999999999.1	2508386	2509339	-	954	protein_coding	hypothetical protein&&-- && -	-	271	165	286	501	850	483	38.0574	36.186	41.5664	80.4162	96.0156	78.7121
BVV32_12075	10974.5	10779.7	10882.4	6922.09	6611.31	6684.31	0.690951	3.07058e-11	4.0985e-09	BVV32_12075	NC_999999999.1	2308882	2309706	-	825	protein_coding	formate/nitrite transporter&&sp|O05399|YRHG_BACSU Uncharacterized transporter YrhG OS=Bacillus subtilis (strain 168) OX=224308 GN=yrhG PE=3 SV=1 && PF01226:Formate/nitrite transporter	-	12078	7502	11497	6664	8977	6333	1961.37	1902.51	1932.22	1236.9	1172.6	1193.43
BVV32_14400	103.585	100.584	119.264	291.883	231.989	315.586	-1.36935	2.45939e-10	3.13348e-08	BVV32_14400	NC_999999999.1	2741812	2742381	+	570	protein_coding	terminase small subunit&&sp|P39785|XTMA_BACSU PBSX phage terminase small subunit OS=Bacillus subtilis (strain 168) OX=224308 GN=xtmA PE=4 SV=2 && PF03592:Terminase small subunit	-	114	70	126	281	315	299	26.7947	25.6938	30.6493	75.4893	59.5535	81.5529
BVV32_03410	1486.53	1398.11	1353.55	2841.96	2233.72	2689.35	-0.872813	5.19034e-10	6.32544e-08	BVV32_03410	NC_999999999.1	714678	717707	-	3030	protein_coding	protein EsaA&&sp|Q6GCI9|ESAA_STAAS Type VII secretion system accessory factor EsaA OS=Staphylococcus aureus (strain MSSA476) OX=282459 GN=esaA PE=3 SV=1 && -	-	1636	973	1430	2736	3033	2548	72.3368	67.1854	65.4362	138.27	107.87	130.737
BVV32_10430	902.279	1104.98	978.723	1690.01	2028.24	1770.03	-0.880532	1.19507e-09	1.39575e-07	BVV32_10430	NC_999999999.1	2006866	2009475	+	2610	protein_coding	chaperone protein ClpB&&sp|Q99VB5|CLPB_STAAM Chaperone protein ClpB OS=Staphylococcus aureus (strain Mu50 / ATCC 700699) OX=158878 GN=clpB PE=3 SV=1 && PF07724:AAA domain (Cdc48 subfamily)|PF00004:ATPase family associated with various cellular activities (AAA)|PF17871:AAA lid domain|PF02861:Clp amino terminal domain, pathogenicity island component|PF10431:C-terminal, D2-small domain, of ClpB prot…	AAA	993	769	1034	1627	2754	1677	50.9715	61.644	54.9294	95.4555	113.709	99.8931
BVV32_11055	3519.16	4144.05	3462.45	7898.49	5815.92	7072.72	-0.902052	4.08463e-09	4.57969e-07	BVV32_11055	NC_999999999.1	2128938	2130653	-	1716	protein_coding	urease subunit alpha&&sp|A7X5M3|URE1_STAA1 Urease subunit alpha OS=Staphylococcus aureus (strain Mu3 / ATCC 700698) OX=418127 GN=ureC PE=3 SV=1 && PF01979:Amidohydrolase family|PF00449:Urease alpha-subunit, N-terminal domain	Amidohydro_1	3873	2884	3658	7604	7897	6701	302.377	351.627	295.564	678.545	495.925	607.107
BVV32_03305	330.745	323.305	343.594	567.146	615.691	633.284	-0.86338	5.7087e-09	6.15442e-07	BVV32_03305	NC_999999999.1	697034	697408	-	375	protein_coding	hypothetical protein&&-- && PF14729:Domain of unknown function with cystatin-like fold (DUF4467)	-	364	225	363	546	836	600	130.043	125.532	134.215	222.954	240.241	248.75
BVV32_14710	411.613	484.239	371.044	849.68	746.783	802.159	-0.924507	6.42325e-09	6.66829e-07	BVV32_14710	NC_999999999.1	2788518	2791371	+	2854	protein_coding	hydrolase&&sp|Q99W47|SDRD_STAAM Serine-aspartate repeat-containing protein D OS=Staphylococcus aureus (strain Mu50 / ATCC 700699) OX=158878 GN=sdrD PE=3 SV=1 && PF04650:YSIRK type signal peptide|PF10425:C-terminus of bacterial fibrinogen-binding adhesin|PF17961:Bacterial Ig domain|PF17210:SdrD B-like domain	YSIRK_signal	453	337	392	818	1014	760	21.2649	24.7048	19.044	43.8888	38.2874	41.4002
BVV32_11050	1027.67	1340.64	1000.49	2405.7	1904.52	2136.28	-0.937997	1.16707e-08	1.16832e-06	ureE	NC_999999999.1	2128473	2128925	-	453	protein_coding	urease accessory protein UreE&&sp|A7X5M4|UREE_STAA1 Urease accessory protein UreE OS=Staphylococcus aureus (strain Mu3 / ATCC 700698) OX=418127 GN=ureE PE=3 SV=1 && PF05194:UreE urease accessory protein, C-terminal domain|PF02814:UreE urease accessory protein, N-terminal domain	-	1131	933	1057	2316	2586	2024	334.49	430.912	323.52	782.879	615.179	694.633
BVV32_06240	667.85	619.309	641.755	1170.65	1000.13	1131.47	-0.773706	1.90798e-08	1.84416e-06	BVV32_06240	NC_999999999.1	1245629	1246558	-	930	protein_coding	metal ABC transporter substrate-binding protein&&sp|Q92AG1|MNTA_LISIN Manganese-binding lipoprotein MntA OS=Listeria innocua serovar 6a (strain ATCC BAA-680 / CLIP 11262) OX=272626 GN=mntA PE=3 SV=1 && PF01297:Zinc-uptake complex component A periplasmic	-	735	431	678	1127	1358	1072	105.882	96.9614	101.082	185.565	157.358	179.207
BVV32_13715	242.607	208.352	264.085	439.382	448.511	495.017	-0.945715	3.37414e-08	3.15257e-06	BVV32_13715	NC_999999999.1	2617234	2618772	-	1539	protein_coding	PTS mannitol transporter subunit IICB&&sp|Q99SA3|PTMCB_STAAM PTS system mannitol-specific EIICB component OS=Staphylococcus aureus (strain Mu50 / ATCC 700699) OX=158878 GN=mtlA PE=3 SV=1 && PF02302:PTS system, Lactose/Cellobiose specific IIB subunit|PF02378:Phosphotransferase system, EIIC	PTS_IIB	267	145	279	423	609	469	23.2429	19.7122	25.1357	42.0878	42.6432	47.378
sRNA00051	100.859	166.682	158.072	40.5104	47.8707	49.6072	1.61757	4.73911e-08	4.28507e-06	-	NC_999999999.1	2084905	2085309	+	405	-	PF17063:Phenol-soluble modulin alpha peptide family	-	111	116	167	39	65	47	36.7186	59.925	57.1724	14.7456	17.2954	18.042
BVV32_03225	142.656	143.691	163.752	43.6266	58.1813	66.4948	1.41911	5.93186e-08	5.19594e-06	BVV32_03225	NC_999999999.1	682028	682888	-	861	protein_coding	N-acetylmannosamine kinase&&sp|P26832|Y188_CLOPE Uncharacterized protein CPE0188 OS=Clostridium perfringens (strain 13 / Type A) OX=195102 GN=CPE0188 PE=3 SV=2 && PF00480:ROK family	ROK	157	100	173	42	79	63	24.4295	24.2997	27.8592	7.46965	9.8877	11.3758
BVV32_03300	370.725	395.151	363.472	650.244	952.258	667.059	-1.01019	7.8346e-08	6.65466e-06	BVV32_03300	NC_999999999.1	696480	696878	-	399	protein_coding	hypothetical protein&&-- && PF13273:Protein of unknown function (DUF4064)	-	408	275	384	626	1293	632	136.995	144.2	133.439	240.246	349.218	246.256
Novel00181	83.5948	106.331	123.05	32.2006	36.8236	30.6087	1.64361	1.34918e-07	1.11228e-05	-	NC_999999999.1	2308858	2310019	+	1162	-	PF01226:Formate/nitrite transporter	-	92	74	130	31	50	29	10.6072	13.3239	15.5118	4.08517	4.63698	3.88003
BVV32_08410	1039.48	1159.59	1115.02	1709.75	1732.92	1702.48	-0.635742	1.63206e-07	1.30705e-05	BVV32_08410	NC_999999999.1	1667974	1668795	-	822	protein_coding	methionine ABC transporter substrate-binding protein&&sp|O32167|METQ_BACSU Methionine-binding lipoprotein MetQ OS=Bacillus subtilis (strain 168) OX=224308 GN=metQ PE=1 SV=1 && PF03180:NLPA lipoprotein	-	1144	807	1178	1646	2353	1613	186.454	205.403	198.7	306.628	308.476	305.074
Novel00073	147.2	183.925	168.484	81.0208	59.6542	66.4948	1.27228	2.42281e-07	1.88642e-05	-	NC_999999999.1	886498	887596	-	1099	-	PF07968:Leukocidin/Hemolysin toxin family	-	162	128	178	78	81	63	19.7486	24.3678	22.4568	10.868	7.94253	8.91222
BVV32_11060	987.691	1061.88	1000.49	1881.14	1453.8	2056.06	-0.821398	2.89752e-07	2.19506e-05	BVV32_11060	NC_999999999.1	2130650	2131060	-	411	protein_coding	urease subunit beta&&sp|Q2FEK4|URE2_STAA3 Urease subunit beta OS=Staphylococcus aureus (strain USA300) OX=367830 GN=ureB PE=3 SV=1 && PF00699:Urease beta subunit	-	1087	739	1057	1811	1974	1948	354.329	376.19	356.581	674.731	517.579	736.869
BVV32_11065	577.894	646.61	690.028	999.257	1047.26	1102.97	-0.718592	3.11791e-07	2.29987e-05	BVV32_11065	NC_999999999.1	2131074	2131376	-	303	protein_coding	urease subunit gamma&&sp|A7X5L9|URE3_STAA1 Urease subunit gamma OS=Staphylococcus aureus (strain Mu3 / ATCC 700698) OX=418127 GN=ureA PE=3 SV=1 && PF00547:Urease, gamma subunit	-	636	450	729	962	1422	1045	281.211	310.724	333.588	486.168	505.741	536.187
Novel00046	69.9652	87.6516	88.9748	12.4647	27.9859	24.2759	1.91008	4.09832e-07	2.94554e-05	-	NC_999999999.1	680344	680627	+	284	-	PF04131:Putative N-acetylmannosamine-6-phosphate epimerase	-	77	61	94	12	38	23	36.3238	44.9383	45.8917	6.47019	14.4191	12.5908
BVV32_13710	218.073	241.401	195.934	538.061	339.514	501.35	-1.0736	5.98509e-07	4.09139e-05	BVV32_13710	NC_999999999.1	2615067	2617199	-	2133	protein_coding	PTS lactose transporter subunit IIB&&sp|P96574|MTLR_BACSU Transcriptional regulator MtlR OS=Bacillus subtilis (strain 168) OX=224308 GN=mtlR PE=2 SV=1 && PF00874:PRD domain|PF02302:PTS system, Lactose/Cellobiose specific IIB subunit|PF05043:Mga helix-turn-helix domain|PF08279:HTH domain|PF00359:Phosphoenolpyruvate-dependent sugar phosphotransferase system, EIIA 2	PRD	240	168	207	518	461	475	15.0744	16.4787	13.4556	37.1872	23.2906	34.6215
BVV32_02595	28.1678	53.1657	50.1667	4.15491	8.83766	5.27737	2.80142	6.08325e-07	4.09139e-05	BVV32_02595	NC_999999999.1	529095	529283	+	189	protein_coding	hypothetical protein&&-- && -	-	31	37	53	4	12	5	21.9745	40.9586	38.8811	3.2408	6.84212	4.11293
BVV32_10795	395.258	468.433	369.151	787.356	645.886	739.887	-0.820595	6.13052e-07	4.09139e-05	BVV32_10795	NC_999999999.1	2080899	2081693	+	795	protein_coding	hypothetical protein&&-- && -	-	435	326	390	758	877	701	73.3062	85.7937	68.0178	146.001	118.879	137.086
BVV32_01215	560.63	525.909	545.207	835.138	1295.45	952.037	-0.9187	6.64628e-07	4.33245e-05	BVV32_01215	NC_999999999.1	239731	240258	-	528	protein_coding	hypothetical protein&&sp|Q2FDM1|ISAB_STAA3 Immunodominant staphylococcal antigen B OS=Staphylococcus aureus (strain USA300) OX=367830 GN=isaB PE=3 SV=1 && -	-	617	366	576	804	1759	902	156.556	145.028	151.256	233.172	359.007	265.592
sRNA00057	138.113	216.974	221.491	90.3694	72.1743	68.6057	1.31694	8.59978e-07	5.39967e-05	-	NC_999999999.1	2320176	2320250	-	75	-	-	-	152	151	234	87	98	65	271.519	421.231	432.593	177.628	140.811	134.74
BVV32_13700	145.382	142.254	131.569	267.992	256.292	268.09	-0.918634	8.66875e-07	5.39967e-05	BVV32_13700	NC_999999999.1	2613515	2614621	-	1107	protein_coding	mannitol-1-phosphate 5-dehydrogenase&&sp|A7X522|MTLD_STAA1 Mannitol-1-phosphate 5-dehydrogenase OS=Staphylococcus aureus (strain Mu3 / ATCC 700698) OX=418127 GN=mtlD PE=3 SV=1 && PF01232:Mannitol dehydrogenase Rossmann domain|PF08125:Mannitol dehydrogenase C-terminal domain	Mannitol_dh_C	160	99	139	258	348	254	19.3638	18.7108	17.4097	35.6883	33.8769	35.6721
BVV32_08595	192.631	227.032	177.003	330.316	385.911	486.573	-1.01592	9.41652e-07	5.73794e-05	BVV32_08595	NC_999999999.1	1693986	1694309	+	324	protein_coding	hypothetical protein&&-- && -	-	212	158	187	318	524	461	87.6616	102.027	80.0242	150.292	174.284	221.207
BVV32_04685	3002.14	2928.42	2608.67	1953.85	1553.96	1802.75	0.685816	9.70789e-07	5.78962e-05	BVV32_04685	NC_999999999.1	976129	978786	-	2658	protein_coding	sensor histidine kinase&&sp|Q2FWH7|KDPD_STAA8 Sensor histidine kinase KdpD OS=Staphylococcus aureus (strain NCTC 8325 / PS 47) OX=93061 GN=kdpD PE=2 SV=1 && PF13493:Domain of unknown function (DUF4118)|PF02518:Histidine kinase-, DNA gyrase B-, and HSP90-like ATPase|PF02702:Osmosensitive K+ channel His kinase sensor domain|PF00512:His Kinase A (phospho-acceptor) domain	HATPase_c	3304	2038	2756	1881	2110	1708	166.534	160.418	143.764	108.365	85.5458	99.9024
BVV32_13975	54.5183	140.817	69.0975	231.636	222.415	351.473	-1.62552	1.02398e-06	5.97959e-05	BVV32_13975	NC_999999999.1	2665615	2666541	+	927	protein_coding	hypothetical protein&&-- && PF07901:Protein of unknown function (DUF1672)	-	60	98	73	223	302	333	8.67142	22.1183	10.9186	36.8366	35.1074	55.848
BVV32_01925	35219.8	40706.2	32945.3	24901.4	23101.7	22872.1	0.619213	1.20079e-06	6.86901e-05	BVV32_01925	NC_999999999.1	392166	394775	-	2610	protein_coding	bifunctional acetaldehyde-CoA/alcohol dehydrogenase&&sp|Q24803|ADH2_ENTHI Aldehyde-alcohol dehydrogenase 2 OS=Entamoeba histolytica OX=5759 GN=ADH2 PE=1 SV=1 && PF00465:Iron-containing alcohol dehydrogenase|PF00171:Aldehyde dehydrogenase family	Aldedh	38761	28329	34806	23973	31368	21670	1989.63	2270.89	1849.01	1406.49	1295.14	1290.81
BVV32_11035	1318.44	2080.65	1104.61	3329.13	2722	3226.58	-1.04432	1.34644e-06	7.54815e-05	BVV32_11035	NC_999999999.1	2126328	2127164	-	837	protein_coding	urease accessory protein&&sp|Q6G728|URED_STAAS Urease accessory protein UreD OS=Staphylococcus aureus (strain MSSA476) OX=282459 GN=ureD PE=3 SV=1 && PF01774:UreD urease accessory protein	-	1451	1448	1167	3205	3696	3057	232.253	361.949	193.317	586.35	475.859	567.823
BVV32_13995	155.377	119.264	127.783	258.643	258.502	263.868	-0.949687	1.72997e-06	9.50808e-05	BVV32_13995	NC_999999999.1	2670950	2671798	+	849	protein_coding	hypothetical protein&&-- && PF07901:Protein of unknown function (DUF1672)	-	171	83	135	249	351	250	26.984	20.4539	22.0471	44.9103	44.5524	45.7799
BVV32_10805	176.276	169.555	159.965	278.379	334.358	312.42	-0.872986	2.10971e-06	0.000113722	BVV32_10805	NC_999999999.1	2082032	2082328	+	297	protein_coding	hypothetical protein&&-- && -	-	194	118	169	268	454	296	87.5112	83.1247	78.896	138.176	164.729	154.945
BVV32_03405	149.017	120.701	114.531	240.985	263.657	241.703	-0.955238	3.02181e-06	0.000159814	BVV32_03405	NC_999999999.1	714220	714678	-	459	protein_coding	protein EssA&&sp|Q5HJ89|ESSA_STAAC ESAT-6 secretion machinery protein EssA OS=Staphylococcus aureus (strain COL) OX=93062 GN=essA PE=3 SV=1 && PF10661:WXG100 protein secretion system (Wss), protein EssA	-	164	84	121	232	358	229	47.8685	38.2888	36.5509	77.3979	84.0508	77.565
BVV32_03645	148881	152305	144383	108011	107922	101721	0.488186	3.08128e-06	0.000159941	BVV32_03645	NC_999999999.1	764492	765445	-	954	protein_coding	L-lactate dehydrogenase&&sp|A7WXP7|LDH1_STAA1 L-lactate dehydrogenase 1 OS=Staphylococcus aureus (strain Mu3 / ATCC 700698) OX=418127 GN=ldh1 PE=3 SV=1 && PF00056:lactate/malate dehydrogenase, NAD binding domain|PF02866:lactate/malate dehydrogenase, alpha/beta C-terminal domain	-	163851	105995	152538	103984	146539	96375	23010.1	23245.7	22169.4	16690.6	16553	15705.8
BVV32_05480	6228.72	6398.56	5784.31	4350.2	4393.06	4044.57	0.525555	4.50464e-06	0.000229573	BVV32_05480	NC_999999999.1	1108323	1109714	-	1392	protein_coding	glycine--tRNA ligase&&sp|A7X2W2|SYG_STAA1 Glycine--tRNA ligase OS=Staphylococcus aureus (strain Mu3 / ATCC 700698) OX=418127 GN=glyQS PE=3 SV=1 && PF00587:tRNA synthetase class II core domain (G, H, P, S and T)|PF03129:Anticodon binding domain	HGTP_anticodon	6855	4453	6111	4188	5965	3832	659.761	669.296	608.693	460.703	461.788	427.986
BVV32_11045	1666.44	2355.1	1407.51	3713.45	2913.48	3455.62	-0.894324	4.63622e-06	0.000232059	BVV32_11045	NC_999999999.1	2127791	2128480	-	690	protein_coding	urease accessory protein UreF&&sp|Q2FEK1|UREF_STAA3 Urease accessory protein UreF OS=Staphylococcus aureus (strain USA300) OX=367830 GN=ureF PE=3 SV=1 && PF01730:UreF	-	1834	1639	1487	3575	3956	3274	356.097	496.975	298.804	793.38	617.844	737.688
BVV32_04185	12039.5	9805.48	11055.6	7618.04	7432.48	6995.68	0.57777	4.86413e-06	0.000239195	BVV32_04185	NC_999999999.1	886153	887112	+	960	protein_coding	alpha-hemolysin&&sp|Q2G1X0|HLA_STAA8 Alpha-hemolysin OS=Staphylococcus aureus (strain NCTC 8325 / PS 47) OX=93061 GN=hly PE=1 SV=1 && PF07968:Leukocidin/Hemolysin toxin family	-	13250	6824	11680	7334	10092	6628	1849.11	1487.21	1686.93	1169.83	1132.86	1073.38
BVV32_09875	736.906	639.425	642.701	1027.3	1559.11	1062.86	-0.854552	6.03226e-06	0.000291524	BVV32_09875	NC_999999999.1	1918369	1919025	-	657	protein_coding	DUF805 domain-containing protein&&-- && PF05656:Protein of unknown function (DUF805)	-	811	445	679	989	2117	1007	165.377	141.71	143.294	230.507	347.238	238.291
BVV32_05050	614.24	525.909	543.314	835.138	1078.2	872.876	-0.726772	6.34976e-06	0.000301667	BVV32_05050	NC_999999999.1	1028556	1029029	+	474	protein_coding	DUF4930 domain-containing protein&&-- && PF16284:Domain of unknown function (DUF4930)	-	676	366	574	804	1464	827	191.068	161.55	167.903	259.736	332.839	271.25
BVV32_13090	902.279	987.158	902.053	1357.62	1811.72	1387.95	-0.709088	6.84249e-06	0.000319658	BVV32_13090	NC_999999999.1	2483745	2484938	-	1194	protein_coding	protein FmtA&&sp|Q2FZK3|FMTA_STAA8 Teichoic acid D-alanine hydrolase OS=Staphylococcus aureus (strain NCTC 8325 / PS 47) OX=93061 GN=fmtA PE=2 SV=1 && PF00144:Beta-lactamase	Beta-lactamase	993	687	953	1307	2460	1315	111.42	120.381	110.666	167.62	222.025	171.224
BVV32_10790	413.431	364.975	353.06	618.044	562.665	674.447	-0.710749	7.36237e-06	0.000338307	BVV32_10790	NC_999999999.1	2080369	2080830	+	462	protein_coding	hypothetical protein&&-- && -	-	455	254	373	595	764	639	131.943	115.026	111.942	197.21	178.206	215.031
BVV32_08585	809.597	758.689	857.566	1108.32	1285.14	1417.5	-0.6506	1.07894e-05	0.000487787	BVV32_08585	NC_999999999.1	1692905	1693633	+	729	protein_coding	DUF5067 domain-containing protein&&-- && PF16729:Domain of unknown function (DUF5067)	-	891	528	906	1067	1745	1343	163.745	151.534	172.316	224.125	257.952	286.412
BVV32_07500	118.123	127.885	120.211	231.636	217.259	216.372	-0.863798	1.13472e-05	0.000504862	BVV32_07500	NC_999999999.1	1484217	1484660	+	444	protein_coding	hypothetical protein&&-- && PF07252:Protein of unknown function (DUF1433)	-	130	89	127	223	295	205	39.2264	41.9384	39.6594	76.9088	71.5996	71.7817
Novel00081	437.964	780.243	640.808	356.284	316.683	251.203	1.005	1.26211e-05	0.000552765	-	NC_999999999.1	1031112	1032493	-	1382	-	PF04327:Cysteine protease Prp|PF00829:Ribosomal prokaryotic L21 protein|PF01016:Ribosomal L27 protein	-	482	543	677	343	430	238	46.7259	82.2047	67.9212	38.0049	33.5299	26.7739
BVV32_04800	1014.04	899.506	657.846	1919.57	16130.2	75748.1	-5.18894	1.78102e-05	0.00076803	BVV32_04800	NC_999999999.1	997207	1000132	+	2926	protein_coding	23S ribosomal RNA&&sp|Q3BAI2|YCX91_PHAAO Uncharacterized protein ORF91 OS=Phalaenopsis aphrodite subsp. formosana OX=308872 PE=4 SV=1 && -	-	1116	626	695	1848	21902	71767	51.0985	44.7615	32.9333	96.7123	806.642	3813.23
BVV32_09930	4699.48	3896.9	4670.23	6689.41	6246.76	6380.33	-0.541415	2.04836e-05	0.000869932	BVV32_09930	NC_999999999.1	1926776	1928707	-	1932	protein_coding	MFS transporter&&sp|P54585|YHCA_BACSU Uncharacterized MFS-type transporter YhcA OS=Bacillus subtilis (strain 168) OX=224308 GN=yhcA PE=3 SV=2 && PF07690:Major Facilitator Superfamily	MFS_1	5172	2712	4934	6440	8482	6045	358.649	293.689	354.093	510.426	473.11	486.443
BVV32_00970	27819.8	24829.8	27046.5	16584.3	20551.3	16260.6	0.57772	2.4267e-05	0.00100784	BVV32_00970	NC_999999999.1	191128	192087	-	960	protein_coding	L-lactate dehydrogenase&&sp|Q2FDQ7|LDH2_STAA3 L-lactate dehydrogenase 2 OS=Staphylococcus aureus (strain USA300) OX=367830 GN=ldh2 PE=3 SV=1 && PF02866:lactate/malate dehydrogenase, alpha/beta C-terminal domain|PF00056:lactate/malate dehydrogenase, NAD binding domain	-	30617	17280	28574	15966	27905	15406	4272.77	3765.97	4126.91	2546.71	3132.44	2494.95
BVV32_07845	833.222	1017.33	814.025	1329.57	1286.62	1511.44	-0.63333	2.44499e-05	0.00100784	BVV32_07845	NC_999999999.1	1552302	1553654	+	1353	protein_coding	hypothetical protein&&-- && -	-	917	708	860	1280	1747	1432	90.8009	109.481	88.1304	144.866	139.145	164.546
BVV32_02770	7345.44	6831.07	6737.48	5085.62	4734.78	5190.82	0.47869	2.52871e-05	0.00102724	BVV32_02770	NC_999999999.1	558153	589559	-	31407	protein_coding	hyperosmolarity resistance protein Ebh&&sp|A6U1Q5|EBH_STAA2 Extracellular matrix-binding protein ebh OS=Staphylococcus aureus (strain JH1) OX=359787 GN=ebh PE=3 SV=1 && PF07554:FIVAR domain|PF04650:YSIRK type signal peptide|PF07564:Domain of Unknown Function (DUF1542)|PF01468:GA module	YSIRK_signal	8084	4754	7118	4896	6429	4918	34.4841	31.6692	31.4236	23.8709	22.0591	24.3447
BVV32_03440	242.607	219.847	197.827	397.833	340.987	370.471	-0.746615	2.60121e-05	0.00102939	BVV32_03440	NC_999999999.1	721585	723108	+	1524	protein_coding	hypothetical protein&&-- && -	-	267	153	209	383	463	351	23.4717	21.0044	19.0146	38.4829	32.7392	35.8068
BVV32_14095	2317.94	2721.51	2499.81	1642.23	1844.86	1688.76	0.541432	2.60745e-05	0.00102939	BVV32_14095	NC_999999999.1	2692187	2693008	-	822	protein_coding	1%2C4-dihydroxy-2-naphthoyl-CoA synthase&&sp|Q99V48|MENB_STAAM 1,4-dihydroxy-2-naphthoyl-CoA synthase OS=Staphylococcus aureus (strain Mu50 / ATCC 700699) OX=158878 GN=menB PE=3 SV=1 && PF00378:Enoyl-CoA hydratase/isomerase	ECH	2551	1894	2641	1581	2505	1600	415.774	482.073	445.473	294.52	328.403	302.615
BVV32_03390	2180.73	1968.57	1972.59	3208.63	2635.83	3284.63	-0.575675	3.16751e-05	0.00123313	BVV32_03390	NC_999999999.1	708198	712637	-	4440	protein_coding	protein EssC&&sp|Q2G184|ESSC_STAA8 Type VII secretion system protein EssC OS=Staphylococcus aureus (strain NCTC 8325 / PS 47) OX=93061 GN=essC PE=1 SV=1 && PF12538:DNA transporter|PF01580:FtsK/SpoIIIE family	-	2400	1370	2084	3089	3579	3112	72.418	64.5568	65.0788	106.534	86.8661	108.968
BVV32_06245	388.897	324.742	378.616	706.335	486.808	732.498	-0.813381	3.31596e-05	0.00127324	BVV32_06245	NC_999999999.1	1246555	1247391	-	837	protein_coding	manganese ABC transporter permease&&sp|Q8Y652|MNTC_LISMO Manganese transport system membrane protein MntC OS=Listeria monocytogenes serovar 1/2a (strain ATCC BAA-679 / EGD-e) OX=169963 GN=mntC PE=3 SV=1 && PF00950:ABC 3 transport family	ABC-3	428	226	400	680	661	694	68.5073	56.4921	66.2612	124.405	85.1035	128.907
Novel00025	965.883	1773.15	1258.9	678.29	832.95	575.233	0.935312	3.46133e-05	0.0013111	-	NC_999999999.1	392112	394786	+	2675	-	PF00465:Iron-containing alcohol dehydrogenase|PF00171:Aldehyde dehydrogenase family	Aldedh	1063	1234	1330	653	1131	545	53.2388	96.5153	68.9371	37.3804	45.5628	31.6749
sRNA00067	649.677	1571.98	1479.44	612.85	372.655	611.119	1.21332	3.61816e-05	0.00135223	-	NC_999999999.1	2560748	2560955	-	208	-	-	-	715	1094	1563	590	506	579	460.533	1100.42	1041.89	434.353	262.155	432.771
BVV32_12165	13533.3	13853.3	14190.5	9938.56	8760.34	10646.6	0.502799	4.05658e-05	0.00149613	BVV32_12165	NC_999999999.1	2320201	2320704	+	504	protein_coding	single-stranded DNA-binding protein&&sp|Q5HIS8|SSB1_STAAC Single-stranded DNA-binding protein 1 OS=Staphylococcus aureus (strain COL) OX=93062 GN=ssb PE=3 SV=1 && PF00436:Single-strand binding protein family	-	14894	9641	14992	9568	11895	10087	3959.13	4002.18	4124.34	2907	2543.35	3111.53
BVV32_01090	628.778	675.348	555.619	967.056	912.489	899.263	-0.581415	4.38898e-05	0.0015977	BVV32_01090	NC_999999999.1	214753	215358	-	606	protein_coding	precorrin-2 dehydrogenase&&sp|P61818|SIRC_BACME Precorrin-2 dehydrogenase OS=Bacillus megaterium OX=1404 GN=sirC PE=1 SV=1 && PF14824:Sirohaem biosynthesis protein central|PF13241:Putative NAD(P)-binding	-	692	470	587	931	1239	852	152.986	162.267	134.304	235.251	220.328	218.58
BVV32_04680	606.062	596.318	562.245	379.136	324.048	420.078	0.654334	5.1876e-05	0.00186421	BVV32_04680	NC_999999999.1	975434	976129	-	696	protein_coding	DNA-binding response regulator&&sp|Q2FWH6|KDPE_STAA8 Transcriptional regulatory protein KdpE OS=Staphylococcus aureus (strain NCTC 8325 / PS 47) OX=93061 GN=kdpE PE=1 SV=1 && PF00486:Transcriptional regulatory protein, C terminal|PF00072:Response regulator receiver domain	Response_reg	667	415	594	365	440	398	128.391	124.751	118.332	80.3041	68.1263	88.9031
BVV32_11040	1759.13	2366.59	1488.91	3668.79	2699.91	3195.97	-0.769532	5.87103e-05	0.00206988	BVV32_11040	NC_999999999.1	2127164	2127778	-	615	protein_coding	urease accessory protein UreG&&sp|Q6G729|UREG_STAAS Urease accessory protein UreG OS=Staphylococcus aureus (strain MSSA476) OX=282459 GN=ureG PE=3 SV=1 && PF02492:CobW/HypB/UreG, nucleotide-binding domain	-	1936	1647	1573	3532	3666	3028	421.744	560.303	354.633	879.427	642.375	765.462
BVV32_12155	58.1529	80.467	107.906	32.2006	26.513	32.7197	1.4374	5.90762e-05	0.00206988	BVV32_12155	NC_999999999.1	2319624	2319893	-	270	protein_coding	hypothetical protein&&-- && -	-	64	56	114	31	36	31	31.7567	43.3939	58.5418	17.5813	14.3685	17.8501
BVV32_01025	299.851	408.083	269.764	543.255	521.422	578.399	-0.755335	6.40845e-05	0.00221712	BVV32_01025	NC_999999999.1	202706	204415	-	1710	protein_coding	oxygen-dependent choline dehydrogenase&&sp|A7X6Z3|BETA_STAA1 Oxygen-dependent choline dehydrogenase OS=Staphylococcus aureus (strain Mu3 / ATCC 700698) OX=418127 GN=betA PE=3 SV=1 && PF00732:GMC oxidoreductase|PF05199:GMC oxidoreductase	-	330	284	285	523	708	548	25.8545	34.7478	23.1086	46.8338	44.6178	49.8227
BVV32_03790	20.8987	38.7966	37.8616	98.6792	66.2825	98.159	-1.44112	6.48605e-05	0.00221712	BVV32_03790	NC_999999999.1	800117	801388	-	1272	protein_coding	maltose ABC transporter substrate-binding protein&&sp|O07009|GANS_BACSU Galactooligosaccharide-binding protein OS=Bacillus subtilis (strain 168) OX=224308 GN=ganS PE=1 SV=1 && PF13416:Bacterial extracellular solute-binding protein	-	23	27	40	95	90	93	2.42247	4.44101	4.36011	11.4364	7.62477	11.3668
BVV32_14510	704.195	586.26	610.519	898.5	1039.16	923.539	-0.588895	6.68951e-05	0.00224261	BVV32_14510	NC_999999999.1	2758982	2759668	-	687	protein_coding	2%2C3-bisphosphoglycerate-dependent phosphoglycerate mutase&&sp|A7X656|GPMA_STAA1 2,3-bisphosphoglycerate-dependent phosphoglycerate mutase OS=Staphylococcus aureus (strain Mu3 / ATCC 700698) OX=418127 GN=gpmA PE=3 SV=1 && PF00300:Histidine phosphatase superfamily (branch 1)	-	775	408	645	865	1411	875	151.134	124.253	130.175	192.803	221.331	198.013
BVV32_03395	513.381	455.501	475.163	792.55	636.312	872.876	-0.669529	6.72062e-05	0.00224261	BVV32_03395	NC_999999999.1	712659	713993	-	1335	protein_coding	type VII secretion protein EssB&&sp|Q6GK25|ESSB_STAAR Type VII secretion system protein EssB OS=Staphylococcus aureus (strain MRSA252) OX=282458 GN=essB PE=3 SV=1 && PF10140:WXG100 protein secretion system (Wss), protein YukC	-	565	317	502	763	864	827	56.7003	49.6801	52.1372	87.518	69.7435	96.3091
BVV32_00545	538.823	525.909	531.009	772.814	975.825	735.665	-0.640126	6.82665e-05	0.00225119	BVV32_00545	NC_999999999.1	112018	112689	-	672	protein_coding	NAD(P)H-dependent oxidoreductase&&sp|Q2FDY2|Y2462_STAA3 Putative NAD(P)H nitroreductase SAUSA300_2462 OS=Staphylococcus aureus (strain USA300) OX=367830 GN=SAUSA300_2462 PE=3 SV=1 && PF00881:Nitroreductase family	Nitroreductase	593	366	561	744	1325	697	118.224	113.951	115.749	169.534	212.48	161.252
BVV32_07130	5.45183	24.4275	14.1981	48.8202	45.6613	75.9941	-2.00038	9.02192e-05	0.00294052	BVV32_07130	NC_999999999.1	1419803	1420000	-	198	protein_coding	hypothetical protein&&-- && -	-	6	17	15	47	62	72	4.0598	17.9634	10.5039	36.3485	33.7441	56.5341
Novel00079	49.9751	71.8455	45.434	96.6018	744.573	2246.05	-4.20761	9.5751e-05	0.00308494	-	NC_999999999.1	997608	1000474	-	2867	-	PF20071:Family of unknown function (DUF6467)	-	55	50	48	93	1011	2128	2.57012	3.64877	2.32134	4.96717	38.001	115.395
BVV32_03375	179.002	139.38	184.575	336.548	240.09	337.751	-0.852657	9.89234e-05	0.00315094	BVV32_03375	NC_999999999.1	706772	707446	-	675	protein_coding	DUF5081 domain-containing protein&&sp|A0A0H2XFI6|ESSE_STAA3 Type VII secretion system protein EsaE OS=Staphylococcus aureus (strain USA300) OX=367830 GN=SAUSA300_0286 PE=1 SV=1 && PF16887:Domain of unknown function (DUF5081)	-	197	97	195	324	326	320	39.1004	30.0658	40.0549	73.5013	52.0457	73.7037
BVV32_01905	507.021	370.723	472.324	302.27	202.53	270.201	0.807792	0.000108211	0.00337232	BVV32_01905	NC_999999999.1	387841	389664	-	1824	protein_coding	hypothetical protein&&sp|P39853|CAPD_STAAU Capsular polysaccharide biosynthesis protein CapD OS=Staphylococcus aureus OX=1280 GN=capD PE=3 SV=1 && PF02719:Polysaccharide biosynthesis protein|PF13727:CoA-binding domain	-	558	258	499	291	275	256	40.9853	29.5937	37.9316	24.4299	16.2472	21.8202
BVV32_12775	103.585	123.574	123.997	63.3624	40.506	60.162	1.10747	0.00010828	0.00337232	BVV32_12775	NC_999999999.1	2429797	2429907	+	111	protein_coding	hypothetical protein&&-- && -	-	114	86	131	61	55	57	137.594	162.099	163.634	84.1513	53.3963	79.8353
BVV32_05395	2146.21	3006.02	1934.73	3709.3	3504.87	4278.89	-0.698552	0.000113603	0.00349921	BVV32_05395	NC_999999999.1	1093041	1094018	+	978	protein_coding	HrcA family transcriptional regulator&&sp|Q2FGE1|HRCA_STAA3 Heat-inducible transcription repressor HrcA OS=Staphylococcus aureus (strain USA300) OX=367830 GN=hrcA PE=3 SV=1 && PF01628:HrcA protein C terminal domain	HrcA	2362	2092	2044	3571	4759	4054	323.564	447.536	289.779	559.12	524.383	644.448
BVV32_14395	17.2641	51.7288	33.1289	98.6792	82.4849	94.9926	-1.46644	0.000120654	0.003676	BVV32_14395	NC_999999999.1	2741603	2741815	+	213	protein_coding	pathogenicity island family protein&&-- && -	-	19	36	35	95	112	90	11.9507	35.3613	22.7831	68.2964	56.6643	65.691
BVV32_10800	164.464	186.798	173.217	282.534	257.765	338.807	-0.745957	0.000132173	0.00394544	BVV32_10800	NC_999999999.1	2081690	2082013	+	324	protein_coding	hypothetical protein&&-- && -	-	181	130	183	272	350	321	74.8432	83.9466	78.3125	128.552	116.411	154.029
BVV32_10360	9456.21	8414.55	9627.26	6533.6	5107.43	6903.85	0.568707	0.000134265	0.00394544	BVV32_10360	NC_999999999.1	1991953	1992675	+	723	protein_coding	serine protease SplB&&sp|Q6G8C2|SPLB_STAAS Serine protease SplB OS=Staphylococcus aureus (strain MSSA476) OX=282459 GN=splB PE=3 SV=1 && PF00089:Trypsin	Trypsin	10407	5856	10171	6290	6935	6541	1928.44	1694.6	1950.52	1332.19	1033.66	1406.53
BVV32_13990	79.0516	91.9623	67.2044	133.996	169.389	150.933	-0.943702	0.00013633	0.00394544	BVV32_13990	NC_999999999.1	2669762	2670685	+	924	protein_coding	hypothetical protein&&-- && PF07901:Protein of unknown function (DUF1672)	-	87	64	71	129	230	143	12.6144	14.4915	10.654	21.3782	26.8242	24.0606
BVV32_03140	109.037	146.565	125.89	218.133	212.84	225.871	-0.79208	0.000136403	0.00394544	BVV32_03140	NC_999999999.1	663980	665935	+	1956	protein_coding	transcription antiterminator BglG&&sp|P46321|LICR_BACSU Probable licABCH operon regulator OS=Bacillus subtilis (strain 168) OX=224308 GN=licR PE=1 SV=1 && PF00874:PRD domain|PF08279:HTH domain|PF00359:Phosphoenolpyruvate-dependent sugar phosphotransferase system, EIIA 2|PF05043:Mga helix-turn-helix domain	PRD	120	102	133	210	289	214	8.21923	10.9103	9.42774	16.4401	15.9221	17.0094
BVV32_06560	2656.86	3148.27	2488.46	4226.59	3758.95	3930.58	-0.523585	0.000136535	0.00394544	BVV32_06560	NC_999999999.1	1305362	1306735	+	1374	protein_coding	deoxyribodipyrimidine photolyase&&sp|Q04449|PHR_ALKPO Deoxyribodipyrimidine photo-lyase OS=Alkalihalobacillus pseudofirmus (strain ATCC BAA-2126 / JCM 17055 / OF4) OX=398511 GN=phr PE=3 SV=2 && PF03441:FAD binding domain of DNA photolyase|PF00875:DNA photolyase	-	2924	2191	2629	4069	5104	3724	285.108	333.626	265.295	453.477	400.309	421.372
BVV32_10945	1875.43	1912.53	1930	2402.58	2811.85	2669.29	-0.463787	0.000157399	0.00445675	BVV32_10945	NC_999999999.1	2112494	2113921	+	1428	protein_coding	PTS trehalose transporter subunit IIBC&&sp|P39794|PTTBC_BACSU PTS system trehalose-specific EIIBC component OS=Bacillus subtilis (strain 168) OX=224308 GN=treP PE=2 SV=3 && PF02378:Phosphotransferase system, EIIC|PF00367:phosphotransferase system, EIIB	-	2064	1331	2039	2313	3818	2529	193.642	195.009	197.977	248.028	288.124	275.336
BVV32_09225	298.034	533.094	301	577.533	720.27	826.435	-0.914158	0.000158122	0.00445675	BVV32_09225	NC_999999999.1	1806923	1807312	-	390	protein_coding	hypothetical protein&&-- && -	-	328	371	318	556	978	783	112.675	199.028	113.054	218.305	270.238	312.133
BVV32_00280	117.214	119.264	120.211	63.3624	60.3907	62.2729	0.940306	0.000158999	0.00445675	BVV32_00280	NC_999999999.1	55655	56473	-	819	protein_coding	SAM-dependent methyltransferase&&sp|A0A0H3JXA8|NASLD_STAAM D-histidine 2-aminobutanoyltransferase OS=Staphylococcus aureus (strain Mu50 / ATCC 700699) OX=158878 GN=cntL PE=1 SV=1 && -	-	129	83	127	61	82	59	21.102	21.2031	21.5003	11.4051	10.7895	11.1998
BVV32_01995	568.808	567.58	497.88	727.11	1059.05	812.714	-0.671631	0.000167709	0.00465433	BVV32_01995	NC_999999999.1	409490	410215	-	726	protein_coding	cell wall surface anchor family protein&&sp|Q2G260|Y094_STAA8 Uncharacterized protein SAOUHSC_00094 OS=Staphylococcus aureus (strain NCTC 8325 / PS 47) OX=93061 GN=SAOUHSC_00094 PE=1 SV=1 && PF00746:LPXTG cell wall anchor motif	Gram_pos_anchor	626	395	526	700	1438	770	115.52	113.832	100.456	147.644	213.449	164.891
Novel00193	69.0566	122.137	88.9748	45.7041	37.5601	34.8306	1.23693	0.000185483	0.00509714	-	NC_999999999.1	2420907	2421288	+	382	-	PF00575:S1 RNA binding domain	S1	76	85	94	44	51	33	26.6544	46.5544	34.1185	17.6378	14.3873	13.4305
BVV32_14830	368.907	419.578	395.654	504.822	657.67	693.446	-0.650715	0.00018984	0.00516623	BVV32_14830	NC_999999999.1	2807119	2808199	+	1081	protein_coding	hypothetical protein&&-- && PF17936:Bacterial Ig domain	-	406	292	418	486	893	657	50.3175	56.5148	53.6137	68.8438	89.022	94.4893
BVV32_05780	191.723	270.139	182.682	386.407	335.831	358.861	-0.754484	0.000192836	0.00519729	BVV32_05780	NC_999999999.1	1162943	1164592	+	1650	protein_coding	alpha-glucosidase&&sp|O05242|O16G3_BACSU Probable oligo-1,6-glucosidase 3 OS=Bacillus subtilis (strain 168) OX=224308 GN=yugT PE=3 SV=2 && PF16657:Maltogenic Amylase, C-terminal domain|PF00128:Alpha amylase, catalytic domain	-	211	188	193	372	456	340	17.1324	23.8385	16.218	34.5234	29.7819	32.036
BVV32_03400	83.5948	68.9717	109.799	178.661	148.031	181.541	-0.940527	0.000195028	0.00520632	BVV32_03400	NC_999999999.1	714006	714287	-	282	protein_coding	type VII secretion protein EsaB&&sp|Q5HJ88|ESAB_STAAC Type VII secretion system accessory factor EsaB OS=Staphylococcus aureus (strain COL) OX=93062 GN=esaB PE=3 SV=1 && PF08817:WXG100 protein secretion system (Wss), protein YukD	-	92	48	116	172	201	172	43.7076	35.612	57.034	93.3971	76.8101	94.8249
BVV32_07035	827.77	554.648	965.471	1056.39	2204.26	1362.62	-0.976632	0.000228054	0.00603053	BVV32_07035	NC_999999999.1	1401921	1402070	-	150	protein_coding	50S ribosomal protein L33&&sp|Q2FH98|RL331_STAA3 50S ribosomal protein L33 1 OS=Staphylococcus aureus (strain USA300) OX=367830 GN=rpmG1 PE=3 SV=1 && PF00471:Ribosomal protein L33	-	911	386	1020	1017	2993	1291	813.665	538.395	942.831	1038.21	2150.24	1338.07
BVV32_04500	2416.98	2146.74	2415.57	3069.44	3227.96	3152.7	-0.436572	0.000231137	0.00605493	BVV32_04500	NC_999999999.1	942252	943604	+	1353	protein_coding	divalent metal cation transporter&&sp|A6U0S3|MNTH_STAA2 Divalent metal cation transporter MntH OS=Staphylococcus aureus (strain JH1) OX=359787 GN=mntH PE=3 SV=1 && PF01566:Natural resistance-associated macrophage protein	-	2660	1494	2552	2955	4383	2987	263.392	231.024	261.522	334.437	349.096	343.226
BVV32_05850	1304.81	1712.8	1159.51	2151.21	2139.45	2029.67	-0.599565	0.000272248	0.00706584	BVV32_05850	NC_999999999.1	1179146	1180636	-	1491	protein_coding	glycosyl transferase family 1&&sp|A0A0H2WWV6|TARM_STAAC Poly(ribitol-phosphate) alpha-N-acetylglucosaminyltransferase OS=Staphylococcus aureus (strain COL) OX=93062 GN=tarM PE=1 SV=1 && PF00534:Glycosyl transferases group 1	Glycos_transf_1	1436	1192	1225	2071	2905	1923	129.031	167.264	113.916	212.695	209.962	200.514
Novel00175	370.725	612.124	556.566	326.161	303.426	274.423	0.764694	0.000290577	0.00740967	-	NC_999999999.1	2178307	2180183	+	1877	-	PF01063:Amino-transferase class IV|PF13419:Haloacid dehalogenase-like hydrolase	-	408	426	588	314	412	260	29.1215	47.4843	43.4348	25.6165	23.654	21.5354
BVV32_03970	5182.88	5042.12	4908.76	4008.45	2990.08	3610.77	0.512892	0.000290783	0.00740967	BVV32_03970	NC_999999999.1	842552	848025	-	5474	protein_coding	non-ribosomal peptide synthetase&&sp|O68008|BACC_BACLI Bacitracin synthase 3 OS=Bacillus licheniformis OX=1402 GN=bacC PE=3 SV=1 && PF13193:AMP-binding enzyme C-terminal domain|PF00550:Phosphopantetheine attachment site|PF00668:Condensation domain|PF00501:AMP-binding enzyme|PF07993:Male sterility protein	AMP-binding	5704	3509	5186	3859	4060	3421	139.603	134.117	131.357	107.95	79.9268	97.1608
BVV32_00125	9719.71	7197.49	9457.83	6172.13	6276.95	5795.6	0.53197	0.000296467	0.00748646	BVV32_00125	NC_999999999.1	22831	24660	-	1830	protein_coding	amino acid permease&&sp|P96589|KIMA_BACSU Potassium transporter KimA OS=Bacillus subtilis (strain 168) OX=224308 GN=kimA PE=1 SV=1 && PF13520:Amino acid permease	-	10697	5009	9992	5942	8523	5491	783.122	572.67	757.053	497.205	501.895	466.491
BVV32_00325	48.1579	93.3992	67.2044	33.2393	19.8847	24.2759	1.43029	0.000300024	0.00750864	BVV32_00325	NC_999999999.1	64138	64323	+	186	protein_coding	hypothetical protein&&-- && -	-	53	65	71	32	27	23	38.1752	73.1148	52.9262	26.3446	15.6431	19.2246
BVV32_03530	477.944	366.412	389.028	269.031	279.123	235.37	0.655781	0.00031134	0.00772288	BVV32_03530	NC_999999999.1	738525	739226	-	702	protein_coding	antiholin-like protein LrgB&&sp|A7WXS7|LRGB_STAA1 Antiholin-like protein LrgB OS=Staphylococcus aureus (strain Mu3 / ATCC 700698) OX=418127 GN=lrgB PE=3 SV=1 && PF04172:LrgB-like family	-	526	255	411	259	379	223	100.385	75.999	81.1764	56.4959	58.18	49.3868
BVV32_02225	2667.76	2284.69	2400.43	3660.48	3028.37	3694.16	-0.496935	0.000333266	0.00814164	BVV32_02225	NC_999999999.1	460203	463355	-	3153	protein_coding	ATPase&&-- && PF13087:AAA domain	-	2936	1590	2536	3524	4112	3500	124.753	105.506	111.519	171.146	140.54	172.579
BVV32_02220	495.208	592.007	436.355	747.885	757.093	752.552	-0.571445	0.000334031	0.00814164	BVV32_02220	NC_999999999.1	459664	460146	-	483	protein_coding	hypothetical protein&&-- && -	-	545	412	461	720	1028	713	151.171	178.466	132.336	228.265	229.36	229.501
BVV32_12770	15724	17732.9	15357.6	11314.9	13126.1	10760.5	0.471444	0.000359665	0.00869088	BVV32_12770	NC_999999999.1	2429162	2429815	-	654	protein_coding	50S ribosomal protein L25/general stress protein Ctc&&sp|Q2FJE0|RL25_STAA3 50S ribosomal protein L25 OS=Staphylococcus aureus (strain USA300) OX=367830 GN=rplY PE=1 SV=1 && PF14693:Ribosomal protein TL5, C-terminal domain|PF01386:Ribosomal L25p family	-	17305	12341	16225	10893	17823	10195	3544.97	3948	3439.79	2550.49	2936.8	2423.55
BVV32_13720	5810.75	5152.76	5708.59	7473.65	7461.2	7142.39	-0.404814	0.000381466	0.00913889	BVV32_13720	NC_999999999.1	2619453	2621258	+	1806	protein_coding	glutamine--fructose-6-phosphate aminotransferase&&sp|Q5HE49|GLMS_STAAC Glutamine--fructose-6-phosphate aminotransferase [isomerizing] OS=Staphylococcus aureus (strain COL) OX=93062 GN=glmS PE=3 SV=3 && PF13522:Glutamine amidotransferase domain|PF01380:SIS domain	SIS	6395	3586	6031	7195	10131	6767	474.396	415.429	463.017	610.052	604.513	582.534
BVV32_14000	291.673	352.043	248.94	538.061	397.695	515.071	-0.703621	0.000391255	0.00929396	BVV32_14000	NC_999999999.1	2672253	2673185	+	933	protein_coding	hypothetical protein&&-- && PF07901:Protein of unknown function (DUF1672)	-	321	245	263	518	540	488	46.0937	54.9401	39.084	85.0163	62.3711	81.317
BVV32_05735	1463.82	1320.52	1501.21	1013.8	1114.28	898.208	0.501711	0.000408731	0.0096275	BVV32_05735	NC_999999999.1	1154919	1155356	+	438	protein_coding	hypothetical protein&&sp|Q7A5G0|Y1345_STAAN UPF0403 protein SA1345 OS=Staphylococcus aureus (strain N315) OX=158879 GN=SA1345 PE=1 SV=1 && PF06491:Disulphide isomerase	-	1611	919	1586	976	1513	851	492.765	438.981	502.058	341.216	372.251	302.064
Novel00124	176.276	275.887	327.503	136.073	150.24	135.101	0.884251	0.000442465	0.0102709	-	NC_999999999.1	1482574	1482956	+	383	-	PF00312:Ribosomal protein S15	-	194	192	346	131	204	128	67.8612	104.884	125.257	52.3753	57.3988	51.9582
BVV32_01135	1620.1	1691.24	1542.86	2170.94	2096.74	2182.72	-0.410625	0.000443376	0.0102709	nsaS	NC_999999999.1	222477	223364	-	888	protein_coding	histidine kinase&&sp|Q9K620|BCES_BACHD Sensor protein BceS OS=Bacillus halodurans (strain ATCC BAA-125 / DSM 18197 / FERM 7344 / JCM 9153 / C-125) OX=272558 GN=bceS PE=3 SV=1 && PF02518:Histidine kinase-, DNA gyrase B-, and HSP90-like ATPase	HATPase_c	1783	1177	1630	2090	2847	2068	269.003	277.312	254.507	360.402	345.498	362.06
BVV32_00560	77.2343	156.623	73.8302	230.598	159.078	273.368	-1.12106	0.00046722	0.0107003	BVV32_00560	NC_999999999.1	115321	115956	+	636	protein_coding	peptide ABC transporter ATP-binding protein&&sp|Q45593|YYDI_BACSU Probable peptide export ATP-binding protein YydI OS=Bacillus subtilis (strain 168) OX=224308 GN=yydI PE=2 SV=1 && PF00005:ABC transporter	ABC_tran	85	109	78	222	216	259	17.9052	35.857	17.0044	53.4503	36.5989	63.3119
BVV32_11220	11357.1	11035.5	10447	8384.62	8729.4	7962.49	0.388992	0.000469546	0.0107003	BVV32_11220	NC_999999999.1	2158396	2159757	-	1362	protein_coding	gamma-aminobutyrate permease&&sp|P0AAE1|CYCA_ECO57 D-serine/D-alanine/glycine transporter OS=Escherichia coli O157:H7 OX=83334 GN=cycA PE=3 SV=1 && PF00324:Amino acid permease	AA_permease	12499	7680	11037	8072	11853	7544	1229.47	1179.75	1123.57	907.524	937.827	861.128
BVV32_08135	375.268	413.83	360.632	561.952	523.632	563.623	-0.522553	0.000488943	0.010921	BVV32_08135	NC_999999999.1	1619115	1620320	+	1206	protein_coding	argininosuccinate synthase&&sp|A7X0H5|ASSY_STAA1 Argininosuccinate synthase OS=Staphylococcus aureus (strain Mu3 / ATCC 700698) OX=418127 GN=argG PE=3 SV=1 && PF00764:Arginosuccinate synthase	-	413	288	381	541	711	534	45.8798	49.9632	43.8029	68.6917	63.5322	68.8394
BVV32_02790	3714.52	4435.74	3946.13	2990.5	2562.19	3118.92	0.480185	0.000490019	0.010921	BVV32_02790	NC_999999999.1	593992	595110	-	1119	protein_coding	alanine dehydrogenase&&sp|Q2FH00|DHA1_STAA3 Alanine dehydrogenase 1 OS=Staphylococcus aureus (strain USA300) OX=367830 GN=ald1 PE=3 SV=1 && PF01262:Alanine dehydrogenase/PNT, C-terminal domain|PF05222:Alanine dehydrogenase/PNT, N-terminal domain	-	4088	3087	4169	2879	3479	2955	489.44	577.18	516.567	393.972	335.039	410.554
BVV32_03500	318.024	231.343	277.336	170.352	182.645	156.21	0.701844	0.000493261	0.010921	BVV32_03500	NC_999999999.1	734069	734830	+	762	protein_coding	SAM-dependent methyltransferase&&sp|Q57060|Y095_HAEIN Uncharacterized protein HI_0095 OS=Haemophilus influenzae (strain ATCC 51907 / DSM 11121 / KW20 / Rd) OX=71421 GN=HI_0095 PE=4 SV=1 && PF13649:Methyltransferase domain	-	350	161	293	164	248	148	61.5363	44.2054	53.3136	32.9566	35.0726	30.196
BVV32_01220	54.5183	38.7966	65.3113	79.9821	168.652	117.158	-1.19883	0.000494815	0.010921	BVV32_01220	NC_999999999.1	240517	240975	+	459	protein_coding	hypothetical protein&&-- && -	-	60	27	69	77	229	111	17.5129	12.3071	20.8431	25.6881	53.7643	37.597
BVV32_04695	1571.95	1675.44	1631.84	1167.53	911.752	1271.84	0.543152	0.000509411	0.0111553	BVV32_04695	NC_999999999.1	979058	980734	+	1677	protein_coding	potassium-transporting ATPase subunit KdpA&&sp|Q2FF48|KDPA_STAA3 Potassium-transporting ATPase potassium-binding subunit OS=Staphylococcus aureus (strain USA300) OX=367830 GN=kdpA PE=3 SV=1 && PF03814:Potassium-transporting ATPase A subunit	-	1730	1166	1724	1124	1238	1205	138.207	145.469	142.538	102.633	79.5534	111.711
BVV32_01775	238.972	149.439	265.031	396.794	465.45	312.42	-0.840199	0.000546661	0.0118782	BVV32_01775	NC_999999999.1	364131	365156	-	1026	protein_coding	formate dehydrogenase&&sp|Q07511|FDH_SOLTU Formate dehydrogenase, mitochondrial OS=Solanum tuberosum OX=4113 GN=FDH1 PE=1 SV=2 && PF02826:D-isomer specific 2-hydroxyacid dehydrogenase, NAD binding domain|PF00389:D-isomer specific 2-hydroxyacid dehydrogenase, catalytic domain	2-Hacid_dh_C	263	104	280	382	632	296	34.3421	21.2076	37.8387	57.0125	66.3806	44.8526
BVV32_01900	176.276	127.885	198.774	89.3307	71.4378	107.658	0.919199	0.000566488	0.0121268	BVV32_01900	NC_999999999.1	386823	387851	-	1029	protein_coding	UDP-glucose 4-epimerase&&sp|Q9ZDJ5|CAPD_RICPR UDP-glucose 4-epimerase OS=Rickettsia prowazekii (strain Madrid E) OX=272947 GN=capD PE=1 SV=1 && PF02719:Polysaccharide biosynthesis protein|PF08485:Polysaccharide biosynthesis protein C-terminal	-	194	89	210	86	97	102	25.2583	18.0959	28.2963	12.7979	10.1585	15.4109
BVV32_01895	198.992	183.925	207.292	125.686	95.7414	129.823	0.757688	0.000566755	0.0121268	BVV32_01895	NC_999999999.1	385701	386810	-	1110	protein_coding	capsular biosynthesis protein&&sp|Q9XC60|WBJC_PSEA1 UDP-2-acetamido-2,6-beta-L-arabino-hexul-4-ose reductase OS=Pseudomonas aeruginosa (strain ATCC 29260 / BCRC 12902 / CIP 102967 / NCIMB 11965 / PA103) OX=1081927 GN=wbjC PE=1 SV=1 && PF01370:NAD dependent epimerase/dehydratase family	Epimerase	219	128	219	121	130	123	26.4326	24.1264	27.3556	16.6923	12.6209	17.2276
Novel00035	51.7924	77.5932	77.6163	34.278	22.0942	30.6087	1.25747	0.000576307	0.0122378	-	NC_999999999.1	555664	555991	+	328	-	PF08712:Scaffold protein Nfu/NifU N terminal	-	57	54	82	33	30	29	23.282	34.4449	34.6629	15.4062	9.85641	13.7457
BVV32_10825	16208.3	17186.9	16231.3	8092.74	14114.5	8928.25	0.672346	0.000639247	0.0134722	BVV32_10825	NC_999999999.1	2085016	2085102	-	87	protein_coding	phenol-soluble modulin alpha 3 peptide&&-- && -	-	17838	11961	17148	7791	19165	8459	27469.2	28764.2	27328.7	13712.9	23738.9	15116.2
BVV32_07510	139.022	163.808	111.692	245.14	207.685	237.481	-0.742301	0.0006519	0.0136364	BVV32_07510	NC_999999999.1	1485198	1485545	+	348	protein_coding	hypothetical protein&&-- && PF07252:Protein of unknown function (DUF1433)	-	153	114	118	236	282	225	58.9021	68.5378	47.0141	103.845	87.3255	100.519
BVV32_06250	850.486	642.299	821.597	1268.29	1022.96	1117.75	-0.555355	0.000694538	0.0144207	BVV32_06250	NC_999999999.1	1247385	1248128	-	744	protein_coding	phosphonate ABC transporter ATP-binding protein&&sp|Q9KD30|MNTB_BACHD Manganese transport system ATP-binding protein MntB OS=Bacillus halodurans (strain ATCC BAA-125 / DSM 18197 / FERM 7344 / JCM 9153 / C-125) OX=272558 GN=mntB PE=3 SV=1 && PF00005:ABC transporter	ABC_tran	936	447	868	1221	1389	1059	168.547	125.701	161.76	251.302	201.187	221.292
BVV32_10470	4017.09	4205.84	4054.98	3075.68	2814.8	3337.41	0.412235	0.00070821	0.0145964	BVV32_10470	NC_999999999.1	2015375	2016316	+	942	protein_coding	3-oxoacyl-ACP synthase III&&sp|A7X0K2|FABH_STAA1 3-oxoacyl-[acyl-carrier-protein] synthase 3 OS=Staphylococcus aureus (strain Mu3 / ATCC 700698) OX=418127 GN=fabH PE=3 SV=1 && PF08541:3-Oxoacyl-[acyl-carrier-protein (ACP)] synthase III C terminal|PF08545:3-Oxoacyl-[acyl-carrier-protein (ACP)] synthase III	-	4421	2927	4284	2961	3822	3162	628.765	650.095	630.556	481.328	437.231	521.86
BVV32_11555	2406.08	2457.12	2218.69	3193.05	3048.26	3046.1	-0.391472	0.000715195	0.0146328	BVV32_11555	NC_999999999.1	2230453	2231169	-	717	protein_coding	transcriptional regulator&&-- && PF01381:Helix-turn-helix|PF00717:Peptidase S24-like	Peptidase_S24	2648	1710	2344	3074	4139	2886	494.786	498.978	453.277	656.506	622.082	625.778
Novel00072	287.13	422.452	500.72	264.876	192.219	242.759	0.791982	0.000770659	0.0156533	-	NC_999999999.1	869558	871312	+	1755	-	PF04977:Septum formation initiator|PF02381:MraZ protein, putative antitoxin-like|PF01795:MraW methylase family	-	316	294	529	255	261	230	24.1228	35.0489	41.793	22.2493	16.0264	20.3748
BVV32_12510	4344.2	4284.87	4198.85	3462.08	2667.5	3208.64	0.458569	0.000779513	0.015707	BVV32_12510	NC_999999999.1	2380360	2382435	+	2076	protein_coding	DNA topoisomerase I&&sp|Q99UM1|TOP1_STAAM DNA topoisomerase 1 OS=Staphylococcus aureus (strain Mu50 / ATCC 700699) OX=158878 GN=topA PE=3 SV=1 && PF01751:Toprim domain|PF01131:DNA topoisomerase|PF01396:Topoisomerase DNA binding C4 zinc finger	Topoisom_bac	4781	2982	4436	3333	3622	3040	308.539	300.528	296.271	245.845	188.015	227.661
BVV32_01915	510.655	353.48	409.852	303.309	247.455	261.757	0.654254	0.000784512	0.015707	BVV32_01915	NC_999999999.1	390451	391137	-	687	protein_coding	capsular biosynthesis protein&&sp|P39851|CAPB_STAAU Putative tyrosine-protein kinase CapB OS=Staphylococcus aureus OX=1280 GN=capB PE=3 SV=1 && PF13614:AAA domain	-	562	246	433	292	336	248	109.597	74.9175	87.3889	65.0849	52.7053	56.1226
BVV32_11105	1561.95	1791.83	1570.31	2089.92	2372.91	2185.88	-0.434727	0.000790726	0.0157192	BVV32_11105	NC_999999999.1	2139155	2139931	+	777	protein_coding	molybdate ABC transporter substrate-binding protein&&sp|O32208|YVGL_BACSU Putative ABC transporter substrate-binding lipoprotein YvgL OS=Bacillus subtilis (strain 168) OX=224308 GN=yvgL PE=3 SV=1 && PF13531:Bacterial extracellular solute-binding protein	-	1719	1247	1659	2012	3222	2071	296.397	335.776	296.04	396.516	446.865	414.383
BVV32_10290	243.515	337.674	236.635	368.749	442.62	492.906	-0.680351	0.000832002	0.0164232	BVV32_10290	NC_999999999.1	1979753	1980529	-	777	protein_coding	hypothetical protein&&-- && PF08861:Domain of unknown function DUF1828|PF08862:Domain of unknown function DUF1829	-	268	235	250	355	601	467	46.2096	63.2778	44.6112	69.9619	83.3537	93.4413
BVV32_11475	1134.89	1125.1	1244.7	1665.08	1435.38	1682.42	-0.447333	0.000853603	0.0167318	BVV32_11475	NC_999999999.1	2216743	2217750	-	1008	protein_coding	protein arginine kinase&&sp|Q2FJB6|MCSB_STAA3 Protein-arginine kinase OS=Staphylococcus aureus (strain USA300) OX=367830 GN=mcsB PE=3 SV=1 && PF00217:ATP:guanido phosphotransferase, C-terminal catalytic domain	-	1249	783	1315	1603	1949	1594	166.005	162.52	180.88	243.516	208.364	245.85
BVV32_08140	383.446	505.793	379.563	660.631	634.102	578.399	-0.567384	0.000901645	0.0175289	BVV32_08140	NC_999999999.1	1620310	1621689	+	1380	protein_coding	argininosuccinate lyase&&sp|A7X0H4|ARLY_STAA1 Argininosuccinate lyase OS=Staphylococcus aureus (strain Mu3 / ATCC 700698) OX=418127 GN=argH PE=3 SV=1 && PF00206:Lyase|PF14698:Argininosuccinate lyase C-terminal	-	422	352	401	636	861	548	40.9687	53.3664	40.2894	70.5719	67.235	61.7368
BVV32_09865	453.411	546.026	428.783	725.033	649.568	671.281	-0.521938	0.000906775	0.0175289	BVV32_09865	NC_999999999.1	1916014	1917246	-	1233	protein_coding	sodium ABC transporter permease&&sp|O07523|YHAP_BACSU Uncharacterized protein YhaP OS=Bacillus subtilis (strain 168) OX=224308 GN=yhaP PE=1 SV=2 && PF12698:ABC-2 family transporter protein	-	499	380	453	698	882	636	54.2196	64.48	50.9401	86.6855	77.0862	80.1931
BVV32_01120	30.8937	54.6026	38.8082	71.6723	98.6873	90.7707	-1.09565	0.000919158	0.0176466	BVV32_01120	NC_999999999.1	218845	218958	-	114	protein_coding	hypothetical protein&&-- && -	-	34	38	41	69	134	86	39.957	69.7402	49.8659	92.6826	126.669	117.283
BVV32_10865	1249.38	926.808	1225.77	755.156	851.362	738.831	0.537735	0.000952218	0.0180445	BVV32_10865	NC_999999999.1	2093169	2094506	+	1338	protein_coding	sodium-dependent transporter&&sp|O07577|YHDH_BACSU Uncharacterized sodium-dependent transporter YhdH OS=Bacillus subtilis (strain 168) OX=224308 GN=yhdH PE=3 SV=1 && PF00209:Sodium:neurotransmitter symporter family	SNF	1375	645	1295	727	1156	700	137.678	100.858	134.196	83.2017	93.105	81.3364
BVV32_09630	2307.94	2133.81	2360.67	2875.2	3153.57	2910.99	-0.393872	0.000952761	0.0180445	BVV32_09630	NC_999999999.1	1870295	1871359	+	1065	protein_coding	chromosome partitioning protein ParA&&sp|P50863|APBC_BACSU Iron-sulfur cluster carrier protein OS=Bacillus subtilis (strain 168) OX=224308 GN=salA PE=2 SV=1 && PF10609:NUBPL iron-transfer P-loop NTPase	-	2540	1485	2494	2768	4282	2758	319.523	291.73	324.692	397.989	433.28	402.613
BVV32_10365	10136.8	9358.6	9947.2	7625.31	5327.64	7507.58	0.525386	0.000986461	0.0185574	BVV32_10365	NC_999999999.1	1992733	1993452	+	720	protein_coding	serine protease SplC&&sp|A7X3Q7|SPLC_STAA1 Serine protease SplC OS=Staphylococcus aureus (strain Mu3 / ATCC 700698) OX=418127 GN=splC PE=3 SV=1 && PF00089:Trypsin	Trypsin	11156	6513	10509	7341	7234	7113	2075.84	1892.58	2023.74	1561.27	1082.72	1535.9
BVV32_13985	103.585	126.448	107.906	183.855	184.118	176.264	-0.695441	0.00101881	0.0190025	BVV32_13985	NC_999999999.1	2668787	2669704	+	918	protein_coding	hypothetical protein&&-- && PF07901:Protein of unknown function (DUF1672)	-	114	88	114	177	250	167	16.6372	20.056	17.2182	29.5246	29.3473	28.2824
BVV32_00680	6341.39	5762.01	5897.89	4283.72	5012.43	3889.42	0.44891	0.00103165	0.0190025	BVV32_00680	NC_999999999.1	135116	136282	+	1167	protein_coding	hydroxymethylglutaryl-CoA synthase&&sp|Q9FD71|HMGCS_ENTFL Hydroxymethylglutaryl-CoA synthase OS=Enterococcus faecalis OX=1351 GN=mvaS PE=1 SV=1 && PF08540:Hydroxymethylglutaryl-coenzyme A synthase C terminal|PF01154:Hydroxymethylglutaryl-coenzyme A synthase N terminal	-	6979	4010	6231	4124	6806	3685	801.2	718.916	740.307	541.13	628.481	490.919
BVV32_00565	129.935	219.847	105.066	231.636	295.325	314.531	-0.900653	0.00104193	0.0190025	BVV32_00565	NC_999999999.1	115962	116693	+	732	protein_coding	peptide ABC transporter permease&&sp|Q45592|YYDJ_BACSU Probable peptide export permease protein YydJ OS=Bacillus subtilis (strain 168) OX=224308 GN=yydJ PE=2 SV=1 && -	-	143	153	111	223	401	298	26.1724	43.7306	21.025	46.6496	59.0343	63.2919
BVV32_05070	12952.6	13894.9	14110.1	9851.3	10835.7	10937.9	0.372995	0.00104324	0.0190025	BVV32_05070	NC_999999999.1	1031030	1031338	+	309	protein_coding	50S ribosomal protein L21&&sp|A7X364|RL21_STAA1 50S ribosomal protein L21 OS=Staphylococcus aureus (strain Mu3 / ATCC 700698) OX=418127 GN=rplU PE=3 SV=1 && PF00829:Ribosomal prokaryotic L21 protein	-	14255	9670	14907	9484	14713	10363	6180.55	6547.46	6688.93	4699.88	5131.14	5213.99
BVV32_09425	116.306	106.331	107.906	164.119	260.711	163.598	-0.836064	0.00104434	0.0190025	BVV32_09425	NC_999999999.1	1830181	1830606	-	426	protein_coding	toxin&&sp|Q53599|MAP_STAAU Protein map OS=Staphylococcus aureus OX=1280 GN=map PE=1 SV=1 && PF03642:MAP domain	-	128	74	114	158	354	155	40.2549	36.3435	37.104	56.7939	89.5499	56.5672
BVV32_00275	201.718	170.992	206.346	141.267	92.059	106.603	0.777836	0.0010508	0.0190025	BVV32_00275	NC_999999999.1	54361	55662	-	1302	protein_coding	hypothetical protein&&sp|A0A0H3JT80|ODH_STAAM Staphylopine synthase OS=Staphylococcus aureus (strain Mu50 / ATCC 700699) OX=158878 GN=cntM PE=1 SV=1 && PF10100:Staphylopine dehydrogenase	-	222	119	218	136	125	101	22.8434	19.1223	23.2151	15.9949	10.346	12.0602
BVV32_07390	923.177	1263.04	886.909	1451.1	1508.29	1496.66	-0.538925	0.00106032	0.0190519	BVV32_07390	NC_999999999.1	1460878	1461744	-	867	protein_coding	2-oxoacid ferredoxin oxidoreductase&&sp|Q96Y68|OFOB1_SULTO 2-oxoacid:ferredoxin oxidoreductase 1, subunit beta OS=Sulfurisphaera tokodaii (strain DSM 16993 / JCM 10545 / NBRC 100140 / 7) OX=273063 GN=ST2298 PE=1 SV=1 && PF02775:Thiamine pyrophosphate enzyme, C-terminal TPP binding domain|PF12367:Pyruvate ferredoxin oxidoreductase beta subunit C terminal	-	1016	879	937	1397	2048	1418	156.998	212.117	149.846	246.735	254.555	254.273
Novel00078	16.3555	28.7382	16.0912	22.852	106.052	1502.99	-4.74024	0.00108636	0.0192777	-	NC_999999999.1	995690	997226	-	1537	-	-	-	18	20	17	22	144	1424	1.56898	2.72246	1.53356	2.19181	10.0962	144.039
BVV32_09935	1731.87	1336.33	1704.72	2224.96	2166.7	2209.11	-0.466035	0.00108665	0.0192777	BVV32_09935	NC_999999999.1	1928720	1929367	-	648	protein_coding	multidrug efflux protein&&sp|O31593|YHBJ_BACSU Putative efflux system component YhbJ OS=Bacillus subtilis (strain 168) OX=224308 GN=yhbJ PE=3 SV=1 && PF13437:HlyD family secretion protein	-	1906	930	1801	2142	2942	2093	394.064	300.271	385.357	506.172	489.259	502.154
BVV32_14210	29.0764	58.9133	31.2358	74.7885	71.4378	143.544	-1.30098	0.00109508	0.0193052	BVV32_14210	NC_999999999.1	2710098	2710364	-	267	protein_coding	ribonucleoside-diphosphate reductase&&-- && -	-	32	41	33	72	97	136	16.0567	32.1275	17.1367	41.2929	39.15	79.19
BVV32_00795	1659.17	2056.22	1544.75	2777.56	2049.6	3237.14	-0.616832	0.0011577	0.0202814	BVV32_00795	NC_999999999.1	163593	164081	-	489	protein_coding	N-acetyltransferase&&-- && PF13673:Acetyltransferase (GNAT) domain	-	1826	1431	1632	2674	2783	3067	500.277	612.259	462.739	837.349	613.304	975.097
BVV32_13760	3097.55	3781.95	2844.35	4007.42	4773.08	4996.61	-0.503445	0.00117776	0.0204725	BVV32_13760	NC_999999999.1	2627050	2628141	-	1092	protein_coding	transcriptional regulator&&-- && -	-	3409	2632	3005	3858	6481	4734	418.237	504.276	381.546	540.995	639.574	673.982
BVV32_01030	625.144	979.973	607.679	1123.9	1130.48	1164.19	-0.6314	0.00118321	0.0204725	BVV32_01030	NC_999999999.1	204676	206166	-	1491	protein_coding	betaine-aldehyde dehydrogenase&&sp|P71016|GBSA_BACSU Betaine aldehyde dehydrogenase OS=Bacillus subtilis (strain 168) OX=224308 GN=gbsA PE=1 SV=1 && PF00171:Aldehyde dehydrogenase family	Aldedh	688	682	642	1082	1535	1103	61.82	95.6999	59.7011	111.123	110.944	115.011
BVV32_01520	141.748	159.497	130.623	228.52	252.61	200.54	-0.666494	0.00119813	0.0206034	BVV32_01520	NC_999999999.1	311347	311859	-	513	protein_coding	hypothetical protein&&-- && PF03729:Short repeat of unknown function (DUF308)	-	156	111	138	220	343	190	40.7404	45.27	37.2981	65.6688	72.0524	57.581
BVV32_08630	417.974	524.472	430.676	605.579	682.71	662.837	-0.511647	0.00122712	0.0209732	BVV32_08630	NC_999999999.1	1699679	1700137	-	459	protein_coding	hypothetical protein&&-- && -	-	460	365	455	583	927	628	134.265	166.374	137.443	194.496	217.64	212.711
Novel00159	140.839	237.09	207.292	95.563	134.038	67.5503	0.965025	0.00126961	0.0214699	-	NC_999999999.1	1756974	1757847	+	874	-	PF01425:Amidase|PF02686:Glu-tRNAGln amidotransferase C subunit	Amidase	155	165	219	92	182	64	23.7596	39.4982	34.7422	16.1187	22.4404	11.3844
BVV32_02415	323.475	484.239	333.182	535.984	555.3	705.056	-0.659883	0.0012715	0.0214699	BVV32_02415	NC_999999999.1	498071	498406	-	336	protein_coding	replication protein&&-- && PF06970:Replication initiator protein A (RepA) N-terminus	-	356	337	352	516	754	668	141.948	209.843	145.254	235.161	241.826	309.087
BVV32_00640	517.924	543.152	469.484	786.318	668.717	681.836	-0.482389	0.00136088	0.0227903	BVV32_00640	NC_999999999.1	125918	127984	-	2067	protein_coding	PTS glucoside EIICBA component&&sp|A6U4R9|PTU3C_STAA2 PTS system glucoside-specific EIICBA component OS=Staphylococcus aureus (strain JH1) OX=359787 GN=glcB PE=3 SV=1 && PF00358:phosphoenolpyruvate-dependent sugar phosphotransferase system, EIIA 1|PF00367:phosphotransferase system, EIIB|PF02378:Phosphotransferase system, EIIC	-	570	378	496	757	908	646	36.9448	38.261	33.271	56.0802	47.3387	48.5887
BVV32_05925	1920.86	1962.82	2084.28	1256.86	1678.42	1345.73	0.47823	0.00136595	0.0227903	BVV32_05925	NC_999999999.1	1192353	1193183	-	831	protein_coding	hydroxymethylpyrimidine/phosphomethylpyrimidine kinase&&sp|Q5HI96|PDXK_STAAC Putative pyridoxine kinase OS=Staphylococcus aureus (strain COL) OX=93062 GN=pdxK PE=3 SV=1 && PF08543:Phosphomethylpyrimidine kinase	-	2114	1366	2202	1210	2279	1275	340.818	343.918	367.402	222.966	295.539	238.535
BVV32_01890	291.673	231.343	246.101	181.778	119.308	168.876	0.719548	0.00141046	0.0233936	BVV32_01890	NC_999999999.1	384573	385697	-	1125	protein_coding	UDP-N-acetylglucosamine 2-epimerase (non-hydrolyzing)&&sp|Q58899|WECB_METJA UDP-N-acetylglucosamine 2-epimerase OS=Methanocaldococcus jannaschii (strain ATCC 43067 / DSM 2661 / JAL-1 / JCM 10045 / NBRC 100440) OX=243232 GN=wecB PE=1 SV=1 && PF02350:UDP-N-acetylglucosamine 2-epimerase	-	321	161	260	175	162	160	38.2271	29.9418	32.0439	23.8199	15.5179	22.1111
Novel00186	421.608	757.252	594.428	398.872	336.568	359.916	0.692356	0.00145163	0.0239349	-	NC_999999999.1	2384962	2388479	-	3518	-	PF00227:Proteasome subunit|PF00589:Phage integrase family|PF06018:CodY GAF-like domain|PF08222:CodY helix-turn-helix domain|PF10431:C-terminal, D2-small domain, of ClpB protein|PF00004:ATPase family associated with various cellular activities (AAA)|PF07724:AAA domain (Cdc48 subfamily)	CodY	464	527	628	384	457	341	17.6702	31.3415	24.7508	16.7143	13.9988	15.0696
BVV32_11070	395.258	343.422	439.195	573.378	747.519	495.017	-0.624074	0.00147037	0.0240093	BVV32_11070	NC_999999999.1	2131651	2132541	+	891	protein_coding	urea transporter&&sp|Q72CX3|UT_DESVH Urea transporter DVU1160 OS=Desulfovibrio vulgaris (strain ATCC 29579 / DSM 644 / NCIMB 8303 / VKM B-1760 / Hildenborough) OX=882 GN=DVU_1160 PE=1 SV=1 && PF03253:Urea transporter	-	435	239	464	552	1015	469	65.4079	56.1209	72.2047	94.8671	122.761	81.8348
Novel00010	204.444	379.344	295.321	172.429	178.963	162.543	0.767319	0.00147328	0.0240093	-	NC_999999999.1	237850	239244	+	1395	-	PF02868:Thermolysin metallopeptidase, alpha-helical domain|PF03413:Peptidase propeptide and YPEB domain|PF07504:Fungalysin/Thermolysin Propeptide Motif|PF01447:Thermolysin metallopeptidase, catalytic domain	-	225	264	312	166	243	154	21.6086	39.5945	31.0103	18.2217	18.7717	17.1629
Novel00198	26.3505	44.5442	46.3805	18.6971	11.7836	7.38831	1.6275	0.00149009	0.024143	-	NC_999999999.1	2435519	2435801	+	283	-	PF06257:Biofilm formation stimulator VEG	-	29	31	49	18	16	7	13.7287	22.9182	24.0068	9.73958	6.09263	3.84552
Novel00037	48.1579	93.3992	73.8302	33.2393	22.8306	36.9416	1.21244	0.00150776	0.0242165	-	NC_999999999.1	594063	594371	+	309	-	PF01262:Alanine dehydrogenase/PNT, C-terminal domain	-	53	65	78	32	31	35	22.9793	44.0108	34.9994	15.8579	10.8112	17.6097
Novel00146	211.713	484.239	309.519	172.429	212.104	147.766	0.909047	0.00151191	0.0242165	-	NC_999999999.1	1640634	1641914	+	1281	-	PF07992:Pyridine nucleotide-disulphide oxidoreductase	Pyr_redox_2	233	337	327	166	288	140	24.3683	55.0409	35.3935	19.8433	24.2278	16.9911
BVV32_01920	656.946	432.51	578.336	401.988	276.177	372.582	0.672367	0.00152162	0.0242335	BVV32_01920	NC_999999999.1	391153	391821	-	669	protein_coding	capsular polysaccharide type 5 biosynthesis protein cap5A&&sp|P95695|CAP5A_STAAE Capsular polysaccharide type 5 biosynthesis protein cap5A OS=Staphylococcus aureus (strain Newman) OX=426430 GN=cap5A PE=3 SV=1 && PF02706:Chain length determinant protein	-	723	301	611	387	375	353	144.787	94.1337	126.631	88.5807	60.4055	82.0336
BVV32_12515	2556	2750.25	2532	2064.99	1893.47	2078.23	0.376727	0.00155212	0.0245796	BVV32_12515	NC_999999999.1	2382591	2383898	+	1308	protein_coding	FADH(2)-oxidizing methylenetetrahydrofolate--tRNA-(uracil(54)-C(5))-methyltransferase TrmFO&&sp|A7X1M6|TRMFO_STAA1 Methylenetetrahydrofolate--tRNA-(uracil-5-)-methyltransferase TrmFO OS=Staphylococcus aureus (strain Mu3 / ATCC 700698) OX=418127 GN=trmFO PE=3 SV=1 && PF01134:Glucose inhibited division protein A	-	2813	1914	2675	1988	2571	1969	288.125	306.153	283.557	232.736	211.819	234.035
BVV32_11080	633.321	632.241	741.141	865.261	925.009	944.648	-0.445631	0.0016327	0.0257105	BVV32_11080	NC_999999999.1	2134126	2135034	+	909	protein_coding	ferrichrome ABC transporter substrate-binding protein&&sp|P37580|FHUD_BACSU Iron(3+)-hydroxamate-binding protein FhuD OS=Bacillus subtilis (strain 168) OX=224308 GN=fhuD PE=1 SV=1 && PF01497:Periplasmic binding protein	Peripla_BP_2	697	440	783	833	1256	895	102.728	101.273	119.433	140.325	148.901	153.074
BVV32_03795	18.1728	27.3013	22.717	55.0526	41.9789	64.3839	-1.25337	0.00165246	0.0257838	BVV32_03795	NC_999999999.1	801401	802498	-	1098	protein_coding	sugar ABC transporter ATP-binding protein&&sp|P94360|MSMX_BACSU Oligosaccharides import ATP-binding protein MsmX OS=Bacillus subtilis (strain 168) OX=224308 GN=msmX PE=1 SV=1 && PF00005:ABC transporter|PF17912:MalK OB fold domain|PF03459:TOBE domain	ABC_tran	20	19	24	53	57	61	2.44032	3.6204	3.03064	7.39142	5.59428	8.63715
BVV32_01750	1729.14	1482.89	1669.7	1180	1310.92	1161.02	0.419042	0.00165576	0.0257838	BVV32_01750	NC_999999999.1	356485	358803	+	2319	protein_coding	multifunctional 2'%2C3'-cyclic-nucleotide 2'-phosphodiesterase/5'-nucleotidase/3'-nucleotidase&&sp|P22848|5NTD_VIBPA 5'-nucleotidase OS=Vibrio parahaemolyticus serotype O3:K6 (strain RIMD 2210633) OX=223926 GN=nutA PE=3 SV=2 && PF02872:5'-nucleotidase, C-terminal domain|PF00149:Calcineurin-like phosphoesterase	Metallophos	1903	1032	1764	1136	1780	1100	109.94	93.1073	105.469	75.0122	82.7162	73.7454
BVV32_07595	259.871	423.889	260.299	544.294	469.133	489.739	-0.678298	0.0016712	0.0258805	BVV32_07595	NC_999999999.1	1496763	1498355	-	1593	protein_coding	phosphoenolpyruvate carboxykinase (ATP)&&sp|A7X3N3|PCKA_STAA1 Phosphoenolpyruvate carboxykinase (ATP) OS=Staphylococcus aureus (strain Mu3 / ATCC 700698) OX=418127 GN=pckA PE=3 SV=1 && PF01293:Phosphoenolpyruvate carboxykinase	-	286	295	275	524	637	464	24.053	38.7446	23.9355	50.3697	43.0918	45.284
BVV32_10355	11716	9299.69	11024.4	8357.61	7555.47	8115.53	0.415443	0.00171614	0.0264304	BVV32_10355	NC_999999999.1	1991121	1991828	+	708	protein_coding	serine protease&&sp|Q2FFS9|SPLA_STAA3 Serine protease SplA OS=Staphylococcus aureus (strain USA300) OX=367830 GN=splA PE=3 SV=1 && PF00089:Trypsin	Trypsin	12894	6472	11647	8046	10259	7689	2439.91	1912.54	2280.9	1740.21	1561.5	1688.42
Novel00142	107.219	229.906	184.575	93.4856	93.532	87.6043	0.91725	0.00174161	0.0265421	-	NC_999999999.1	1607036	1607935	+	900	-	PF01557:Fumarylacetoacetate (FAA) hydrolase family	FAA_hydrolase	118	160	195	90	127	83	17.5654	37.1948	30.0412	15.3128	15.2066	14.3377
BVV32_14640	406.162	382.218	339.808	535.984	547.199	497.128	-0.487219	0.00174233	0.0265421	BVV32_14640	NC_999999999.1	2777855	2778397	+	543	protein_coding	resolvase&&sp|Q06237|TNR6_ENTFC Transposon Tn1546 resolvase OS=Enterococcus faecium OX=1352 PE=3 SV=1 && PF02796:Helix-turn-helix domain of resolvase|PF00239:Resolvase, N terminal domain	Resolvase	447	266	359	516	743	471	110.287	102.491	91.6684	145.514	147.455	134.854
BVV32_03670	3352.88	4115.31	2950.37	4852.94	4818.74	4691.58	-0.464039	0.00177562	0.0269031	BVV32_03670	NC_999999999.1	768136	769548	+	1413	protein_coding	nickel ABC transporter substrate-binding protein&&sp|Q2G2P5|NIKA_STAA8 Nickel-binding protein NikA OS=Staphylococcus aureus (strain NCTC 8325 / PS 47) OX=93061 GN=nikA PE=1 SV=2 && PF00496:Bacterial extracellular solute-binding proteins, family 5 Middle	-	3690	2864	3117	4672	6543	4445	349.867	424.068	305.858	506.308	499.006	489.072
Novel00005	485.213	846.341	756.286	278.379	567.083	256.48	0.917195	0.00197657	0.0296716	-	NC_999999999.1	191125	192124	+	1000	-	PF00056:lactate/malate dehydrogenase, NAD binding domain|PF02866:lactate/malate dehydrogenase, alpha/beta C-terminal domain	-	534	589	799	268	770	243	71.5418	123.231	110.783	41.0383	82.9778	37.7789
BVV32_01110	958.614	898.069	890.695	1114.56	1534.81	1212.74	-0.492242	0.00197967	0.0296716	BVV32_01110	NC_999999999.1	218203	218463	-	261	protein_coding	hypothetical protein&&-- && -	-	1055	625	941	1073	2084	1149	541.54	501.008	499.89	629.525	860.456	684.42
BVV32_08660	35758.6	36499	34685	29828.1	25604.2	28134.7	0.355859	0.0019901	0.0296716	BVV32_08660	NC_999999999.1	1706717	1707730	-	1014	protein_coding	hypothetical protein&&sp|P35168|CGGR_BACMD Central glycolytic genes regulator OS=Bacillus megaterium (strain DSM 319) OX=592022 GN=cggR PE=3 SV=1 && PF04198:Putative sugar-binding domain	Sugar-bind	39354	25401	36644	28716	34766	26656	5199.59	5241.04	5010.6	4336.51	3694.78	4086.96
BVV32_00270	558.813	469.87	539.528	393.678	358.662	375.748	0.47902	0.00200975	0.029806	BVV32_00270	NC_999999999.1	52620	54218	-	1599	protein_coding	nickel ABC transporter%2C nickel/metallophore periplasmic binding protein&&sp|Q2FVE7|CNTA_STAA8 Metal-staphylopine-binding protein CntA OS=Staphylococcus aureus (strain NCTC 8325 / PS 47) OX=93061 GN=cntA PE=1 SV=1 && PF00496:Bacterial extracellular solute-binding proteins, family 5 Middle	-	615	327	570	379	487	356	51.5282	42.7862	49.4255	36.2948	32.821	34.6134
BVV32_01085	30.8937	27.3013	44.4874	59.2075	100.897	66.4948	-1.13783	0.00202773	0.0299143	BVV32_01085	NC_999999999.1	214582	214677	-	96	protein_coding	hypothetical protein&&-- && -	-	34	19	47	57	137	63	47.4489	41.4083	67.8815	90.9196	153.787	102.026
BVV32_04220	73.5998	162.371	88.0283	158.925	219.469	238.537	-0.945969	0.00206195	0.0302599	BVV32_04220	NC_999999999.1	890538	891044	-	507	protein_coding	hypothetical protein&&-- && -	-	81	113	93	153	298	226	21.404	46.6311	25.4331	46.2102	63.3402	69.3016
BVV32_01885	141.748	120.701	129.676	91.4081	67.7554	71.7722	0.771969	0.00210045	0.0306643	BVV32_01885	NC_999999999.1	383944	384570	-	627	protein_coding	acetyltransferase&&sp|P50868|CAT4_KLEAE Chloramphenicol acetyltransferase OS=Klebsiella aerogenes OX=548 GN=catB4 PE=3 SV=1 && PF00132:Bacterial transferase hexapeptide (six repeats)	Hexapep	156	84	137	88	92	68	33.3331	28.0296	30.2955	21.4916	15.8122	16.861
BVV32_09775	62.6961	110.642	63.4182	128.802	164.233	137.211	-0.883883	0.00211527	0.0307207	BVV32_09775	NC_999999999.1	1896919	1897449	+	531	protein_coding	hypothetical protein&&-- && -	-	69	77	67	124	223	130	17.409	30.339	17.4947	35.7587	45.2566	38.062
BVV32_11265	840.491	1074.81	842.421	1120.79	1471.47	1321.45	-0.507991	0.00230588	0.0332371	BVV32_11265	NC_999999999.1	2171112	2171735	+	624	protein_coding	dephospho-CoA kinase&&sp|Q2FG49|COAE_STAA3 Dephospho-CoA kinase OS=Staphylococcus aureus (strain USA300) OX=367830 GN=coaE PE=3 SV=1 && PF01121:Dephospho-CoA kinase	-	925	748	890	1079	1998	1252	198.598	250.797	197.756	264.784	345.05	311.934
BVV32_09430	471.584	444.005	433.516	666.864	548.672	657.56	-0.471197	0.00231225	0.0332371	BVV32_09430	NC_999999999.1	1830795	1833242	-	2448	protein_coding	hyaluronate lyase&&sp|Q59801|HYSA_STAA8 Hyaluronate lyase OS=Staphylococcus aureus (strain NCTC 8325 / PS 47) OX=93061 GN=hysA PE=3 SV=1 && PF02884:Polysaccharide lyase family 8, C-terminal beta-sandwich domain|PF08124:Polysaccharide lyase family 8, N terminal alpha-helical domain|PF02278:Polysaccharide lyase family 8, super-sandwich domain	-	519	309	458	642	745	623	28.4037	26.409	25.9405	40.1585	32.7957	39.5658
BVV32_00195	456.137	314.683	433.516	258.643	296.798	235.37	0.608913	0.00235959	0.0337445	BVV32_00195	NC_999999999.1	39119	40306	-	1188	protein_coding	MFS transporter&&sp|Q797E3|PBUE_BACSU Purine efflux pump PbuE OS=Bacillus subtilis (strain 168) OX=224308 GN=pbuE PE=1 SV=1 && PF07690:Major Facilitator Superfamily	MFS_1	502	219	458	249	403	223	56.6116	38.5685	53.4532	32.095	36.5561	29.1831
BVV32_06030	164.464	204.041	141.035	255.527	226.833	362.027	-0.732381	0.00240752	0.0342553	BVV32_06030	NC_999999999.1	1210515	1211144	+	630	protein_coding	hypothetical protein&&-- && PF04276:Protein of unknown function (DUF443)	-	181	142	149	246	308	343	38.4908	47.1577	32.7922	59.7928	52.6843	84.6441
BVV32_02040	154.469	179.614	149.553	242.024	234.935	240.648	-0.574872	0.00244155	0.034564	BVV32_02040	NC_999999999.1	418424	419062	-	639	protein_coding	MFS transporter&&-- && -	-	170	125	158	233	319	228	35.6424	40.9274	34.2832	55.8353	53.7974	55.4724
BVV32_09005	845.034	1011.59	780.896	516.248	629.684	690.279	0.520268	0.00245954	0.0346437	BVV32_09005	NC_999999999.1	1769895	1770221	+	327	protein_coding	staphostatin A&&-- && PF09022:Staphostatin A	-	930	704	825	497	855	654	381.025	450.432	349.809	232.736	281.767	310.937
BVV32_05075	7436.3	7589.76	7552.45	6171.09	5131	6114.36	0.374742	0.00257785	0.0359952	BVV32_05075	NC_999999999.1	1031344	1031664	+	321	protein_coding	hypothetical protein&&sp|P26942|YSXB_BACSU Uncharacterized protein YsxB OS=Bacillus subtilis (strain 168) OX=224308 GN=ysxB PE=4 SV=2 && PF04327:Cysteine protease Prp	-	8184	5282	7979	5941	6967	5793	3415.7	3442.69	3446.42	2834.06	2338.9	2805.7
BVV32_10765	121.758	94.8361	110.745	158.925	172.334	193.152	-0.671847	0.00258118	0.0359952	BVV32_10765	NC_999999999.1	2076109	2076887	+	779	protein_coding	tandem-type lipoprotein&&sp|Q7A7G1|Y402_STAAN Uncharacterized lipoprotein SA0402 OS=Staphylococcus aureus (strain N315) OX=158879 GN=lpl6 PE=3 SV=2 && PF04507:Csa1 family	-	134	66	117	153	234	183	23.0455	17.726	20.8244	30.0752	32.3705	36.5222
BVV32_00355	2306.13	2422.63	2025.6	3196.17	2638.78	3247.69	-0.42738	0.00270713	0.0375648	BVV32_00355	NC_999999999.1	68224	71085	-	2862	protein_coding	NgoFVII family restriction endonuclease&&sp|Q06683|IRC3_YEAST Putative ATP-dependent helicase IRC3 OS=Saccharomyces cerevisiae (strain ATCC 204508 / S288c) OX=559292 GN=IRC3 PE=1 SV=1 && PF00271:Helicase conserved C-terminal domain|PF11907:Domain of unknown function (DUF3427)|PF13091:PLD-like domain|PF04851:Type III restriction enzyme, res subunit	Helicase_C	2538	1686	2140	3077	3583	3077	118.807	123.252	103.674	164.631	134.911	167.148
BVV32_11485	725.094	719.892	644.594	875.648	947.103	942.537	-0.405285	0.00273713	0.0377939	BVV32_11485	NC_999999999.1	2218325	2218786	-	462	protein_coding	transcriptional regulator CtsR&&sp|Q2FJB8|CTSR_STAA3 Transcriptional regulator CtsR OS=Staphylococcus aureus (strain USA300) OX=367830 GN=ctsR PE=3 SV=1 && PF17727:CtsR C-terminal dimerization domain|PF05848:CtsR N-terminal HTH domain	CtsR	798	501	681	843	1286	893	231.409	226.882	204.376	279.409	299.965	300.505
BVV32_11160	2048.98	2235.83	2016.13	2880.39	2531.99	2722.06	-0.368819	0.00275454	0.037848	BVV32_11160	NC_999999999.1	2146558	2147580	+	1023	protein_coding	cyclic pyranopterin monophosphate synthase&&sp|A6U3Z2|MOAA_STAA2 GTP 3',8-cyclase OS=Staphylococcus aureus (strain JH1) OX=359787 GN=moaA PE=3 SV=1 && PF04055:Radical SAM superfamily|PF06463:Molybdenum Cofactor Synthesis C|PF13394:4Fe-4S single cluster domain	Radical_SAM	2255	1556	2130	2773	3438	2579	295.318	318.228	288.688	415.077	362.161	391.939
BVV32_01105	916.817	975.663	869.871	1253.75	1363.95	1090.3	-0.426633	0.00298892	0.040868	BVV32_01105	NC_999999999.1	217696	218193	-	498	protein_coding	glutathione peroxidase&&sp|Q5HKZ3|BSAA_STAEQ Glutathione peroxidase homolog BsaA OS=Staphylococcus epidermidis (strain ATCC 35984 / RP62A) OX=176279 GN=bsaA PE=3 SV=1 && PF00255:Glutathione peroxidase	GSHPx	1009	679	919	1207	1852	1033	271.444	285.263	255.865	371.135	400.759	322.488
BVV32_10375	6627.61	5862.6	6445	5248.7	4122.77	4919.56	0.406476	0.00302696	0.0411537	BVV32_10375	NC_999999999.1	1994450	1995166	+	717	protein_coding	serine protease SplE&&sp|Q2FFT3|SPLE_STAA3 Serine protease SplE OS=Staphylococcus aureus (strain USA300) OX=367830 GN=splE PE=3 SV=1 && PF13365:Trypsin-like peptidase domain	-	7294	4080	6809	5053	5598	4661	1362.9	1190.54	1316.71	1079.16	841.366	1010.65
BVV32_03420	1553.77	1526	1503.11	1878.02	2411.21	1884.02	-0.43058	0.00304306	0.0411537	BVV32_03420	NC_999999999.1	718332	719225	+	894	protein_coding	CHAP domain-containing protein&&sp|Q2G0D4|SSAAL_STAA8 Probable autolysin SsaALP OS=Staphylococcus aureus (strain NCTC 8325 / PS 47) OX=93061 GN=SAOUHSC_00671 PE=1 SV=1 && PF05257:CHAP domain	-	1710	1062	1588	1808	3274	1785	256.258	248.537	246.285	309.681	394.65	310.416
BVV32_00905	5231.94	3826.49	5040.33	3705.15	3223.54	3364.85	0.454554	0.00305386	0.0411537	BVV32_00905	NC_999999999.1	180301	181365	+	1065	protein_coding	dihydroorotate dehydrogenase (quinone)&&sp|A0M4D0|PYRD_GRAFK Dihydroorotate dehydrogenase (quinone) OS=Gramella forsetii (strain KT0803) OX=411154 GN=pyrD PE=3 SV=1 && PF01180:Dihydroorotate dehydrogenase	DHO_dh	5758	2663	5325	3567	4377	3188	724.337	523.15	693.258	512.87	442.893	465.384
BVV32_03855	42.706	68.9717	38.8082	116.338	57.4448	168.876	-1.19545	0.00307184	0.0411979	BVV32_03855	NC_999999999.1	815685	817403	-	1719	protein_coding	hypothetical protein&&-- && -	-	47	48	41	112	78	160	3.66303	5.84211	3.30699	9.97691	4.88979	14.4706
BVV32_01095	2030.81	1939.83	2124.98	2871.05	2391.32	2678.79	-0.380691	0.00310182	0.041402	BVV32_01095	NC_999999999.1	215421	217301	-	1881	protein_coding	sulfite reductase [NADPH] flavoprotein%2C alpha-component&&sp|O32214|CYSJ_BACSU Sulfite reductase [NADPH] flavoprotein alpha-component OS=Bacillus subtilis (strain 168) OX=224308 GN=cysJ PE=1 SV=1 && PF00175:Oxidoreductase NAD-binding domain|PF00667:FAD binding domain|PF00258:Flavodoxin	NAD_binding_1	2235	1350	2245	2764	3247	2538	159.187	150.158	165.483	225.011	186.022	209.771
BVV32_10370	1099.45	1034.58	1270.26	861.106	767.404	896.097	0.433462	0.00311892	0.0414328	BVV32_10370	NC_999999999.1	1993573	1994292	+	720	protein_coding	serine protease&&sp|A7X3Q6|SPLD_STAA1 Serine protease SplD OS=Staphylococcus aureus (strain Mu3 / ATCC 700698) OX=418127 GN=splD PE=3 SV=1 && PF13365:Trypsin-like peptidase domain	-	1210	720	1342	829	1042	849	225.15	209.221	258.431	176.31	155.958	183.323
BVV32_06640	1740.04	1505.88	1652.66	1348.27	1202.66	1190.57	0.390004	0.00313994	0.0415153	BVV32_06640	NC_999999999.1	1322090	1322563	-	474	protein_coding	DoxX family protein&&-- && PF07681:DoxX	-	1915	1048	1746	1298	1633	1128	541.264	462.581	510.729	419.325	371.261	369.976
BVV32_00285	174.459	83.3408	133.462	82.0596	66.2825	59.1065	0.926309	0.00319084	0.0419902	BVV32_00285	NC_999999999.1	56484	57305	-	822	protein_coding	diaminopimelate epimerase&&sp|A0A0H3JU78|CNTK_STAAM Histidine racemase OS=Staphylococcus aureus (strain Mu50 / ATCC 700699) OX=158878 GN=cntK PE=1 SV=1 && -	-	192	58	141	79	90	56	31.2931	14.7625	23.7833	14.7167	11.7989	10.5915
BVV32_01140	1402.03	1379.43	1221.04	1828.16	1601.09	1824.91	-0.392383	0.00325071	0.0425782	BVV32_01140	NC_999999999.1	223375	224040	-	666	protein_coding	DNA-binding response regulator&&sp|O06978|YVCP_BACSU Uncharacterized transcriptional regulatory protein YvcP OS=Bacillus subtilis (strain 168) OX=224308 GN=yvcP PE=3 SV=1 && PF00072:Response regulator receiver domain|PF00486:Transcriptional regulatory protein, C terminal	Response_reg	1543	960	1290	1760	2174	1729	310.392	301.579	268.559	404.662	351.768	403.612
BVV32_10745	60.8788	50.2919	60.5786	109.067	99.4237	91.8262	-0.797677	0.00337674	0.0439163	BVV32_10745	NC_999999999.1	2072803	2073588	+	786	protein_coding	tandem-type lipoprotein&&sp|Q2YVQ8|Y392_STAAB Uncharacterized lipoprotein SAB0392 OS=Staphylococcus aureus (strain bovine RF122 / ET3-1) OX=273036 GN=SAB0392 PE=3 SV=1 && PF04507:Csa1 family	-	67	35	64	105	135	87	11.4201	9.31644	11.2897	20.456	18.509	17.2084
Novel00150	65.422	185.362	124.943	65.4399	64.8095	44.3299	1.09266	0.0033842	0.0439163	-	NC_999999999.1	1653203	1653945	+	743	-	PF04055:Radical SAM superfamily	Radical_SAM	72	129	132	63	88	42	12.9826	36.325	24.6326	12.9839	12.7634	8.78827
BVV32_02300	219.891	347.732	189.308	401.988	324.784	575.233	-0.787452	0.00355821	0.0457825	BVV32_02300	NC_999999999.1	472991	473698	-	708	protein_coding	hypothetical protein&&-- && -	-	242	242	200	387	441	545	45.7932	71.5133	39.1671	83.7012	67.1238	119.676
BVV32_11375	60144.6	62157.9	55794.8	50288	42687.4	46612.9	0.351496	0.00356068	0.0457825	BVV32_11375	NC_999999999.1	2196245	2199796	-	3552	protein_coding	DNA-directed RNA polymerase subunit beta&&sp|A7WYW7|RPOB_STAA1 DNA-directed RNA polymerase subunit beta OS=Staphylococcus aureus (strain Mu3 / ATCC 700698) OX=418127 GN=rpoB PE=3 SV=1 && PF04565:RNA polymerase Rpb2, domain 3|PF00562:RNA polymerase Rpb2, domain 6|PF10385:RNA polymerase beta subunit external 1 domain|PF04563:RNA polymerase beta subunit|PF04560:RNA polymerase Rpb2, domain 7|PF04561:…	RNA_pol_Rpb2_6	66192	43258	58946	48413	57962	44163	2496.61	2547.99	2300.95	2087.1	1758.5	1932.99
BVV32_00430	377.085	426.763	381.456	612.85	494.909	530.903	-0.468438	0.00363794	0.046291	BVV32_00430	NC_999999999.1	89371	90729	-	1359	protein_coding	gluconate permease&&sp|P46832|GNTP_BACLI Gluconate permease OS=Bacillus licheniformis OX=1402 GN=gntP PE=3 SV=1 && PF02447:GntP family permease	-	415	297	403	590	672	503	40.9117	45.7237	41.116	66.4793	53.287	57.5429
BVV32_07040	10620.2	5434.4	10288.9	14356.3	12628.3	14076.8	-0.640009	0.00366723	0.046291	BVV32_07040	NC_999999999.1	1402161	1403678	-	1518	protein_coding	catalase&&sp|Q2FH99|CATA_STAA3 Catalase OS=Staphylococcus aureus (strain USA300) OX=367830 GN=katA PE=3 SV=1 && PF00199:Catalase|PF06628:Catalase-related immune-responsive	Catalase	11688	3782	10870	13821	17147	13337	1031.54	521.26	992.848	1394.19	1217.27	1365.93
BVV32_12120	479.761	438.258	472.324	679.329	639.258	565.734	-0.437249	0.00366747	0.046291	BVV32_12120	NC_999999999.1	2314719	2315969	+	1251	protein_coding	methicillin resistance protein&&sp|Q2YXZ5|FEMA_STAAB Aminoacyltransferase FemA OS=Staphylococcus aureus (strain bovine RF122 / ET3-1) OX=273036 GN=femA PE=3 SV=2 && PF02388:FemAB family	-	528	305	499	654	868	536	56.5451	51.0091	55.3055	80.0524	74.7711	66.6117
BVV32_07105	310.755	313.247	268.818	418.608	408.742	404.246	-0.465966	0.00367781	0.046291	BVV32_07105	NC_999999999.1	1414788	1415390	-	603	protein_coding	DNA-binding response regulator&&sp|O34723|DESR_BACSU Transcriptional regulatory protein DesR OS=Bacillus subtilis (strain 168) OX=224308 GN=desR PE=1 SV=1 && PF00196:Bacterial regulatory proteins, luxR family|PF00072:Response regulator receiver domain	Response_reg	342	218	284	403	555	383	75.9849	75.6387	65.3019	102.339	99.1852	98.7471
BVV32_10505	3564.59	3600.9	3655.54	4835.28	4118.35	4987.11	-0.36514	0.0036828	0.046291	BVV32_10505	NC_999999999.1	2022285	2023940	+	1656	protein_coding	peptide ABC transporter substrate-binding protein&&sp|A2RI74|DPPA_LACLM Dipeptide-binding protein OS=Lactococcus lactis subsp. cremoris (strain MG1363) OX=416870 GN=dppA PE=1 SV=1 && PF00496:Bacterial extracellular solute-binding proteins, family 5 Middle	-	3923	2506	3862	4655	5592	4725	317.378	316.611	323.353	430.441	363.897	443.593
BVV32_02420	763.257	892.322	895.427	979.521	1192.35	1437.55	-0.501314	0.00377103	0.0471884	BVV32_02420	NC_999999999.1	498850	499620	+	771	protein_coding	replication-associated protein&&-- && PF04394:Protein of unknown function, DUF536	DUF536	840	621	946	943	1619	1362	145.963	168.516	170.122	187.289	226.289	274.641
BVV32_12160	9189.07	8687.56	9763.57	6747.58	7883.93	6952.4	0.356764	0.00379704	0.0473027	BVV32_12160	NC_999999999.1	2319884	2320180	+	297	protein_coding	30S ribosomal protein S6&&sp|A7WY58|RS6_STAA1 30S ribosomal protein S6 OS=Staphylococcus aureus (strain Mu3 / ATCC 700698) OX=418127 GN=rpsF PE=3 SV=1 && PF01250:Ribosomal protein S6	-	10113	6046	10315	6496	10705	6587	4561.86	4259.09	4815.46	3349.22	3884.2	3448.05
BVV32_14860	32.711	38.7966	29.3428	72.711	45.6613	99.2145	-1.11016	0.00384053	0.0476328	BVV32_14860	NC_999999999.1	2811130	2811504	-	375	protein_coding	hypothetical protein&&-- && PF14729:Domain of unknown function with cystatin-like fold (DUF4467)	-	36	27	31	70	62	94	12.8614	15.0639	11.4619	28.5839	17.8169	38.9708
BVV32_03370	53.6097	76.1563	70.044	124.647	100.16	117.158	-0.781518	0.00389978	0.0481545	BVV32_03370	NC_999999999.1	706455	706772	-	318	protein_coding	hypothetical protein&&sp|A0A0H2XDF9|ESXD_STAA3 Type VII secretion system extracellular protein D OS=Staphylococcus aureus (strain USA300) OX=367830 GN=esxD PE=1 SV=1 && -	-	59	53	74	120	136	111	24.8567	34.8701	32.2648	57.7841	46.0875	54.2674
Novel00067	79.0516	100.584	114.531	66.4786	43.4519	50.6627	0.879122	0.00393226	0.0483426	-	NC_999999999.1	864172	864997	+	826	-	-	-	87	70	121	64	59	48	14.111	17.7306	20.311	11.8646	7.69739	9.0345
BVV32_00085	918.634	1123.66	847.154	1215.31	1386.04	1315.12	-0.441582	0.00395412	0.0483991	BVV32_00085	NC_999999999.1	14494	15153	+	660	protein_coding	hypothetical protein&&-- && -	-	1011	782	895	1170	1882	1246	205.223	247.895	188.02	271.454	307.289	293.506
Novel00185	57.2443	120.701	115.478	50.8977	55.2354	35.8861	1.03397	0.00401927	0.0489827	-	NC_999999999.1	2371421	2371607	-	187	-	PF01245:Ribosomal protein L19	-	63	84	122	49	75	34	45.1354	93.9815	90.4572	40.1244	43.2206	28.267
Novel00006	843.217	1872.29	1433.06	874.61	951.522	695.557	0.716221	0.00413271	0.0499619	-	NC_999999999.1	197495	199259	+	1765	-	PF06039:Malate:quinone oxidoreductase (Mqo)	-	928	1303	1514	842	1292	659	70.4404	154.456	118.934	73.0502	78.8841	58.0475
BVV32_13885	49116.5	54727.6	45689.5	38289.6	41814.7	35987.4	0.365138	0.00414433	0.0499619	BVV32_13885	NC_999999999.1	2649854	2650714	+	861	protein_coding	fructose-bisphosphate aldolase&&sp|Q5HE75|ALF2_STAAC Fructose-bisphosphate aldolase OS=Staphylococcus aureus (strain COL) OX=93062 GN=fba PE=3 SV=1 && PF01116:Fructose-bisphosphate aldolase class-II	F_bP_aldolase	54055	38087	48270	36862	56777	34096	8411.07	9255.04	7773.19	6555.86	7106.25	6156.63
BVV32_02320	141.748	179.614	165.645	218.133	229.043	293.421	-0.608035	0.0041531	0.0499619	BVV32_02320	NC_999999999.1	479697	480182	-	486	protein_coding	hypothetical protein&&-- && -	-	156	125	175	210	311	278	43.0038	53.8119	49.926	66.1663	68.9597	88.9306
BVV32_10415	212.622	511.54	223.384	466.389	536.152	718.777	-0.867979	0.00455716	0.0545885	BVV32_10415	NC_999999999.1	2001955	2002314	+	360	protein_coding	hypothetical protein&&-- && PF07252:Protein of unknown function (DUF1433)	-	234	356	236	449	728	681	87.0827	206.896	90.8938	190.984	217.922	294.095
Novel00040	112.671	216.974	186.469	100.757	107.525	87.6043	0.793025	0.00458716	0.054714	-	NC_999999999.1	611754	612965	+	1212	-	PF00152:tRNA synthetases class II (D, K and N)|PF01336:OB-fold nucleic acid binding domain	tRNA-synt_2	124	151	197	97	146	83	13.7068	26.0663	22.5366	12.2553	12.9814	10.6468
BVV32_01765	1361.14	1231.43	1259.85	999.257	791.707	1063.92	0.434371	0.00498047	0.0591536	BVV32_01765	NC_999999999.1	359993	362048	-	2056	protein_coding	non-ribosomal peptide synthetase&&sp|O30409|TYCC_BREPA Tyrocidine synthase 3 OS=Brevibacillus parabrevis OX=54914 GN=tycC PE=1 SV=1 && PF00501:AMP-binding enzyme|PF00668:Condensation domain	AMP-binding	1498	857	1331	962	1075	1008	97.6129	87.2092	89.7594	71.6483	56.3452	76.222
BVV32_10715	502.477	614.998	460.019	740.614	657.67	773.662	-0.464154	0.00507753	0.060052	BVV32_10715	NC_999999999.1	2066901	2067749	+	849	protein_coding	restriction endonuclease subunit S&&-- && PF01420:Type I restriction modification DNA specificity domain	-	553	428	486	713	893	733	87.2642	105.473	79.3695	128.599	113.348	134.227
Novel00225	2333.38	4569.38	3499.36	2462.83	2309.58	2097.22	0.597839	0.00516751	0.0606443	-	NC_999999999.1	2725254	2735873	+	10620	-	PF00231:ATP synthase|PF02874:ATP synthase alpha/beta family, beta-barrel domain|PF00006:ATP synthase alpha/beta family, nucleotide-binding domain|PF00119:ATP synthase A chain|PF02350:UDP-N-acetylglucosamine 2-epimerase|PF14681:Uracil phosphoribosyltransferase|PF00464:Serine hydroxymethyltransferase|PF00306:ATP synthase alpha/beta chain, C terminal domain	SHMT	2568	3180	3697	2371	3136	1987	32.3958	62.648	48.267	34.187	31.8217	29.0882
BVV32_03220	651.494	560.395	691.921	476.776	505.956	379.97	0.482633	0.00517499	0.0606443	BVV32_03220	NC_999999999.1	680950	681750	+	801	protein_coding	MurR/RpiR family transcriptional regulator&&-- && PF01380:SIS domain|PF01418:Helix-turn-helix domain, rpiR family	SIS	717	390	731	459	687	360	119.924	101.868	126.535	87.7474	92.4263	69.8736
BVV32_01875	231.703	172.429	220.544	152.693	122.991	137.211	0.606631	0.00519252	0.0606443	BVV32_01875	NC_999999999.1	381650	382816	-	1167	protein_coding	capsular biosynthesis protein&&-- && PF04932:O-Antigen ligase	-	255	120	233	147	167	130	29.2744	21.5137	27.6828	19.2886	15.4212	17.3187
BVV32_03205	3164.79	2513.16	3227.7	2245.73	2336.09	2214.38	0.390733	0.00524131	0.0609601	BVV32_03205	NC_999999999.1	676209	678284	-	2076	protein_coding	lipase&&sp|Q99WQ6|LIP2_STAAM Lipase 2 OS=Staphylococcus aureus (strain Mu50 / ATCC 700699) OX=158878 GN=lip2 PE=3 SV=1 && PF04650:YSIRK type signal peptide	YSIRK_signal	3483	1749	3410	2162	3172	2098	224.773	176.265	227.747	159.471	164.656	157.116
BVV32_06475	319.841	354.917	266.924	420.685	444.093	440.132	-0.475341	0.0053886	0.0624142	BVV32_06475	NC_999999999.1	1290648	1291136	+	489	protein_coding	hypothetical protein&&sp|P54486|YQGC_BACSU Uncharacterized protein YqgC OS=Bacillus subtilis (strain 168) OX=224308 GN=yqgC PE=4 SV=1 && PF04306:Protein of unknown function (DUF456)	-	352	247	282	405	603	417	96.4389	105.68	79.9586	126.824	132.886	132.578
BVV32_09700	1201.22	2228.65	1193.59	2352.72	2470.86	2291.43	-0.623904	0.00551917	0.0636635	BVV32_09700	NC_999999999.1	1882079	1882552	-	474	protein_coding	hypothetical protein&&sp|O05396|YRHD_BACSU Uncharacterized protein YrhD OS=Bacillus subtilis (strain 168) OX=224308 GN=yrhD PE=4 SV=1 && PF07849:Protein of unknown function (DUF1641)	-	1322	1551	1261	2265	3355	2171	373.656	684.602	368.86	731.718	762.756	712.073
BVV32_01665	4393.27	4046.34	4385.32	3450.66	3581.46	3231.86	0.321458	0.00562011	0.0645622	BVV32_01665	NC_999999999.1	338263	339549	+	1287	protein_coding	serine--tRNA ligase&&sp|Q2FKP7|SYS_STAA3 Serine--tRNA ligase OS=Staphylococcus aureus (strain USA300) OX=367830 GN=serS PE=3 SV=1 && PF00587:tRNA synthetase class II core domain (G, H, P, S and T)|PF02403:Seryl-tRNA synthetase N-terminal domain	tRNA-synt_2b	4835	2816	4633	3322	4863	3062	503.311	457.782	499.124	395.253	407.19	369.887
BVV32_00005	1412.02	1182.58	1364.91	1016.92	1071.57	962.591	0.376848	0.0057696	0.066009	BVV32_00005	NC_999999999.1	446	1393	+	948	protein_coding	gamma-hemolysin component C&&sp|Q2FVK2|HLGC_STAA8 Gamma-hemolysin component C OS=Staphylococcus aureus (strain NCTC 8325 / PS 47) OX=93061 GN=hlgC PE=1 SV=1 && PF07968:Leukocidin/Hemolysin toxin family	-	1554	823	1442	979	1455	912	219.615	181.634	210.903	158.135	165.396	149.565
BVV32_07265	88.138	68.9717	75.7233	85.1758	299.744	117.158	-1.11181	0.00593038	0.0675648	BVV32_07265	NC_999999999.1	1435882	1436088	+	207	protein_coding	hypothetical protein&&-- && -	-	97	48	80	82	407	111	62.7798	48.515	53.5852	60.6593	211.883	83.3673
BVV32_04200	142.656	211.226	178.896	237.869	244.509	347.251	-0.643672	0.00596323	0.0675648	BVV32_04200	NC_999999999.1	888444	888629	+	186	protein_coding	hypothetical protein&&-- && -	-	157	147	189	229	332	329	113.085	165.352	140.888	188.528	192.352	274.996
BVV32_00435	290.764	314.683	275.443	385.368	382.965	431.688	-0.447939	0.00597791	0.0675648	BVV32_00435	NC_999999999.1	90846	92399	-	1554	protein_coding	gluconate kinase&&sp|P12011|GNTK_BACSU Gluconokinase OS=Bacillus subtilis (strain 168) OX=224308 GN=gntK PE=3 SV=1 && PF00370:FGGY family of carbohydrate kinases, N-terminal domain|PF02782:FGGY family of carbohydrate kinases, C-terminal domain	FGGY_N	320	219	291	371	520	409	27.5878	29.4848	25.9637	36.5575	36.0598	40.9181
BVV32_04910	1118.53	1008.71	1322.32	823.712	784.343	948.87	0.434179	0.00609188	0.0685765	BVV32_04910	NC_999999999.1	1002486	1002608	+	123	protein_coding	hypothetical protein&&-- && -	-	1231	702	1397	793	1065	899	1340.82	1194.09	1574.77	987.239	933.074	1136.31
BVV32_05775	80.8689	130.759	79.5094	170.352	130.356	185.763	-0.752077	0.00630313	0.0706707	BVV32_05775	NC_999999999.1	1161908	1162927	+	1020	protein_coding	LacI family transcriptional regulator&&sp|Q56201|MALR_STAXY HTH-type transcriptional regulator MalR OS=Staphylococcus xylosus OX=1288 GN=malR PE=4 SV=1 && PF00356:Bacterial regulatory proteins, lacI family|PF13377:Periplasmic binding protein-like domain	LacI	89	91	84	164	177	176	11.6898	18.6658	11.4184	24.6205	18.7001	26.826
sRNA00002	134.479	149.439	168.484	76.8659	120.045	48.5518	0.870548	0.00638854	0.0710547	-	NC_999999999.1	132619	133009	-	391	-	-	-	148	104	178	74	163	46	50.7112	55.6495	63.1202	28.9807	44.9244	18.2904
BVV32_09120	166.281	313.247	134.409	387.446	254.819	454.909	-0.844641	0.00639032	0.0710547	BVV32_09120	NC_999999999.1	1789507	1790247	-	741	protein_coding	hypothetical protein&&-- && PF12679:ABC-2 family transporter protein	-	183	218	142	373	346	431	33.0865	61.5521	26.5702	77.0805	50.3187	90.4278
BVV32_06970	895.009	1020.21	803.613	1243.36	1069.36	1333.06	-0.424213	0.00641343	0.0710547	BVV32_06970	NC_999999999.1	1389719	1392748	-	3030	protein_coding	nuclease SbcCD subunit C&&sp|Q8NWV1|SBCC_STAAW Nuclease SbcCD subunit C OS=Staphylococcus aureus (strain MW2) OX=196620 GN=sbcC PE=3 SV=1 && PF13476:AAA domain|PF13558:Putative exonuclease SbcCD, C subunit	-	985	710	849	1197	1452	1263	43.5524	49.0253	38.8499	60.4931	51.6411	64.8043
Novel00174	234.429	386.529	269.764	170.352	231.989	145.655	0.690515	0.00644643	0.0711391	-	NC_999999999.1	2158485	2159661	+	1177	-	PF00324:Amino acid permease	AA_permease	258	269	285	164	315	138	29.3671	47.8168	33.5733	21.3364	28.8407	18.2283
BVV32_03350	217.165	275.887	194.987	331.354	275.441	469.685	-0.648199	0.00654784	0.0719749	BVV32_03350	NC_999999999.1	702452	703063	-	612	protein_coding	DUF5080 domain-containing protein&&-- && PF16883:Domain of unknown function (DUF5080)	-	239	192	206	319	374	445	52.3197	65.6379	46.6703	79.8166	65.8554	113.045
BVV32_06430	668.758	1041.76	790.361	1057.43	3045.31	1843.91	-1.25039	0.00668745	0.0732224	BVV32_06430	NC_999999999.1	1285309	1285734	+	426	protein_coding	MarR family transcriptional regulator&&sp|Q2FIX1|SARX_STAA3 HTH-type transcriptional regulator SarX OS=Staphylococcus aureus (strain USA300) OX=367830 GN=sarX PE=3 SV=2 && -	-	736	725	835	1018	4135	1747	231.466	356.068	271.77	365.925	1046.01	637.568
BVV32_04305	502.477	398.024	457.179	299.154	369.709	307.143	0.476378	0.00682589	0.0744474	BVV32_04305	NC_999999999.1	906276	906535	-	260	protein_coding	cell division protein ZapA&&sp|A0RJF5|ZAPA_BACAH Cell division protein ZapA OS=Bacillus thuringiensis (strain Al Hakam) OX=412694 GN=zapA PE=3 SV=2 && PF05164:Cell division protein ZapA	-	553	277	483	288	502	291	284.951	222.901	257.572	169.618	208.066	174.005
Novel00208	77.2343	117.827	147.66	68.5561	71.4378	45.3853	0.879833	0.00688678	0.0748203	-	NC_999999999.1	2513705	2514498	+	794	-	PF01192:RNA polymerase Rpb6|PF00625:Guanylate kinase	-	85	82	156	66	97	43	14.3422	21.6072	27.2414	12.7285	13.1651	8.41959
BVV32_06865	1250.29	1069.06	1169.92	881.881	975.089	826.435	0.379008	0.00694868	0.0750678	BVV32_06865	NC_999999999.1	1364957	1366048	+	1092	protein_coding	prephenate dehydrogenase&&sp|Q2FH71|TYRA_STAA3 Prephenate dehydrogenase OS=Staphylococcus aureus (strain USA300) OX=367830 GN=tyrA PE=3 SV=1 && PF02153:Prephenate dehydrogenase	-	1376	744	1236	849	1324	783	168.816	142.546	156.935	119.053	130.658	111.476
Novel00128	37.2542	43.1073	53.0063	28.0457	11.7836	17.943	1.2266	0.00696312	0.0750678	-	NC_999999999.1	1547110	1547302	-	193	-	-	-	41	30	56	27	16	17	28.4607	32.5214	40.2305	21.422	8.93376	13.6941
BVV32_03535	131.753	106.331	118.318	69.5948	78.066	77.0495	0.668746	0.00711212	0.0763804	BVV32_03535	NC_999999999.1	739219	739662	-	444	protein_coding	antiholin-like protein LrgA&&sp|Q2FK08|LRGA_STAA3 Antiholin-like protein LrgA OS=Staphylococcus aureus (strain USA300) OX=367830 GN=lrgA PE=3 SV=1 && PF03788:LrgA family	-	145	74	125	67	106	73	43.7526	34.8701	39.0348	23.1071	25.7273	25.5613
BVV32_11960	2017.18	2554.83	1885.51	2914.67	2660.14	2978.54	-0.406558	0.00719222	0.0769458	BVV32_11960	NC_999999999.1	2281432	2282376	+	945	protein_coding	magnesium transporter CorA&&-- && PF01544:CorA-like Mg2+ transporter protein	-	2220	1778	1992	2806	3612	2822	314.731	393.645	292.269	454.684	411.896	464.267
Novel00152	22.716	33.049	35.9685	9.34856	13.2565	12.6657	1.36673	0.0072384	0.0771453	-	NC_999999999.1	1682566	1682829	+	264	-	PF00313:'Cold-shock' DNA-binding domain	CSD	25	23	38	9	18	12	12.6869	18.2276	19.9574	5.22027	7.34751	7.06676
BVV32_14025	2164.38	2540.46	2299.15	2781.72	3125.59	2952.16	-0.340102	0.0073021	0.0775295	BVV32_14025	NC_999999999.1	2677056	2678516	+	1461	protein_coding	peptidoglycan-binding protein LysM&&sp|Q6G983|EBPS_STAAS Elastin-binding protein EbpS OS=Staphylococcus aureus (strain MSSA476) OX=282459 GN=ebpS PE=3 SV=3 && -	-	2382	1768	2429	2678	4244	2797	218.429	253.184	230.517	280.682	313.038	297.636
BVV32_14755	109.037	110.642	99.3868	179.7	136.247	173.098	-0.613847	0.00743407	0.0786229	BVV32_14755	NC_999999999.1	2796167	2797783	+	1617	protein_coding	phage resistance protein&&-- && -	-	120	77	105	173	185	164	9.94237	9.96289	9.00335	16.3829	12.3291	15.768
Novel00053	63.6047	80.467	88.0283	56.0913	30.9318	35.8861	0.924874	0.00748277	0.0786229	-	NC_999999999.1	746225	747117	+	893	-	-	-	70	56	93	54	42	34	10.5018	13.1202	14.4396	9.25969	5.06838	5.9193
Novel00014	239.881	426.763	333.182	223.327	139.193	244.87	0.719384	0.007515	0.0786229	-	NC_999999999.1	267016	268712	+	1697	-	-	-	264	297	352	215	189	232	20.8421	36.6167	28.7598	19.4004	12.0019	21.2544
BVV32_08010	12457.4	12219.5	12320.2	10169.2	10524.2	9697.69	0.283717	0.00751728	0.0786229	BVV32_08010	NC_999999999.1	1586574	1587776	+	1203	protein_coding	acetate kinase&&sp|Q99TF2|ACKA_STAAN Acetate kinase OS=Staphylococcus aureus (strain N315) OX=158879 GN=ackA PE=1 SV=1 && PF00871:Acetokinase family	-	13710	8504	13016	9790	14290	9188	1526.83	1478.98	1500.16	1246.15	1280.08	1187.4
BVV32_03780	31.8024	31.612	30.2893	87.2532	41.2424	64.3839	-1.03369	0.00767329	0.0798993	BVV32_03780	NC_999999999.1	798005	798844	-	840	protein_coding	maltose ABC transporter permease&&sp|O07011|GANQ_BACSU Galactooligosaccharides transport system permease protein GanQ OS=Bacillus subtilis (strain 168) OX=224308 GN=ganQ PE=1 SV=1 && PF00528:Binding-protein-dependent transport system inner membrane component	BPD_transp_1	35	22	32	84	56	61	5.58222	5.47959	5.28197	15.3128	7.18423	11.29
BVV32_11955	2014.45	2047.6	1877.94	2472.17	2640.25	2324.15	-0.324916	0.00772507	0.0798993	BVV32_11955	NC_999999999.1	2280763	2281386	+	624	protein_coding	TetR family transcriptional regulator&&-- && PF00440:Bacterial regulatory proteins, tetR family|PF14278:Transcriptional regulator C-terminal region	TetR_N	2217	1425	1984	2380	3585	2202	475.992	477.788	440.841	584.045	619.122	548.625
BVV32_14850	69.9652	66.0979	70.9905	98.6792	129.619	106.603	-0.695819	0.00775446	0.0798993	BVV32_14850	NC_999999999.1	2810329	2810721	-	393	protein_coding	DUF5084 domain-containing protein&&-- && PF16894:Domain of unknown function (DUF5084)	-	77	46	75	95	176	101	26.2492	24.4889	26.4602	37.0156	48.2605	39.9551
BVV32_05655	556.996	590.57	490.308	672.057	708.486	779.995	-0.401331	0.00776815	0.0798993	BVV32_05655	NC_999999999.1	1139255	1139836	-	582	protein_coding	hypothetical protein&&-- && -	-	613	411	518	647	962	739	141.109	147.749	123.405	170.23	178.124	197.408
BVV32_02045	39.0715	53.1657	53.0063	71.6723	87.6402	93.9371	-0.810391	0.00779747	0.0798993	BVV32_02045	NC_999999999.1	419099	419506	-	408	protein_coding	hypothetical protein&&-- && -	-	43	37	56	69	119	89	14.1197	18.9734	19.0306	25.8966	31.431	33.9135
BVV32_01570	2164.38	1980.06	2236.68	2411.93	2964.3	2809.67	-0.359092	0.00781034	0.0798993	BVV32_01570	NC_999999999.1	317528	318097	-	570	protein_coding	transcriptional regulator&&-- && PF01381:Helix-turn-helix	HTH_3	2382	1378	2363	2322	4025	2662	559.868	505.8	574.796	623.794	760.961	726.066
BVV32_08415	888.649	764.437	910.572	1175.84	1017.07	1147.3	-0.378959	0.00799161	0.0812379	BVV32_08415	NC_999999999.1	1668813	1669508	-	696	protein_coding	methionine ABC transporter permease&&sp|O32168|METP_BACSU Methionine import system permease protein MetP OS=Bacillus subtilis (strain 168) OX=224308 GN=metP PE=1 SV=1 && PF00528:Binding-protein-dependent transport system inner membrane component	BPD_transp_1	978	532	962	1132	1381	1087	188.256	159.922	191.642	249.053	213.824	242.808
BVV32_02775	1498.35	1699.87	1450.1	1261.02	1014.12	1263.4	0.393723	0.00801838	0.0812379	BVV32_02775	NC_999999999.1	589957	591348	-	1392	protein_coding	MFS transporter&&sp|A7X2C6|NORB_STAA1 Quinolone resistance protein NorB OS=Staphylococcus aureus (strain Mu3 / ATCC 700698) OX=418127 GN=norB PE=3 SV=1 && PF07690:Major Facilitator Superfamily	MFS_1	1649	1183	1532	1214	1377	1197	158.708	177.808	152.596	133.547	106.602	133.69
Novel00045	78.143	185.362	116.424	72.711	67.7554	65.4393	0.871917	0.00805388	0.0812379	-	NC_999999999.1	633996	634602	+	607	-	PF00575:S1 RNA binding domain	S1	86	129	123	70	92	62	18.9814	44.4637	28.0958	17.6589	16.3332	15.8798
Novel00217	156.286	283.071	294.374	129.841	184.118	120.324	0.748617	0.00807003	0.0812379	-	NC_999999999.1	2583058	2583643	+	586	-	PF16321:Sigma 54 modulation/S30EA ribosomal protein C terminus|PF02482:Sigma 54 modulation protein / S30EA ribosomal protein	-	172	197	311	125	250	114	39.3232	70.3353	73.5847	32.6638	45.9742	30.2448
Novel00125	139.022	386.529	281.123	163.08	167.179	107.658	0.873937	0.00808611	0.0812379	-	NC_999999999.1	1537744	1540047	-	2304	-	PF01063:Amino-transferase class IV|PF01546:Peptidase family M20/M25/M40	Peptidase_M20	153	269	297	157	227	102	8.89667	24.4272	17.8731	10.4345	10.6173	6.88273
Novel00188	81.7775	107.768	119.264	68.5561	53.7625	61.2174	0.753011	0.00812107	0.0812977	-	NC_999999999.1	2391374	2392129	-	756	-	PF01765:Ribosome recycling factor	-	90	75	126	66	73	58	15.9492	20.756	23.1086	13.3683	10.4057	11.9275
BVV32_02515	239.881	257.207	244.207	179.7	187.8	158.321	0.491284	0.00825421	0.0823365	BVV32_02515	NC_999999999.1	510964	511341	+	378	protein_coding	transposase&&sp|P0A047|TRAC_STAAM Transposase for transposon Tn554 OS=Staphylococcus aureus (strain Mu50 / ATCC 700699) OX=158878 GN=tnpC1 PE=3 SV=1 && -	-	264	179	258	173	255	150	93.5687	99.0754	94.6352	70.0823	72.6976	61.6939
BVV32_01155	35.4369	51.7288	54.8994	59.2075	96.4778	109.769	-0.909477	0.00842192	0.0834974	BVV32_01155	NC_999999999.1	225948	226049	-	102	protein_coding	DUF2648 domain-containing protein&&sp|Q8NUL1|Y2548_STAAW Uncharacterized protein MW2548 OS=Staphylococcus aureus (strain MW2) OX=196620 GN=MW2548 PE=4 SV=1 && -	-	39	36	58	57	131	104	51.2251	73.8426	78.8411	85.5714	138.402	158.517
BVV32_09720	1232.11	1271.67	1125.44	1460.45	1768.27	1462.89	-0.371965	0.00844839	0.0834974	BVV32_09720	NC_999999999.1	1888371	1889063	+	693	protein_coding	DNA-binding transcriptional regulator&&-- && PF08279:HTH domain	HTH_11	1356	885	1189	1406	2401	1386	262.147	267.187	237.889	310.675	373.362	310.937
Novel00026	75.417	76.1563	106.959	46.7428	58.1813	40.108	0.829365	0.00845996	0.0834974	-	NC_999999999.1	410726	411112	+	387	-	PF02777:Iron/manganese superoxide dismutases, C-terminal domain|PF00081:Iron/manganese superoxide dismutases, alpha-hairpin domain	-	83	53	113	45	79	38	28.7333	28.653	40.4848	17.8056	21.9982	15.2657
BVV32_05055	47.2492	44.5442	64.3648	66.4786	121.518	97.1035	-0.86735	0.00863872	0.0849626	BVV32_05055	NC_999999999.1	1029103	1029222	+	120	protein_coding	hypothetical protein&&-- && -	-	52	31	68	64	165	92	58.0551	54.0487	78.5693	81.6682	148.175	119.193
BVV32_14075	1594.66	1255.86	1497.43	1158.18	1124.59	1085.03	0.370086	0.00873219	0.0855816	BVV32_14075	NC_999999999.1	2687627	2688781	+	1155	protein_coding	N-acetyl-L%2CL-diaminopimelate aminotransferase&&sp|P16524|DAPX_BACSU Probable N-acetyl-LL-diaminopimelate aminotransferase OS=Bacillus subtilis (strain 168) OX=224308 GN=dapX PE=1 SV=3 && PF00155:Aminotransferase class I and II	Aminotran_1_2	1755	874	1582	1115	1527	1028	203.57	158.319	189.911	147.825	142.472	138.374
BVV32_08240	13626	15074.6	13189.1	11495.6	11553	10987.5	0.299355	0.00877891	0.0857189	BVV32_08240	NC_999999999.1	1640634	1641842	-	1209	protein_coding	NADH dehydrogenase&&sp|Q2FID4|NDH_STAA3 Type II NADH:quinone oxidoreductase OS=Staphylococcus aureus (strain USA300) OX=367830 GN=SAUSA300_0844 PE=3 SV=1 && PF07992:Pyridine nucleotide-disulphide oxidoreductase	Pyr_redox_2	14996	10491	13934	11067	15687	10410	1661.76	1815.5	1597.99	1401.71	1398.25	1338.65
BVV32_02505	41.7974	35.9228	66.2578	58.1688	123.727	102.381	-0.975838	0.00880737	0.0857189	BVV32_02505	NC_999999999.1	509948	510160	+	213	protein_coding	hypothetical protein&&-- && -	-	46	25	70	56	168	97	28.9332	24.5564	45.5663	40.259	84.9965	70.8003
Novel00110	531.554	721.329	677.723	523.519	445.566	436.966	0.455805	0.00886544	0.0859856	-	NC_999999999.1	1300445	1301077	+	633	-	PF01047:MarR family	MarR	585	502	716	504	605	414	123.814	165.922	156.832	121.922	102.997	101.681
BVV32_06735	926.812	929.681	833.902	1149.87	1093.66	1153.63	-0.336848	0.00890026	0.0860256	BVV32_06735	NC_999999999.1	1339029	1340462	+	1434	protein_coding	copper oxidase&&sp|Q6GIX3|MCO_STAAR Multicopper oxidase mco OS=Staphylococcus aureus (strain MRSA252) OX=282458 GN=mco PE=3 SV=2 && PF07732:Multicopper oxidase|PF07731:Multicopper oxidase	-	1020	647	881	1107	1485	1093	95.2949	94.3974	85.1828	118.21	111.596	118.499
BVV32_12560	2881.29	3041.94	2892.63	2372.46	2019.41	2535.25	0.348264	0.00901204	0.0868067	BVV32_12560	NC_999999999.1	2390329	2391051	+	723	protein_coding	UMP kinase&&sp|A7X1N6|PYRH_STAA1 Uridylate kinase OS=Staphylococcus aureus (strain Mu3 / ATCC 700698) OX=418127 GN=pyrH PE=3 SV=1 && PF00696:Amino acid kinase family	AA_kinase	3171	2117	3056	2284	2742	2402	587.593	612.615	586.057	483.74	408.696	516.509
Novel00085	51.7924	71.8455	83.2956	41.5491	35.3507	34.8306	0.888692	0.00907083	0.086939	-	NC_999999999.1	1066015	1066918	-	904	-	PF06949:Protein of unknown function (DUF1292)|PF03652:Holliday junction resolvase	-	57	50	88	40	48	33	8.44744	11.5719	13.4971	6.77557	5.72195	5.67529
Novel00197	32.711	47.4181	57.739	19.7358	22.8306	22.1649	1.08538	0.0090878	0.086939	-	NC_999999999.1	2434844	2435097	+	254	-	PF00288:GHMP kinases N terminal domain	GHMP_kinases	36	33	61	19	31	21	18.9884	27.1822	33.2982	11.4544	13.1522	12.8537
BVV32_08655	58678.1	73436.2	57155	50501.9	49794.3	47798.2	0.353872	0.00918478	0.0874994	BVV32_08655	NC_999999999.1	1705654	1706664	-	1011	protein_coding	aldehyde dehydrogenase&&sp|Q5HHP5|G3P1_STAAC Glyceraldehyde-3-phosphate dehydrogenase 1 OS=Staphylococcus aureus (strain COL) OX=93062 GN=gapA1 PE=3 SV=1 && PF00044:Glyceraldehyde 3-phosphate dehydrogenase, NAD binding domain|PF02800:Glyceraldehyde 3-phosphate dehydrogenase, C-terminal domain	-	64578	51107	60383	48619	67612	45286	8557.6	10576.3	8281.11	7363.92	7206.83	6963.95
BVV32_12015	1262.1	1534.62	1122.6	1865.56	1638.65	1673.98	-0.403427	0.00920882	0.0874994	BVV32_12015	NC_999999999.1	2294403	2295056	-	654	protein_coding	DNA-binding response regulator&&sp|A7X623|NREC_STAA1 Oxygen regulatory protein NreC OS=Staphylococcus aureus (strain Mu3 / ATCC 700698) OX=418127 GN=nreC PE=3 SV=1 && PF00196:Bacterial regulatory proteins, luxR family|PF00072:Response regulator receiver domain	Response_reg	1389	1068	1186	1796	2225	1586	284.54	341.663	251.439	420.516	366.626	377.023
Novel00120	46.3406	109.205	88.9748	54.0139	33.8777	31.6642	1.02671	0.00925566	0.0876474	-	NC_999999999.1	1458631	1458864	+	234	-	PF06133:Control of competence regulator ComK, YlbF/YmcA	-	51	76	94	52	46	30	29.1993	67.952	55.6977	34.0284	21.1843	19.9319
Novel00137	59.0615	123.574	83.2956	45.7041	53.7625	41.1634	0.900374	0.00931326	0.0878958	-	NC_999999999.1	1586889	1587061	-	173	-	PF00871:Acetokinase family	-	65	86	88	44	73	39	50.3368	104.006	70.528	38.9458	45.4724	35.0479
BVV32_01440	2153.47	2250.2	2014.24	2667.46	2683.7	2564.8	-0.303331	0.00939991	0.088416	BVV32_01440	NC_999999999.1	294508	295632	-	1125	protein_coding	polysaccharide deacetylase&&-- && PF01522:Polysaccharide deacetylase	Polysacc_deac_1	2370	1566	2128	2568	3644	2430	282.237	291.235	262.267	349.54	349.058	335.812
BVV32_06425	384.354	339.111	331.289	506.9	414.634	509.793	-0.437017	0.00950999	0.0891522	BVV32_06425	NC_999999999.1	1283079	1285229	+	2151	protein_coding	AraC family transcriptional regulator&&-- && PF12833:Helix-turn-helix domain	-	423	236	350	488	563	483	26.3462	22.9549	22.5607	34.7403	28.2059	34.91
Novel00158	242.607	511.54	344.541	247.217	240.09	199.484	0.671447	0.00963872	0.0900578	-	NC_999999999.1	1754769	1756899	+	2131	-	PF01425:Amidase|PF02934:GatB/GatE catalytic domain|PF02637:GatB domain	Amidase	267	356	364	238	326	189	16.786	34.9519	23.6833	17.102	16.4856	13.7886
BVV32_14865	84.5034	70.4086	58.6855	117.376	106.052	120.324	-0.682728	0.00977969	0.0910713	BVV32_14865	NC_999999999.1	2811519	2811992	-	474	protein_coding	DUF5083 domain-containing protein&&-- && PF16890:Domain of unknown function (DUF5083)	-	93	49	62	113	144	114	26.2859	21.6283	18.1359	36.5052	32.7383	37.3912
BVV32_10785	54.5183	58.9133	41.6478	78.9434	78.066	111.88	-0.798222	0.0100185	0.0925172	BVV32_10785	NC_999999999.1	2079572	2080366	+	795	protein_coding	tandem-type lipoprotein&&sp|Q7A7F9|Y404_STAAN Uncharacterized lipoprotein SA0404 OS=Staphylococcus aureus (strain N315) OX=158879 GN=lpl8 PE=3 SV=1 && PF04507:Csa1 family	-	60	41	44	76	106	106	10.1112	10.79	7.6738	14.6386	14.3685	20.7292
BVV32_07090	1900.87	2405.39	1664.97	2552.16	2688.86	2666.12	-0.406574	0.0100267	0.0925172	BVV32_07090	NC_999999999.1	1412818	1413672	+	855	protein_coding	hypothetical protein&&-- && -	-	2092	1674	1759	2457	3651	2526	327.804	409.632	285.249	440.041	460.169	459.315
BVV32_06715	1747.31	1645.26	1887.4	1380.47	1400.77	1454.44	0.318803	0.010034	0.0925172	BVV32_06715	NC_999999999.1	1334327	1335298	-	972	protein_coding	NADPH:quinone reductase&&sp|O07615|YHFP_BACSU Putative quinone oxidoreductase YhfP OS=Bacillus subtilis (strain 168) OX=224308 GN=yhfP PE=1 SV=1 && PF08240:Alcohol dehydrogenase GroES-like domain|PF00107:Zinc-binding dehydrogenase	ADH_zinc_N	1923	1145	1994	1329	1902	1378	265.052	246.459	284.436	209.369	210.87	220.407
Novel00121	272.592	441.132	370.097	274.224	205.476	250.147	0.568665	0.0101559	0.0933345	-	NC_999999999.1	1465170	1466707	+	1538	-	PF00013:KH domain|PF01966:HD domain|PF12072:RNase Y N-terminal region	HD	300	307	391	264	279	237	26.1326	41.7625	35.2489	26.2846	19.5488	23.9571
BVV32_11985	1101.27	988.595	1015.64	1117.67	1959.02	1362.62	-0.516238	0.0102049	0.0934787	BVV32_11985	NC_999999999.1	2288821	2289177	+	357	protein_coding	DUF4889 domain-containing protein&&-- && PF16230:Domain of unknown function (DUF4889)	-	1212	688	1073	1076	2660	1291	454.834	403.204	416.732	461.528	802.943	562.213
Novel00065	104.493	275.887	207.292	112.183	122.254	94.9926	0.825666	0.0104359	0.0952828	-	NC_999999999.1	858304	859399	+	1096	-	PF04472:Cell division protein SepF|PF01168:Alanine racemase, N-terminal domain	Ala_racemase_N	115	192	219	108	166	90	14.0574	36.6518	27.705	15.0892	16.3218	12.7666
BVV32_00300	1208.49	902.38	1124.49	834.099	819.693	819.047	0.390051	0.0104763	0.095341	BVV32_00300	NC_999999999.1	59742	61280	+	1539	protein_coding	transporter&&sp|P46133|ABGT_ECOLI p-aminobenzoyl-glutamate transport protein OS=Escherichia coli (strain K12) OX=83333 GN=abgT PE=1 SV=3 && PF03806:AbgT putative transporter family	-	1330	628	1188	803	1113	776	115.779	85.374	107.029	79.8971	77.9342	78.391
Novel00154	4907.56	10641.8	7619.65	5058.61	5929.34	4160.67	0.612582	0.0108021	0.0979884	-	NC_999999999.1	1700385	1707805	+	7421	-	PF03952:Enolase, N-terminal domain|PF00113:Enolase, C-terminal TIM barrel domain|PF00162:Phosphoglycerate kinase|PF00044:Glyceraldehyde 3-phosphate dehydrogenase, NAD binding domain|PF02800:Glyceraldehyde 3-phosphate dehydrogenase, C-terminal domain|PF04198:Putative sugar-binding domain|PF00121:Triosephosphate isomerase|PF06415:BPG-independent PGAM N-terminus (iPGM_N)|PF01676:Metalloenzyme superf…	Sugar-bind	5401	7406	8050	4870	8051	3942	97.5058	208.798	150.404	100.489	116.912	82.5842
BVV32_00055	351.643	206.915	295.321	434.189	394.749	411.634	-0.531063	0.0109493	0.0989425	BVV32_00055	NC_999999999.1	8182	9915	-	1734	protein_coding	multidrug ABC transporter ATP-binding protein&&sp|Q2LVL0|MSBA_SYNAS ATP-dependent lipid A-core flippase OS=Syntrophus aciditrophicus (strain SB) OX=56780 GN=msbA PE=3 SV=1 && PF00005:ABC transporter|PF00664:ABC transporter transmembrane region	ABC_tran	387	144	312	418	536	390	29.9006	17.3747	24.9477	36.9132	33.311	34.967
BVV32_11470	4647.69	5648.5	4509.32	6895.08	5684.09	6485.88	-0.36511	0.0109779	0.0989425	BVV32_11470	NC_999999999.1	2214273	2216729	-	2457	protein_coding	ATP-dependent Clp protease ATP-binding subunit ClpC&&sp|Q2FJB5|CLPC_STAA3 ATP-dependent Clp protease ATP-binding subunit ClpC OS=Staphylococcus aureus (strain USA300) OX=367830 GN=clpC PE=3 SV=1 && PF07724:AAA domain (Cdc48 subfamily)|PF02861:Clp amino terminal domain, pathogenicity island component|PF10431:C-terminal, D2-small domain, of ClpB protein|PF00004:ATPase family associated with various…	Clp_N	5115	3931	4764	6638	7718	6145	278.907	334.736	268.839	413.701	338.51	388.83
BVV32_08520	32.711	57.4764	32.1824	68.5561	63.3366	94.9926	-0.910747	0.0110761	0.0991471	BVV32_08520	NC_999999999.1	1680443	1680631	+	189	protein_coding	hypothetical protein&&-- && -	-	36	40	34	66	86	90	25.5187	44.2795	24.9426	53.4732	49.0352	74.0327
BVV32_04640	843.217	767.31	780.896	638.818	611.272	641.728	0.33962	0.0110932	0.0991471	BVV32_04640	NC_999999999.1	966375	967859	-	1485	protein_coding	cardiolipin synthase&&sp|Q5HEB2|CLS2_STAAC Cardiolipin synthase 2 OS=Staphylococcus aureus (strain COL) OX=93062 GN=cls2 PE=3 SV=1 && PF13396:Phospholipase_D-nuclease N-terminal|PF13091:PLD-like domain	-	928	534	825	615	830	608	83.7221	75.2349	77.0287	63.4166	60.2314	63.6532
BVV32_14050	11278	12413.5	11000.7	9536.57	9674.3	9243.83	0.28574	0.0111067	0.0991471	BVV32_14050	NC_999999999.1	2682421	2683137	+	717	protein_coding	30S ribosomal protein S1&&sp|Q5HFU7|RS1_STAAC 30S ribosomal protein S1 OS=Staphylococcus aureus (strain COL) OX=93062 GN=rpsA PE=3 SV=1 && PF00575:S1 RNA binding domain	S1	12412	8639	11622	9181	13136	8758	2319.22	2520.86	2247.43	1960.76	1974.31	1899.02
Novel00015	97.2244	103.458	95.6006	79.9821	34.6142	50.6627	0.852662	0.0112793	0.100368	-	NC_999999999.1	269742	270189	+	448	-	PF05345:Putative Ig domain	-	107	72	101	77	47	48	31.9981	33.6248	31.2585	26.3188	11.3055	16.6574
Novel00111	539.732	830.535	726.943	533.907	532.469	410.579	0.502454	0.0113365	0.100558	-	NC_999999999.1	1311928	1315523	-	3596	-	PF00294:pfkB family carbohydrate kinase|PF00359:Phosphoenolpyruvate-dependent sugar phosphotransferase system, EIIA 2|PF02378:Phosphotransferase system, EIIC|PF02302:PTS system, Lactose/Cellobiose specific IIB subunit	PfkB	594	578	768	514	723	389	22.1302	33.6289	29.6119	21.8876	21.6666	16.8179
BVV32_07970	930.446	839.156	862.299	706.335	712.168	668.114	0.335517	0.0114612	0.101343	BVV32_07970	NC_999999999.1	1578981	1579445	-	465	protein_coding	Free methionine-(R)-sulfoxide reductase&&sp|O34553|YTSP_BACSU Protein YtsP OS=Bacillus subtilis (strain 168) OX=224308 GN=ytsP PE=3 SV=2 && PF13185:GAF domain	-	1024	584	911	680	967	633	295.03	262.763	271.638	223.929	224.102	211.638
Novel00056	2899.47	5918.64	4129.76	3221.1	2901.7	2642.9	0.562166	0.0115115	0.101468	-	NC_999999999.1	785042	788128	+	3087	-	PF04055:Radical SAM superfamily|PF13353:4Fe-4S single cluster domain|PF01228:Glycine radical|PF02901:Pyruvate formate lyase-like	Radical_SAM	3191	4119	4363	3101	3940	2504	138.487	279.164	195.963	153.822	137.541	126.107
BVV32_06100	4054.35	4192.91	3729.37	3453.77	2972.4	3217.08	0.312676	0.0117202	0.102984	BVV32_06100	NC_999999999.1	1219428	1220723	+	1296	protein_coding	HD domain-containing protein&&sp|P39651|YWFO_BACSU Uncharacterized protein YwfO OS=Bacillus subtilis (strain 168) OX=224308 GN=ywfO PE=4 SV=2 && PF01966:HD domain	HD	4462	2918	3940	3325	4036	3048	461.257	471.07	421.518	392.863	335.597	365.639
BVV32_01850	227.16	191.109	204.453	172.429	123.727	130.879	0.550846	0.0117937	0.103305	BVV32_01850	NC_999999999.1	377804	378691	-	888	protein_coding	UDP-glucose 4-epimerase&&sp|P33119|GALE_CORDI UDP-glucose 4-epimerase OS=Corynebacterium diphtheriae (strain ATCC 700971 / NCTC 13129 / Biotype gravis) OX=257309 GN=galE PE=3 SV=2 && PF01370:NAD dependent epimerase/dehydratase family	Epimerase	250	133	216	166	168	124	37.7177	31.336	33.7261	28.6252	20.3877	21.7096
Novel00192	202.626	303.188	313.305	167.235	217.259	154.099	0.597783	0.0119148	0.104041	-	NC_999999999.1	2416530	2418529	+	2000	-	PF00004:ATPase family associated with various cellular activities (AAA)|PF17862:AAA+ lid domain|PF01434:Peptidase family M41|PF06480:FtsH Extracellular	AAA	223	211	331	161	295	146	14.938	22.0728	22.9468	12.3268	15.8951	11.3492
BVV32_02330	2039.89	1990.12	1941.35	2643.56	2241.08	2541.58	-0.314039	0.0120581	0.104773	BVV32_02330	NC_999999999.1	481614	483827	-	2214	protein_coding	serine protease&&-- && PF00082:Subtilase family	Peptidase_S8	2245	1385	2051	2545	3043	2408	135.849	130.881	128.444	176.021	148.114	169.092
Novel00141	509.746	1076.25	754.393	552.604	531.733	449.632	0.606231	0.0120734	0.104773	-	NC_999999999.1	1603186	1606098	-	2913	-	PF00365:Phosphofructokinase|PF00391:PEP-utilising enzyme, mobile domain|PF02887:Pyruvate kinase, alpha/beta domain|PF00224:Pyruvate kinase, barrel domain	PK	561	749	797	532	722	426	25.8013	53.7955	37.9352	27.9657	26.7096	22.7359
BVV32_04015	3569.13	3383.93	3343.18	2826.38	2873.71	2801.23	0.276406	0.0121636	0.10523	BVV32_04015	NC_999999999.1	856500	857117	-	618	protein_coding	cell division protein DivIVA&&sp|P71021|DIV4A_BACSU Septum site-determining protein DivIVA OS=Bacillus subtilis (strain 168) OX=224308 GN=divIVA PE=1 SV=1 && PF05103:DivIVA protein	-	3928	2355	3532	2721	3902	2654	851.533	797.273	792.423	674.208	680.409	667.66
BVV32_06165	135.387	166.682	141.981	176.584	217.259	255.424	-0.553569	0.0124302	0.107206	BVV32_06165	NC_999999999.1	1230702	1231418	+	717	protein_coding	hypothetical protein&&-- && -	-	149	116	150	170	295	242	27.8411	33.8488	29.0066	36.3065	44.3378	52.4734
BVV32_11550	1668.26	2060.53	1454.83	2438.93	2000.26	2478.25	-0.417158	0.0125006	0.107482	BVV32_11550	NC_999999999.1	2229584	2230441	-	858	protein_coding	restriction endonuclease&&-- && PF08797:HIRAN domain	-	1836	1434	1537	2348	2716	2348	286.684	349.677	248.377	419.049	341.125	425.455
BVV32_02780	3502.8	4546.39	3487.06	3180.59	2490.75	3069.32	0.400137	0.0130284	0.111364	BVV32_02780	NC_999999999.1	591504	592826	-	1323	protein_coding	amino acid permease&&sp|O34739|STET_BACSU Serine/threonine exchanger SteT OS=Bacillus subtilis (strain 168) OX=224308 GN=steT PE=1 SV=1 && PF13520:Amino acid permease	-	3855	3164	3684	3062	3382	2908	390.376	500.359	386.087	354.405	275.477	341.726
BVV32_06455	1436.56	1426.85	1437.8	1858.29	1624.66	1848.13	-0.308959	0.0130597	0.111364	BVV32_06455	NC_999999999.1	1288226	1289092	+	867	protein_coding	LysR family transcriptional regulator&&sp|O34827|YKUM_BACSU Uncharacterized HTH-type transcriptional regulator YkuM OS=Bacillus subtilis (strain 168) OX=224308 GN=ykuM PE=3 SV=1 && PF03466:LysR substrate binding domain|PF00126:Bacterial regulatory helix-turn-helix protein, lysR family	LysR_substrate	1581	993	1519	1789	2206	1751	244.304	239.627	242.92	315.97	274.194	313.986
Novel00087	59.0615	83.3408	73.8302	38.433	49.3436	32.7197	0.82592	0.0130822	0.111364	-	NC_999999999.1	1108642	1109334	+	693	-	PF00587:tRNA synthetase class II core domain (G, H, P, S and T)	tRNA-synt_2b	65	58	78	37	67	31	12.566	17.5105	15.6058	8.17565	10.4187	6.95459
BVV32_05945	1501.98	1271.67	1380.06	1102.09	1153.32	1056.53	0.327414	0.013111	0.111364	BVV32_05945	NC_999999999.1	1195026	1196510	+	1485	protein_coding	amino acid permease&&sp|O07576|YHDG_BACSU Uncharacterized amino acid permease YhdG OS=Bacillus subtilis (strain 168) OX=224308 GN=yhdG PE=2 SV=1 && PF13520:Amino acid permease	-	1653	885	1458	1061	1566	1001	149.13	124.687	136.131	109.406	113.641	104.797
BVV32_13495	1838.18	1635.2	1991.52	1351.39	1313.87	1599.04	0.35932	0.0133121	0.112591	BVV32_13495	NC_999999999.1	2566163	2566858	-	696	protein_coding	thioredoxin-disulfide reductase&&sp|Q5HHQ4|TRXB_STAAC Thioredoxin reductase OS=Staphylococcus aureus (strain COL) OX=93062 GN=trxB PE=3 SV=1 && PF07992:Pyridine nucleotide-disulphide oxidoreductase	Pyr_redox_2	2023	1138	2104	1301	1784	1515	389.408	342.088	419.142	286.235	276.221	338.412
BVV32_14715	2830.41	3215.81	2775.26	3816.29	3398.82	3728.99	-0.311488	0.0133688	0.112591	BVV32_14715	NC_999999999.1	2791372	2792856	+	1485	protein_coding	chaperonin GroL&&sp|Q2FF95|CH60_STAA3 60 kDa chaperonin OS=Staphylococcus aureus (strain USA300) OX=367830 GN=groL PE=3 SV=1 && PF00118:TCP-1/cpn60 chaperonin family	-	3115	2238	2932	3674	4615	3533	281.028	315.31	273.755	378.85	334.901	369.879
BVV32_03510	467.04	392.277	472.324	620.121	528.787	605.842	-0.393333	0.013376	0.112591	BVV32_03510	NC_999999999.1	735321	736757	-	1437	protein_coding	6-phospho-beta-glucosidase&&sp|P42973|BGLA_BACSU Aryl-phospho-beta-D-glucosidase BglA OS=Bacillus subtilis (strain 168) OX=224308 GN=bglA PE=1 SV=1 && PF00232:Glycosyl hydrolase family 1	Glyco_hydro_1	514	273	499	597	718	574	47.9209	39.7476	48.1469	63.6168	53.8442	62.1009
BVV32_03885	1835.45	1709.92	1859.01	2214.57	2136.51	2250.27	-0.287737	0.013509	0.113371	BVV32_03885	NC_999999999.1	821705	824494	-	2790	protein_coding	type-1 restriction enzyme R protein&&sp|Q6GCT1|HSDR_STAAS Type-1 restriction enzyme R protein OS=Staphylococcus aureus (strain MSSA476) OX=282459 GN=hsdR PE=3 SV=1 && PF04313:Type I restriction enzyme R protein N terminus (HSDR_N)|PF12008:Type I restriction and modification enzyme - subunit R C terminal|PF18766:SWI2/SNF2 ATPase	-	2020	1190	1964	2132	2901	2132	96.9986	89.2375	97.6028	117.014	112.051	118.803
BVV32_07425	684.205	926.808	617.145	984.715	1162.15	910.873	-0.460611	0.0136213	0.113972	BVV32_07425	NC_999999999.1	1469627	1470205	-	579	protein_coding	CDP-diacylglycerol--glycerol-3-phosphate 3-phosphatidyltransferase&&sp|Q5HGE8|PGSA_STAAC CDP-diacylglycerol--glycerol-3-phosphate 3-phosphatidyltransferase OS=Staphylococcus aureus (strain COL) OX=93062 GN=pgsA PE=3 SV=1 && PF01066:CDP-alcohol phosphatidyltransferase	CDP-OH_P_transf	753	645	652	948	1578	863	174.235	233.07	156.133	250.717	293.697	231.726
BVV32_10555	5559.05	6536.51	5328.08	4576.64	4840.83	4573.36	0.316021	0.0137423	0.114642	BVV32_10555	NC_999999999.1	2033701	2035509	+	1809	protein_coding	oligoendopeptidase F&&sp|O31605|PEPF_BACSU Oligoendopeptidase F homolog OS=Bacillus subtilis (strain 168) OX=224308 GN=yjbG PE=3 SV=2 && PF01432:Peptidase family M3|PF08439:Oligopeptidase F	Peptidase_M3	6118	4549	5629	4406	6573	4333	453.095	526.117	431.437	372.958	391.558	372.386
BVV32_05235	1321.16	1684.06	1368.7	1680.66	2495.17	1794.3	-0.450696	0.0140167	0.116584	BVV32_05235	NC_999999999.1	1066234	1066542	+	309	protein_coding	hypothetical protein&&sp|Q7A598|Y1443_STAAN UPF0473 protein SA1443 OS=Staphylococcus aureus (strain N315) OX=158879 GN=SA1443 PE=1 SV=1 && PF06949:Protein of unknown function (DUF1292)	-	1454	1172	1446	1618	3388	1700	630.412	793.549	648.836	801.815	1181.56	855.329
BVV32_07855	5410.04	4144.05	5518.33	3611.66	4346.66	3587.55	0.384729	0.014081	0.116772	BVV32_07855	NC_999999999.1	1554349	1555440	+	1092	protein_coding	bifunctional 3-deoxy-7-phosphoheptulonate synthase/chorismate mutase&&sp|P39912|AROG_BACSU Protein AroA(G) OS=Bacillus subtilis (strain 168) OX=224308 GN=aroA PE=1 SV=1 && PF00793:DAHP synthetase I family|PF01817:Chorismate mutase type II	-	5954	2884	5830	3477	5902	3399	730.474	552.557	740.237	487.569	582.436	483.918
Novel00227	79.0516	122.137	97.4937	161.003	162.76	129.823	-0.616367	0.0143089	0.118036	-	NC_999999999.1	2785842	2786770	-	929	-	PF17961:Bacterial Ig domain|PF10425:C-terminus of bacterial fibrinogen-binding adhesin	-	87	85	103	155	221	123	12.5465	19.1429	15.3726	25.5488	25.6359	20.5841
BVV32_03960	4110.68	4270.5	3904.48	4780.23	7394.18	4652.53	-0.454239	0.0143176	0.118036	BVV32_03960	NC_999999999.1	841088	841567	+	480	protein_coding	hypothetical protein&&-- && PF07274:Protein of unknown function (DUF1440)	-	4524	2972	4125	4602	10040	4408	1262.7	1295.43	1191.54	1468.11	2254.05	1427.72
Novel00063	31.8024	24.4275	45.434	13.5035	16.9389	14.7766	1.17394	0.0144885	0.119094	-	NC_999999999.1	848220	848530	+	311	-	PF01883:Iron-sulfur cluster assembly protein	-	35	17	48	13	23	14	15.0774	11.4365	21.3996	6.40084	7.96964	6.99859
BVV32_03765	177.185	185.362	164.698	264.876	273.968	202.651	-0.496673	0.0146776	0.120296	BVV32_03765	NC_999999999.1	794767	795735	-	969	protein_coding	xylose isomerase&&sp|P54724|YFIH_BACSU Uncharacterized protein YfiH OS=Bacillus subtilis (strain 168) OX=224308 GN=yfiH PE=4 SV=2 && PF07582:AP endonuclease family 2 C terminus|PF01261:Xylose isomerase-like TIM barrel	-	195	129	174	255	372	192	26.9606	27.8529	24.8972	40.2968	41.3705	30.8049
BVV32_13260	381.628	444.005	353.06	294.999	247.455	321.919	0.447301	0.0148818	0.121614	BVV32_13260	NC_999999999.1	2522404	2523504	-	1101	protein_coding	carbamoyl phosphate synthase small subunit&&sp|Q5HGN0|CARA_STAAC Carbamoyl-phosphate synthase small chain OS=Staphylococcus aureus (strain COL) OX=93062 GN=carA PE=3 SV=1 && PF00988:Carbamoyl-phosphate synthase small chain, CPSase domain|PF00117:Glutamine amidotransferase class-I	CPSase_sm_chain	420	309	373	284	336	305	51.107	58.7186	46.9728	39.4989	32.8869	43.0681
Novel00009	271.683	418.141	360.632	298.115	208.422	206.873	0.556318	0.0150071	0.122282	-	NC_999999999.1	210375	212630	+	2256	-	PF13597:Anaerobic ribonucleoside-triphosphate reductase|PF04055:Radical SAM superfamily|PF13353:4Fe-4S single cluster domain	Radical_SAM	299	291	381	287	283	196	17.7562	26.9872	23.4159	19.4804	13.5182	13.507
BVV32_09600	376.177	324.742	371.044	394.717	602.434	488.684	-0.471208	0.0150832	0.122545	BVV32_09600	NC_999999999.1	1863843	1864358	+	516	protein_coding	hypothetical protein&&sp|O32205|YVSG_BACSU Uncharacterized protein YvsG OS=Bacillus subtilis (strain 168) OX=224308 GN=yvsG PE=3 SV=1 && PF04307:LexA-binding, inner membrane-associated putative hydrolase	-	414	226	392	380	818	463	107.49	91.6354	105.332	112.769	170.834	139.5
Novel00187	606.971	1109.3	978.723	565.068	744.573	510.849	0.562747	0.0154546	0.124949	-	NC_999999999.1	2388611	2391137	-	2527	-	PF00889:Elongation factor TS|PF00696:Amino acid kinase family|PF00318:Ribosomal protein S2	AA_kinase	668	772	1034	544	1011	484	35.4152	63.9171	56.7336	32.9646	43.1139	29.7771
BVV32_01210	7803.39	8542.44	8003	6879.5	5846.85	6990.4	0.304511	0.0154682	0.124949	BVV32_01210	NC_999999999.1	237778	239274	-	1497	protein_coding	aureolysin&&sp|P81177|AURE_STAAU Zinc metalloproteinase aureolysin OS=Staphylococcus aureus OX=1280 GN=aur PE=1 SV=2 && PF07504:Fungalysin/Thermolysin Propeptide Motif|PF02868:Thermolysin metallopeptidase, alpha-helical domain|PF03413:Peptidase propeptide and YPEB domain|PF01447:Thermolysin metallopeptidase, catalytic domain	-	8588	5945	8455	6623	7939	6623	768.579	830.873	783.099	677.465	571.499	687.822
BVV32_11340	950.436	793.175	909.626	657.515	756.357	659.671	0.356188	0.0155413	0.125179	BVV32_11340	NC_999999999.1	2185985	2187160	+	1176	protein_coding	N-acetyl-L%2CL-diaminopimelate deacetylase&&sp|O07598|YHAA_BACSU Putative amidohydrolase YhaA OS=Bacillus subtilis (strain 168) OX=224308 GN=yhaA PE=3 SV=3 && PF07687:Peptidase dimerisation domain|PF01546:Peptidase family M20/M25/M40	Peptidase_M20	1046	552	961	633	1027	625	119.163	98.2057	113.303	82.4234	94.1097	82.6258
BVV32_02875	8533.03	8562.55	8189.47	7276.29	7073.81	6770.86	0.259541	0.0156077	0.125353	asnC	NC_999999999.1	611675	612967	-	1293	protein_coding	asparagine--tRNA ligase&&sp|Q2FGY6|SYN_STAA3 Asparagine--tRNA ligase OS=Staphylococcus aureus (strain USA300) OX=367830 GN=asnS PE=3 SV=1 && PF01336:OB-fold nucleic acid binding domain|PF00152:tRNA synthetases class II (D, K and N)	tRNA-synt_2	9391	5959	8652	7005	9605	6415	973.043	964.228	927.776	829.59	800.516	771.331
BVV32_04140	49.9751	61.7872	36.9151	75.8272	81.0119	90.7707	-0.750208	0.0159297	0.127574	BVV32_04140	NC_999999999.1	879816	880748	-	933	protein_coding	carbamate kinase 1&&sp|Q2FHR7|ARCC1_STAA3 Carbamate kinase 1 OS=Staphylococcus aureus (strain USA300) OX=367830 GN=arcC1 PE=3 SV=1 && PF00696:Amino acid kinase family	AA_kinase	55	43	39	73	110	86	7.89768	9.64254	5.79573	11.9811	12.7052	14.3304
BVV32_13480	578.803	754.378	503.56	737.497	1001.6	794.771	-0.468676	0.0160412	0.12777	BVV32_13480	NC_999999999.1	2564522	2565265	-	744	protein_coding	CAAX protease family protein&&sp|A0A0H2XEK8|MROQ_STAA3 Membrane-embedded CAAX protease MroQ OS=Staphylococcus aureus (strain USA300) OX=367830 GN=MroQ PE=1 SV=1 && PF02517:CPBP intramembrane metalloprotease	-	637	525	532	710	1360	753	114.706	147.636	99.1434	146.13	196.987	157.349
BVV32_00690	450.685	435.384	458.126	373.942	332.149	336.696	0.368252	0.0160753	0.12777	BVV32_00690	NC_999999999.1	137377	139482	+	2106	protein_coding	ATP-dependent Clp protease ATP-binding subunit&&sp|Q6G6C6|CLPL_STAAS ATP-dependent Clp protease ATP-binding subunit ClpL OS=Staphylococcus aureus (strain MSSA476) OX=282459 GN=clpL PE=3 SV=1 && PF10431:C-terminal, D2-small domain, of ClpB protein|PF07724:AAA domain (Cdc48 subfamily)|PF00004:ATPase family associated with various cellular activities (AAA)|PF17871:AAA lid domain	AAA	496	303	484	360	451	319	31.5531	30.1016	31.8649	26.1757	23.0775	23.5492
BVV32_10985	1491.99	1247.24	1607.23	1088.59	1202.66	1124.08	0.34884	0.0160909	0.12777	BVV32_10985	NC_999999999.1	2119725	2120321	+	597	protein_coding	recombination protein RecR&&sp|Q2FJG2|RECR_STAA3 Recombination protein RecR OS=Staphylococcus aureus (strain USA300) OX=367830 GN=recR PE=3 SV=1 && PF02132:RecR protein|PF13662:Toprim domain	-	1642	868	1698	1048	1633	1065	368.483	304.194	394.356	268.807	294.77	277.344
BVV32_03430	13.6296	14.3691	11.3585	30.1231	33.1412	25.3314	-1.18263	0.0163749	0.129658	BVV32_03430	NC_999999999.1	719989	720636	-	648	protein_coding	DUF5079 domain-containing protein&&-- && PF16882:Domain of unknown function (DUF5079)	-	15	10	12	29	45	24	3.10124	3.22872	2.56762	6.85294	7.48357	5.7581
BVV32_05650	37.2542	63.2241	45.434	67.5174	72.1743	120.324	-0.845481	0.0165908	0.130997	BVV32_05650	NC_999999999.1	1139023	1139241	-	219	protein_coding	hypothetical protein&&-- && -	-	41	44	48	65	98	114	25.0818	42.0352	30.3894	45.4489	48.2229	80.9289
BVV32_00455	179.002	189.672	144.821	213.978	255.556	245.925	-0.484568	0.0166608	0.13118	BVV32_00455	NC_999999999.1	95109	95525	-	417	protein_coding	hypothetical protein&&-- && -	-	197	132	153	206	347	233	63.292	66.2281	50.8722	75.6459	89.6736	86.8686
BVV32_14665	619.692	998.653	647.434	1096.9	1102.5	941.482	-0.475085	0.0168643	0.131791	BVV32_14665	NC_999999999.1	2780698	2781093	+	396	protein_coding	mobilization protein&&-- && -	-	682	695	684	1056	1497	892	230.732	367.193	239.489	408.341	407.378	350.197
BVV32_10775	169.007	132.196	203.506	219.172	237.88	274.423	-0.526846	0.0168791	0.131791	BVV32_10775	NC_999999999.1	2077753	2078544	+	792	protein_coding	tandem-type lipoprotein&&sp|Q2YVQ6|Y394_STAAB Uncharacterized lipoprotein SAB0394 OS=Staphylococcus aureus (strain bovine RF122 / ET3-1) OX=273036 GN=SAB0394 PE=3 SV=2 && PF04507:Csa1 family	-	186	92	215	211	323	260	31.4634	24.3034	37.639	40.7954	43.949	51.0377
BVV32_00955	2177.1	1764.53	2288.74	1671.31	1556.17	1691.92	0.342326	0.0168795	0.131791	BVV32_00955	NC_999999999.1	188309	189127	-	819	protein_coding	3-methyl-2-oxobutanoate hydroxymethyltransferase&&sp|A6U4X9|PANB_STAA2 3-methyl-2-oxobutanoate hydroxymethyltransferase OS=Staphylococcus aureus (strain JH1) OX=359787 GN=panB PE=3 SV=1 && PF02548:Ketopantoate hydroxymethyltransferase	-	2396	1228	2418	1609	2113	1603	391.942	313.703	409.352	300.834	278.027	304.293
BVV32_09655	850.486	557.521	690.028	541.178	435.991	553.068	0.459638	0.0170491	0.132404	BVV32_09655	NC_999999999.1	1875131	1876213	-	1083	protein_coding	octopine dehydrogenase&&sp|Q04554|VIS_AGRVS Vitopine synthase OS=Agrobacterium vitis (strain S4 / ATCC BAA-846) OX=311402 GN=vis PE=3 SV=1 && PF02317:NAD/NADP octopine/nopaline dehydrogenase, alpha-helical domain	-	936	388	729	521	592	524	115.789	74.9563	93.3306	73.6654	58.9067	75.2222
BVV32_02185	36.3456	31.612	29.3428	56.0913	61.8637	53.8291	-0.820265	0.0170524	0.132404	BVV32_02185	NC_999999999.1	453345	454115	-	771	protein_coding	tandem-type lipoprotein&&sp|Q7A884|Y095_STAAN Uncharacterized lipoprotein SA0095 OS=Staphylococcus aureus (strain N315) OX=158879 GN=SA0095 PE=3 SV=2 && PF04507:Csa1 family	-	40	22	31	54	84	51	6.95063	5.96998	5.57484	10.7249	11.7408	10.2839
BVV32_13100	845.034	1080.56	826.33	1160.26	1462.63	1057.58	-0.422565	0.0172053	0.132872	BVV32_13100	NC_999999999.1	2486654	2487124	+	471	protein_coding	hypothetical protein&&sp|P0A0Q1|Y1055_STAAM Uncharacterized protein SAV1055 OS=Staphylococcus aureus (strain Mu50 / ATCC 700699) OX=158878 GN=SAV1055 PE=4 SV=1 && PF10804:Protein of unknown function (DUF2538)	-	930	752	873	1117	1986	1002	264.533	334.042	256.991	363.15	454.391	330.742
BVV32_13535	84.5034	91.9623	77.6163	92.4469	156.132	151.988	-0.664035	0.0172075	0.132872	BVV32_13535	NC_999999999.1	2576370	2576606	-	237	protein_coding	protein CsbA&&-- && PF09964:Uncharacterized protein conserved in bacteria (DUF2198)	-	93	64	82	89	212	144	52.5718	56.4984	47.9723	57.5037	96.396	94.462
BVV32_03255	433.421	300.314	473.27	257.605	345.405	220.594	0.551645	0.0180682	0.139135	BVV32_03255	NC_999999999.1	689195	690145	-	951	protein_coding	transcriptional regulator&&-- && PF13303:Phosphotransferase system, EIIC	-	477	209	500	248	469	209	67.198	45.9802	72.8978	39.9324	53.1452	34.1671
BVV32_06905	322.567	330.49	291.535	407.182	393.276	421.134	-0.372115	0.0181777	0.139595	BVV32_06905	NC_999999999.1	1374046	1374897	-	852	protein_coding	transcriptional regulator&&sp|A7X215|GLCT_STAA1 Protein GlcT OS=Staphylococcus aureus (strain Mu3 / ATCC 700698) OX=418127 GN=glcT PE=3 SV=1 && PF03123:CAT RNA binding domain|PF00874:PRD domain	PRD	355	230	308	392	534	399	55.8222	56.4798	50.1229	70.4532	67.5419	72.8075
BVV32_03415	1974.47	1909.65	2533.89	2913.63	8917.2	3697.32	-1.27473	0.0186166	0.142575	BVV32_03415	NC_999999999.1	717791	718084	-	294	protein_coding	virulence factor EsxA&&sp|A0A0H2XI99|ESXA_STAA3 Type VII secretion system extracellular protein A OS=Staphylococcus aureus (strain USA300) OX=367830 GN=esxA PE=1 SV=1 && PF06013:Proteins of 100 residues with WXG	-	2173	1329	2677	2805	12108	3503	990.218	945.763	1262.48	1460.96	4438.09	1852.4
BVV32_09710	2205.27	1773.15	2049.26	2338.18	2776.5	2472.97	-0.331442	0.0188926	0.144294	BVV32_09710	NC_999999999.1	1886109	1887032	-	924	protein_coding	transcriptional regulator&&sp|B7JGI9|TAGU_BACC0 Polyisoprenyl-teichoic acid--peptidoglycan teichoic acid transferase TagU OS=Bacillus cereus (strain AH820) OX=405535 GN=tagU PE=3 SV=1 && PF03816:Cell envelope-related transcriptional attenuator domain	-	2427	1234	2165	2251	3770	2343	351.898	279.414	324.871	373.042	439.684	394.224
BVV32_03385	152.651	172.429	146.714	232.675	184.854	244.87	-0.490159	0.0189964	0.144693	BVV32_03385	NC_999999999.1	707776	708168	-	393	protein_coding	protein EsaC&&sp|Q6GCI4|ESXC_STAAS ESAT-6 secretion system extracellular protein C OS=Staphylococcus aureus (strain MSSA476) OX=282459 GN=esxC PE=3 SV=1 && -	-	168	120	155	224	251	232	57.2711	63.8842	54.6845	87.279	68.826	91.778
Novel00222	41.7974	53.1657	58.6855	32.2006	27.9859	23.2204	0.878139	0.0191796	0.145692	-	NC_999999999.1	2706560	2707605	+	1046	-	PF00268:Ribonucleotide reductase, small chain	-	46	37	62	31	38	22	5.89175	7.40073	8.21836	4.5382	3.91492	3.2699
BVV32_01860	202.626	175.303	189.308	159.964	92.059	129.823	0.580367	0.0193282	0.146421	BVV32_01860	NC_999999999.1	379259	380068	-	810	protein_coding	glycosyltransferase WbuB&&sp|Q8KIU8|WBJE_PSEAI Probable glycosyltransferase WbjE OS=Pseudomonas aeruginosa OX=287 GN=wbjE PE=3 SV=2 && PF00534:Glycosyl transferases group 1	Glycos_transf_1	223	122	200	154	125	123	36.884	31.5123	34.235	29.1132	16.6302	23.6082
BVV32_05400	3352.88	3498.88	2977.82	4517.43	3562.32	4288.39	-0.331415	0.0194459	0.146421	BVV32_05400	NC_999999999.1	1094050	1094676	+	627	protein_coding	nucleotide exchange factor GrpE&&sp|Q2FGE2|GRPE_STAA3 Protein GrpE OS=Staphylococcus aureus (strain USA300) OX=367830 GN=grpE PE=3 SV=1 && PF01025:GrpE	-	3690	2435	3146	4349	4837	4063	788.456	812.524	695.691	1062.13	831.342	1007.45
Novel00134	53.6097	76.1563	69.0975	49.859	34.6142	25.3314	0.852152	0.0194576	0.146421	-	NC_999999999.1	1575255	1575749	+	495	-	-	-	59	53	73	48	47	24	15.9685	22.4014	20.4476	14.8488	10.2321	7.53788
BVV32_02910	328.927	379.344	280.176	445.615	380.02	524.57	-0.451765	0.0194844	0.146421	BVV32_02910	NC_999999999.1	620962	621549	-	588	protein_coding	hypothetical protein&&sp|P54392|YPJA_BACSU Uncharacterized protein YpjA OS=Bacillus subtilis (strain 168) OX=224308 GN=ypjA PE=4 SV=1 && PF07187:Protein of unknown function (DUF1405)	-	362	264	296	429	516	497	82.4802	93.9358	69.7974	111.721	94.5679	131.408
BVV32_05460	342.557	406.646	315.198	566.107	342.46	658.615	-0.557992	0.019592	0.146835	BVV32_05460	NC_999999999.1	1105739	1106083	+	345	protein_coding	diacylglycerol kinase&&sp|P19638|UDPK_BACSU Undecaprenol kinase OS=Bacillus subtilis (strain 168) OX=224308 GN=dgkA PE=1 SV=4 && PF01219:Prokaryotic diacylglycerol kinase	-	377	283	333	545	465	624	146.4	171.622	133.829	241.898	145.246	281.196
Novel00007	92.6812	173.866	125.89	91.4081	81.0119	71.7722	0.673772	0.0201741	0.150795	-	NC_999999999.1	199773	200569	+	797	-	PF00501:AMP-binding enzyme|PF13193:AMP-binding enzyme C-terminal domain	AMP-binding	102	121	133	88	110	68	17.1459	31.7638	23.1376	16.9075	14.8732	13.2646
Novel00151	49.0665	93.3992	71.9371	46.7428	43.4519	24.2759	0.889118	0.0202851	0.151221	-	NC_999999999.1	1673505	1673805	+	301	-	PF01597:Glycine cleavage H-protein	-	54	65	76	45	59	23	24.0351	45.1806	35.0084	22.8929	21.1231	11.8797
BVV32_08515	310.755	357.791	311.412	328.238	609.062	469.685	-0.526225	0.0205695	0.152934	BVV32_08515	NC_999999999.1	1680154	1680414	+	261	protein_coding	hypothetical protein&&-- && -	-	342	249	329	316	827	445	175.551	199.601	174.775	185.396	341.457	265.071
BVV32_08145	1614.65	1916.84	1510.68	1992.28	2532.73	1976.9	-0.368551	0.0206587	0.153191	BVV32_08145	NC_999999999.1	1621931	1622860	+	930	protein_coding	glycerophosphodiester phosphodiesterase&&sp|P37965|GLPQ_BACSU Glycerophosphodiester phosphodiesterase OS=Bacillus subtilis (strain 168) OX=224308 GN=glpQ PE=1 SV=1 && PF03009:Glycerophosphoryl diester phosphodiesterase family	-	1777	1334	1596	1918	3439	1873	255.99	300.108	237.944	315.806	398.493	313.111
BVV32_04620	94.4985	97.7099	79.5094	119.454	130.356	148.822	-0.556439	0.0209459	0.154134	BVV32_04620	NC_999999999.1	963496	964137	+	642	protein_coding	thiamine phosphate synthase&&sp|A7X4S8|THIE_STAA1 Thiamine-phosphate synthase OS=Staphylococcus aureus (strain Mu3 / ATCC 700698) OX=418127 GN=thiE PE=3 SV=1 && PF02581:Thiamine monophosphate synthase	-	104	68	84	115	177	141	21.7029	22.1605	18.1413	27.4294	29.7105	34.145
BVV32_08565	475.218	594.881	389.975	389.523	321.838	355.694	0.449877	0.0209526	0.154134	BVV32_08565	NC_999999999.1	1688017	1690854	-	2838	protein_coding	clumping factor A&&sp|Q2G015|CLFA_STAA8 Clumping factor A OS=Staphylococcus aureus (strain NCTC 8325 / PS 47) OX=93061 GN=clfA PE=1 SV=1 && PF10425:C-terminus of bacterial fibrinogen-binding adhesin|PF04650:YSIRK type signal peptide|PF17961:Bacterial Ig domain	YSIRK_signal	523	414	412	375	437	337	24.6892	30.5206	20.1284	20.2336	16.5936	18.4612
BVV32_09435	10.9037	4.31073	17.9843	16.6197	44.9248	29.5532	-1.42752	0.0209618	0.154134	BVV32_09435	NC_999999999.1	1833232	1833405	-	174	protein_coding	hypothetical protein&&-- && -	-	12	3	19	16	61	28	9.23954	3.60725	15.1401	14.0807	37.7791	25.0179
Novel00123	39.0715	34.4859	49.2201	18.6971	13.993	28.4978	1.02747	0.02106	0.154134	-	NC_999999999.1	1481190	1481577	+	388	-	PF03726:Polyribonucleotide nucleotidyltransferase, RNA binding domain	-	43	24	52	18	19	27	14.8476	12.9415	18.5822	7.10387	5.27708	10.8187
BVV32_04130	758.714	1145.22	761.965	1012.76	1268.2	1377.39	-0.459466	0.0210608	0.154134	BVV32_04130	NC_999999999.1	877553	877780	-	228	protein_coding	hypothetical protein&&-- && -	-	835	797	805	975	1722	1305	490.648	731.355	489.538	654.823	813.897	889.854
BVV32_14815	59.9702	28.7382	32.1824	74.7885	78.066	65.4393	-0.83664	0.0212019	0.154463	BVV32_14815	NC_999999999.1	2805808	2806124	-	317	protein_coding	replication protein&&sp|P0A0C4|REPB_BACSP Replication protein OS=Bacillus sp. OX=1409 GN=repB PE=3 SV=1 && PF01446:Replication protein	-	66	20	34	72	106	62	27.8935	13.2	14.8712	34.7798	36.0345	30.4071
BVV32_07780	9605.22	9743.69	9234.45	8360.73	7459.73	8083.87	0.257975	0.0212159	0.154463	BVV32_07780	NC_999999999.1	1537350	1538759	+	1410	protein_coding	dipeptidase PepV&&sp|Q2FFY7|PEPVL_STAA3 Putative dipeptidase SAUSA300_1697 OS=Staphylococcus aureus (strain USA300) OX=367830 GN=SAUSA300_1697 PE=3 SV=1 && PF01546:Peptidase family M20/M25/M40	Peptidase_M20	10571	6781	9756	8049	10129	7659	1004.42	1006.19	959.351	874.132	774.139	844.493
BVV32_02840	618.783	961.293	511.132	968.095	1002.34	972.091	-0.496676	0.0213656	0.15515	BVV32_02840	NC_999999999.1	605406	605756	-	351	protein_coding	hypothetical protein&&-- && PF08807:Bacterial domain of unknown function (DUF1798)	-	681	669	540	932	1361	921	259.931	398.771	213.31	406.596	417.852	407.939
BVV32_05535	220.799	379.344	192.148	356.284	402.85	409.524	-0.569853	0.0214844	0.155609	BVV32_05535	NC_999999999.1	1120783	1121193	+	411	protein_coding	transcriptional repressor&&sp|Q2FY19|FUR_STAA8 Ferric uptake regulation protein OS=Staphylococcus aureus (strain NCTC 8325 / PS 47) OX=93061 GN=fur PE=3 SV=1 && PF01475:Ferric uptake regulator family	FUR	243	264	203	343	547	388	79.2105	134.39	68.4824	127.793	143.422	146.768
BVV32_06095	1284.82	1268.79	1147.21	1017.95	934.583	1050.2	0.301994	0.0216208	0.156193	BVV32_06095	NC_999999999.1	1218912	1219388	+	477	protein_coding	N-acetyltransferase&&-- && PF00583:Acetyltransferase (GNAT) family	Acetyltransf_1	1414	883	1212	980	1269	995	397.145	387.3	352.297	314.602	286.691	324.301
BVV32_12345	160.829	172.429	161.858	216.056	215.786	234.315	-0.42966	0.0218697	0.157586	BVV32_12345	NC_999999999.1	2348718	2349077	-	360	protein_coding	hypothetical protein&&sp|Q02009|YPAA_LACLA Uncharacterized protein YpaA OS=Lactococcus lactis subsp. lactis (strain IL1403) OX=272623 GN=ypaA PE=4 SV=1 && PF06993:Protein of unknown function (DUF1304)	-	177	120	171	208	293	222	65.8702	69.7402	65.8595	88.4738	87.7075	95.8724
BVV32_11115	1123.08	1231.43	1051.61	1449.03	1334.49	1401.67	-0.2982	0.0221236	0.15849	BVV32_11115	NC_999999999.1	2140617	2141222	+	606	protein_coding	molybdenum ABC transporter ATP-binding protein&&sp|Q9CMS0|MODC_PASMU Molybdenum import ATP-binding protein ModC OS=Pasteurella multocida (strain Pm70) OX=272843 GN=modC PE=3 SV=1 && PF00005:ABC transporter	ABC_tran	1236	857	1111	1395	1812	1328	273.253	295.878	254.195	352.497	322.223	340.697
BVV32_00790	10361.2	10421.9	9728.54	12485.5	11441.8	12450.4	-0.253676	0.0221553	0.15849	BVV32_00790	NC_999999999.1	161270	163081	-	1812	protein_coding	O-acetyltransferase OatA&&sp|Q2FV54|OATA_STAA8 O-acetyltransferase OatA OS=Staphylococcus aureus (strain NCTC 8325 / PS 47) OX=93061 GN=oatA PE=1 SV=1 && PF01757:Acyltransferase family	-	11403	7253	10278	12020	15536	11796	843.101	837.46	786.458	1015.78	923.958	1012.09
Novel00201	610.605	1438.35	940.861	655.438	782.133	502.405	0.620966	0.0221815	0.15849	-	NC_999999999.1	2455581	2457659	+	2079	-	PF00381:PTS HPr component phosphorylation site|PF00391:PEP-utilising enzyme, mobile domain|PF02896:PEP-utilising enzyme, PEP-binding domain|PF05524:PEP-utilising enzyme, N-terminal	PTS-HPr	672	1001	994	631	1062	476	43.3045	100.736	66.2914	46.476	55.048	35.5955
BVV32_00150	3018.5	2080.65	2735.5	2010.98	2059.91	2028.62	0.362194	0.0222214	0.15849	BVV32_00150	NC_999999999.1	28811	30211	-	1401	protein_coding	MFS transporter&&sp|Q5HFY7|NORB_STAAC Quinolone resistance protein NorB OS=Staphylococcus aureus (strain COL) OX=93062 GN=norB PE=3 SV=1 && PF07690:Major Facilitator Superfamily	MFS_1	3322	1448	2890	1936	2797	1922	317.673	216.24	286.012	211.603	215.142	213.284
BVV32_03825	4192.46	3508.94	4028.48	5032.64	4710.48	4576.53	-0.287212	0.0224862	0.159971	BVV32_03825	NC_999999999.1	809380	810543	-	1164	protein_coding	peptide ABC transporter permease&&sp|P94312|DPPC_ALKPO Dipeptide transport system permease protein DppC OS=Alkalihalobacillus pseudofirmus (strain ATCC BAA-2126 / JCM 17055 / OF4) OX=398511 GN=dppC PE=3 SV=1 && PF00528:Binding-protein-dependent transport system inner membrane component	BPD_transp_1	4614	2442	4256	4845	6396	4336	531.059	438.932	506.96	637.375	592.143	579.134
BVV32_11260	1257.56	1587.79	1221.04	1880.1	1427.28	2101.45	-0.412114	0.0226578	0.160638	BVV32_11260	NC_999999999.1	2170224	2171096	+	873	protein_coding	DNA-formamidopyrimidine glycosylase&&sp|B8F586|FPG_HAEPS Formamidopyrimidine-DNA glycosylase OS=Haemophilus parasuis serovar 5 (strain SH0165) OX=557723 GN=mutM PE=3 SV=1 && PF06831:Formamidopyrimidine-DNA glycosylase H2TH domain|PF01149:Formamidopyrimidine-DNA glycosylase N-terminal domain	H2TH	1384	1105	1290	1810	1938	1991	212.393	264.821	204.88	317.481	239.227	354.568
BVV32_06110	28098.8	32395.2	28725.6	22922.7	26726.6	23482.2	0.286752	0.0226945	0.160638	BVV32_06110	NC_999999999.1	1221771	1222781	+	1011	protein_coding	zinc-dependent alcohol dehydrogenase&&sp|Q2FJ31|ADH_STAA3 Alcohol dehydrogenase OS=Staphylococcus aureus (strain USA300) OX=367830 GN=adh PE=3 SV=1 && PF08240:Alcohol dehydrogenase GroES-like domain|PF00107:Zinc-binding dehydrogenase	ADH_N	30924	22545	30348	22068	36290	22248	4097.92	4665.56	4162.02	3342.46	3868.18	3421.23
BVV32_10585	1501.98	1593.53	1402.77	1748.18	1873.58	1834.41	-0.279621	0.0230076	0.162069	BVV32_10585	NC_999999999.1	2039062	2039871	+	810	protein_coding	NAD(+) kinase&&sp|A7X0N2|NADK_STAA1 NAD kinase OS=Staphylococcus aureus (strain Mu3 / ATCC 700698) OX=418127 GN=nadK PE=3 SV=1 && PF01513:ATP-NAD kinase	NAD_kinase	1653	1109	1482	1683	2544	1738	273.405	286.452	253.681	318.166	338.457	333.586
BVV32_13835	247.15	307.499	224.33	329.277	366.763	340.918	-0.420383	0.0230123	0.162069	BVV32_13835	NC_999999999.1	2639471	2639821	+	351	protein_coding	hypothetical protein&&-- && -	-	272	214	237	317	498	323	103.82	127.559	93.6195	138.295	152.895	143.067
Novel00008	67.2393	81.9039	116.424	57.1301	60.3907	40.108	0.748803	0.023209	0.163045	-	NC_999999999.1	200621	201186	+	566	-	PF00501:AMP-binding enzyme	AMP-binding	74	57	123	55	82	38	17.516	21.0699	30.131	14.8799	15.6124	10.4378
BVV32_00230	943.167	744.32	926.663	930.701	1685.78	1076.58	-0.498598	0.0233597	0.163693	BVV32_00230	NC_999999999.1	44672	45127	+	456	protein_coding	hypothetical protein&&sp|P33385|Y207_LISMO Uncharacterized lipoprotein Lmo0207 OS=Listeria monocytogenes serovar 1/2a (strain ATCC BAA-679 / EGD-e) OX=169963 GN=lmo0207 PE=3 SV=1 && PF06998:Protein of unknown function (DUF1307)	-	1038	518	979	896	2289	1020	304.966	237.667	297.675	300.883	540.944	347.759
BVV32_09620	285.313	501.482	273.55	497.551	422.735	662.837	-0.582941	0.0235383	0.164533	BVV32_09620	NC_999999999.1	1867910	1868383	+	474	protein_coding	multidrug resistance efflux pump SepA&&sp|A7X534|MDEP_STAA1 Multidrug resistance efflux pump SepA OS=Staphylococcus aureus (strain Mu3 / ATCC 700698) OX=418127 GN=sepA PE=3 SV=1 && PF17080:Multidrug Resistance efflux pump	-	314	349	289	479	574	628	88.7503	154.046	84.5365	154.743	130.498	205.98
BVV32_05825	1.81728	4.31073	2.83962	11.426	9.57414	13.7211	-1.99852	0.0235677	1	BVV32_05825	NC_999999999.1	1172049	1172360	+	312	protein_coding	hypothetical protein&&sp|Q2FJ78|SDRD_STAA3 Serine-aspartate repeat-containing protein D OS=Staphylococcus aureus (strain USA300) OX=367830 GN=sdrD PE=3 SV=1 && PF17210:SdrD B-like domain	-	2	3	3	11	13	13	0.858804	2.01174	1.33319	5.39874	4.49014	6.47786
Novel00195	30.8937	61.7872	36.9151	29.0844	19.1483	12.6657	1.07512	0.0237693	0.165734	-	NC_999999999.1	2433969	2434399	+	431	-	PF09182:Bacterial purine repressor, N-terminal	-	34	43	39	28	26	12	10.5687	20.8735	12.5462	9.94798	6.50081	4.32859
BVV32_07505	69.0566	86.2147	68.1509	103.873	123.727	104.492	-0.585045	0.0239539	0.166607	BVV32_07505	NC_999999999.1	1484660	1485103	+	444	protein_coding	hypothetical protein&&-- && PF07252:Protein of unknown function (DUF1433)	-	76	60	72	100	168	99	22.9324	28.2731	22.484	34.4882	40.7754	34.6653
BVV32_03195	489.756	320.431	430.676	273.186	341.723	290.255	0.457466	0.0240334	0.166685	BVV32_03195	NC_999999999.1	673868	675067	+	1200	protein_coding	NADH-dependent flavin oxidoreductase&&sp|P0DN73|OYE_STRPG Uncharacterized oxidoreductase SpyM50865 OS=Streptococcus pyogenes serotype M5 (strain Manfredo) OX=160491 GN=SpyM50865 PE=1 SV=1 && PF00724:NADH:flavin oxidoreductase / NADH oxidase family	Oxidored_FMN	539	223	455	263	464	275	60.1764	38.8802	52.5721	33.5605	41.6685	35.6282
BVV32_04065	2455.14	2204.22	2222.48	3041.4	2493.69	2963.77	-0.303643	0.0240877	0.166685	BVV32_04065	NC_999999999.1	866038	867003	-	966	protein_coding	phospho-N-acetylmuramoyl-pentapeptide-transferase&&sp|A7X1C2|MRAY_STAA1 Phospho-N-acetylmuramoyl-pentapeptide-transferase OS=Staphylococcus aureus (strain Mu3 / ATCC 700698) OX=418127 GN=mraY PE=3 SV=1 && PF00953:Glycosyl transferase family 4	Glycos_transf_4	2702	1534	2348	2928	3386	2808	374.737	332.241	337.012	464.139	377.73	451.921
Novel00135	512.472	803.233	751.553	460.157	605.38	398.969	0.493307	0.0241681	0.166685	-	NC_999999999.1	1578167	1578907	+	741	-	PF00163:Ribosomal protein S4/S9 N-terminal domain|PF01479:S4 domain	S4	564	559	794	443	822	378	101.972	157.833	148.569	91.546	119.543	79.3079
BVV32_07910	1570.13	1616.52	1402.77	1209.08	1345.53	1162.08	0.302843	0.0242029	0.166685	BVV32_07910	NC_999999999.1	1567385	1568647	+	1263	protein_coding	tyrosine--tRNA ligase&&sp|A7X3G2|SYY_STAA1 Tyrosine--tRNA ligase OS=Staphylococcus aureus (strain Mu3 / ATCC 700698) OX=418127 GN=tyrS PE=3 SV=1 && PF00579:tRNA synthetases class I (W and Y)|PF01479:S4 domain	S4	1728	1125	1482	1164	1827	1101	183.298	186.361	162.693	141.125	155.886	135.527
Novel00114	89.9553	136.507	105.066	64.4012	87.6402	52.7737	0.677038	0.0244799	0.168097	-	NC_999999999.1	1387682	1388997	+	1316	-	PF02028:BCCT, betaine/carnitine/choline family transporter	-	99	95	111	62	119	50	10.0785	15.1033	11.6948	7.21423	9.74457	5.90686
BVV32_09920	1543.78	1294.66	1429.28	949.398	1310.18	1054.42	0.364418	0.0245343	0.168097	BVV32_09920	NC_999999999.1	1924764	1925684	-	921	protein_coding	esterase&&-- && PF07859:alpha/beta hydrolase fold	Abhydrolase_3	1699	901	1510	914	1779	999	247.145	204.677	227.322	151.964	208.155	168.635
Novel00207	73.5998	79.0301	70.044	52.9752	44.1883	42.2189	0.674792	0.0245879	0.168097	-	NC_999999999.1	2502024	2502456	+	433	-	-	-	81	55	74	51	60	40	25.062	26.5754	23.6957	18.0358	14.9326	14.362
BVV32_00440	166.281	166.682	163.752	216.056	231.252	215.316	-0.417467	0.0248696	0.169302	BVV32_00440	NC_999999999.1	92423	93103	-	681	protein_coding	GntR family transcriptional regulator&&sp|P10585|GNTR_BACSU Gluconate operon transcriptional repressor OS=Bacillus subtilis (strain 168) OX=224308 GN=gntR PE=4 SV=2 && PF00392:Bacterial regulatory proteins, gntR family|PF07729:FCD domain	FCD	183	116	173	208	314	204	36.0017	35.6382	35.2228	46.7703	49.6883	46.5721
BVV32_06415	5785.3	5546.48	5786.2	4023	5486.72	3896.81	0.352215	0.0248849	0.169302	BVV32_06415	NC_999999999.1	1280580	1281377	-	798	protein_coding	peptidase M23&&sp|Q2G0D4|SSAAL_STAA8 Probable autolysin SsaALP OS=Staphylococcus aureus (strain NCTC 8325 / PS 47) OX=93061 GN=SAOUHSC_00671 PE=1 SV=1 && PF05257:CHAP domain|PF01476:LysM domain	LysM	6367	3860	6113	3873	7450	3692	1068.93	1012.02	1062.13	743.188	1006.06	719.286
BVV32_04700	1981.74	2156.8	1865.63	1728.44	1302.82	1699.31	0.344377	0.0251102	0.170276	BVV32_04700	NC_999999999.1	980753	982780	+	2028	protein_coding	potassium-transporting ATPase subunit B&&sp|P63683|KDPB2_STAAM Potassium-transporting ATPase ATP-binding subunit 2 OS=Staphylococcus aureus (strain Mu50 / ATCC 700699) OX=158878 GN=kdpB2 PE=3 SV=1 && PF00702:haloacid dehalogenase-like hydrolase|PF00122:E1-E2 ATPase	E1-E2_ATPase	2181	1501	1971	1664	1769	1610	144.081	154.852	134.755	125.643	94.0007	123.424
Novel00190	20.8987	43.1073	67.2044	27.0069	15.4659	16.8876	1.15141	0.0251496	0.170276	-	NC_999999999.1	2411695	2411982	+	288	-	-	-	23	30	71	26	21	16	10.6993	21.7938	34.1815	13.824	7.85775	8.63715
BVV32_10285	302.577	225.595	274.497	294.999	481.653	356.75	-0.496911	0.0256115	0.172738	BVV32_10285	NC_999999999.1	1978861	1979355	-	495	protein_coding	hypothetical protein&&-- && -	-	333	157	290	284	654	338	90.1275	66.3589	81.2303	87.8551	142.378	106.158
BVV32_09690	1327.52	958.42	1271.2	929.662	913.225	943.593	0.354608	0.0256365	0.172738	BVV32_09690	NC_999999999.1	1880820	1881458	-	639	protein_coding	N-acetylmuramoyl-L-alanine amidase&&sp|O33635|ATL_STAEP Bifunctional autolysin OS=Staphylococcus epidermidis OX=1282 GN=atl PE=1 SV=1 && PF01832:Mannosyl-glycoprotein endo-beta-N-acetylglucosaminidase	-	1461	667	1343	895	1240	894	306.315	218.388	291.407	214.475	209.118	217.51
BVV32_00985	2863.12	2059.09	3175.64	2069.15	2127.67	2032.84	0.37931	0.0258705	0.173897	BVV32_00985	NC_999999999.1	194401	195639	-	1239	protein_coding	aspartate aminotransferase family protein&&sp|M1GRN3|ILE2E_LACBU Isoleucine 2-epimerase OS=Lactobacillus buchneri OX=1581 PE=1 SV=1 && PF00202:Aminotransferase class-III	Aminotran_3	3151	1433	3355	1992	2889	1926	340.718	241.98	375.445	246.191	251.274	241.673
BVV32_04540	91.7725	110.642	99.3868	109.067	245.982	132.99	-0.703432	0.0259476	0.173998	BVV32_04540	NC_999999999.1	949949	950224	-	276	protein_coding	hypothetical protein&&sp|Q6GAB7|Y1032_STAAS UPF0223 protein SAS1032 OS=Staphylococcus aureus (strain MSSA476) OX=282459 GN=SAS1032 PE=3 SV=1 && PF05256:Uncharacterised protein family (UPF0223)	-	101	77	105	105	334	126	49.0265	58.3696	52.7479	58.2551	130.409	70.9748
BVV32_06400	496.117	630.804	490.308	737.497	620.846	727.221	-0.369496	0.026262	0.175686	BVV32_06400	NC_999999999.1	1275737	1277626	+	1890	protein_coding	ABC transporter permease&&sp|O34741|BCEB_BACSU Bacitracin export permease protein BceB OS=Bacillus subtilis (strain 168) OX=224308 GN=bceB PE=2 SV=1 && -	-	546	439	518	710	843	689	38.7034	48.5968	38.0008	57.5242	48.0659	56.6762
BVV32_11560	23.6246	12.9322	17.9843	33.2393	54.4989	27.4423	-1.06903	0.0264038	0.176214	BVV32_11560	NC_999999999.1	2231333	2231575	+	243	protein_coding	transcriptional regulator&&-- && PF05339:Protein of unknown function (DUF739)	-	26	9	19	32	74	26	14.3346	7.74892	10.8411	20.165	32.8168	16.6345
BVV32_04385	39.9801	64.661	84.2421	18.6971	41.2424	37.997	0.937375	0.0271668	0.180594	BVV32_04385	NC_999999999.1	921730	921954	+	225	protein_coding	hypothetical protein&&-- && -	-	44	45	89	18	56	36	26.1992	41.8441	54.8444	12.2502	26.8211	24.875
Novel00132	45.4319	54.6026	62.4717	33.2393	31.6683	29.5532	0.781188	0.0272129	0.180594	-	NC_999999999.1	1554989	1555286	-	298	-	PF00793:DAHP synthetase I family	-	50	38	66	32	43	28	22.4788	26.6792	30.7081	16.4433	15.5498	14.6078
BVV32_06470	938.624	1025.95	904.893	1250.63	1100.29	1166.3	-0.294432	0.0272533	0.180594	BVV32_06470	NC_999999999.1	1289431	1290651	+	1221	protein_coding	MFS transporter&&sp|P31436|SETC_ECOLI Sugar efflux transporter C OS=Escherichia coli (strain K12) OX=83333 GN=setC PE=1 SV=1 && PF07690:Major Facilitator Superfamily	MFS_1	1033	714	956	1204	1494	1105	113.345	122.345	108.559	150.996	131.858	140.699
Novel00168	1286.63	1801.89	1892.13	1395.01	1231.38	1196.91	0.381002	0.0277221	0.183245	-	NC_999999999.1	2106242	2112427	-	6186	-	PF14691:Dihydroprymidine dehydrogenase domain II, 4Fe-4S cluster|PF07992:Pyridine nucleotide-disulphide oxidoreductase|PF00310:Glutamine amidotransferases class-II|PF01645:Conserved region in glutamate synthase|PF01493:GXGXG motif|PF04898:Glutamate synthase central domain	GATase_2	1416	1254	1999	1343	1672	1134	30.667	42.4124	44.8051	33.2445	29.1271	28.5001
Novel00148	22.716	56.0395	39.7547	10.3873	21.3577	22.1649	1.11344	0.0277842	0.183245	-	NC_999999999.1	1646113	1646539	+	427	-	PF04914:DltD protein	-	25	39	42	10	29	21	7.84387	19.1092	13.6379	3.58613	7.31883	7.646
BVV32_08130	14306.5	17408.2	13774.1	12893.7	12123.8	12130.6	0.292054	0.0279231	0.183728	BVV32_08130	NC_999999999.1	1617433	1618764	-	1332	protein_coding	glucose-6-phosphate isomerase&&sp|A7X0H6|G6PI_STAA1 Glucose-6-phosphate isomerase OS=Staphylococcus aureus (strain Mu3 / ATCC 700698) OX=418127 GN=pgi PE=3 SV=1 && PF00342:Phosphoglucose isomerase	-	15745	12115	14552	12413	16462	11493	1583.64	1902.93	1514.76	1427.01	1331.83	1341.44
BVV32_00330	53543.4	59853.1	51703.8	30471.1	57078.8	28606.5	0.507216	0.028244	0.185191	BVV32_00330	NC_999999999.1	64462	64653	-	192	protein_coding	hypothetical protein&&-- && -	-	58927	41654	54624	29335	77503	27103	41118	45390	39446.4	23395.9	43499.9	21946.2
BVV32_14695	710.556	712.708	627.556	829.944	897.759	804.27	-0.305831	0.0283315	0.185191	BVV32_14695	NC_999999999.1	2784325	2784891	+	567	protein_coding	FMN-dependent NADH-azoreductase&&sp|Q2FJ80|AZO1_STAA3 FMN-dependent NADPH-azoreductase OS=Staphylococcus aureus (strain USA300) OX=367830 GN=azo1 PE=3 SV=1 && PF03358:NADPH-dependent FMN reductase	FMN_red	782	496	663	799	1219	762	184.775	183.022	162.127	215.783	231.682	208.937
Novel00107	20.8987	30.1751	33.1289	15.5809	12.52	10.5547	1.11971	0.0283435	0.185191	-	NC_999999999.1	1258809	1258935	-	127	-	-	-	23	21	35	15	17	10	24.2629	34.5956	38.2111	18.086	14.425	12.2416
BVV32_12915	515.198	393.714	494.094	371.865	347.615	370.471	0.369161	0.028436	0.185363	BVV32_12915	NC_999999999.1	2451731	2452393	-	663	protein_coding	potassium transporter Trk&&sp|P39760|KTRC_BACSU Ktr system potassium uptake protein C OS=Bacillus subtilis (strain 168) OX=224308 GN=ktrC PE=1 SV=1 && PF02080:TrkA-C domain|PF02254:TrkA-N domain	TrkA_C	567	274	522	358	472	351	114.575	86.4653	109.165	82.6844	76.7185	82.307
Novel00039	379.811	729.951	538.582	373.942	430.1	354.639	0.503404	0.028816	0.187404	-	NC_999999999.1	606691	609503	-	2813	-	PF00905:Penicillin binding protein transpeptidase domain|PF00912:Transglycosylase|PF03838:Recombination protein U	-	418	508	569	360	584	336	19.9079	37.7832	28.0458	19.5969	22.3725	18.57
Novel00143	154.469	353.48	288.695	155.809	185.591	176.264	0.615134	0.0289817	0.187773	-	NC_999999999.1	1617440	1618745	+	1306	-	PF00342:Phosphoglucose isomerase	-	170	246	305	150	252	167	17.4391	39.4091	32.3804	17.5874	20.7936	19.88
BVV32_09650	348.917	324.742	382.402	290.844	268.812	261.757	0.365429	0.0290067	0.187773	BVV32_09650	NC_999999999.1	1873636	1875036	-	1401	protein_coding	Na+/H+ antiporter NhaC&&sp|Q57007|Y1107_HAEIN Uncharacterized Na(+)/H(+) antiporter HI_1107 OS=Haemophilus influenzae (strain ATCC 51907 / DSM 11121 / KW20 / Rd) OX=71421 GN=HI_1107 PE=3 SV=1 && PF03553:Na+/H+ antiporter family	-	384	226	404	280	365	248	36.7208	33.7501	39.9823	30.6037	28.0754	27.5205
BVV32_05360	762.348	758.689	764.805	437.305	734.999	519.293	0.431585	0.0294601	0.190086	BVV32_05360	NC_999999999.1	1085145	1085606	+	462	protein_coding	ComE operon protein 2&&sp|P32393|COMEB_BACSU ComE operon protein 2 OS=Bacillus subtilis (strain 168) OX=224308 GN=comEB PE=3 SV=1 && PF00383:Cytidine and deoxycytidylate deaminase zinc-binding region	-	839	528	808	421	998	492	243.298	239.109	242.49	139.539	232.788	165.564
BVV32_06200	236.246	191.109	232.849	192.165	117.099	156.21	0.513627	0.0295492	0.190086	BVV32_06200	NC_999999999.1	1236253	1238655	+	2403	protein_coding	cation:proton antiporter&&sp|A7WZ76|MNHA2_STAA1 Putative antiporter subunit mnhA2 OS=Staphylococcus aureus (strain Mu3 / ATCC 700698) OX=418127 GN=mnhA2 PE=3 SV=1 && PF00662:NADH-Ubiquinone oxidoreductase (complex I), chain 5 N-terminus|PF13244:Domain of unknown function (DUF4040)|PF00361:Proton-conducting membrane transporter	-	260	133	246	185	159	148	14.4957	11.5798	14.194	11.7889	7.13041	9.57527
BVV32_01910	327.11	196.857	246.101	220.21	145.821	165.709	0.542636	0.0295674	0.190086	BVV32_01910	NC_999999999.1	389684	390448	-	765	protein_coding	capsular biosynthesis protein&&sp|P39852|CAPC_STAAU Putative tyrosine-protein phosphatase CapC OS=Staphylococcus aureus OX=1280 GN=capC PE=3 SV=1 && -	-	360	137	260	212	198	157	63.0463	37.4683	47.1234	42.4354	27.8917	31.9066
BVV32_09375	1051.3	890.885	1115.97	861.106	765.931	830.657	0.318016	0.0299279	0.191529	BVV32_09375	NC_999999999.1	1822122	1822931	+	810	protein_coding	energy-coupling factor transporter ATPase&&sp|Q2YYM4|ECFA1_STAAB Energy-coupling factor transporter ATP-binding protein EcfA1 OS=Staphylococcus aureus (strain bovine RF122 / ET3-1) OX=273036 GN=ecfA1 PE=3 SV=2 && PF00005:ABC transporter	ABC_tran	1157	620	1179	829	1040	787	191.367	160.144	201.815	156.72	138.363	151.054
BVV32_09285	12760	12630.4	11728.6	10832.9	9176.44	10807	0.268573	0.0299937	0.191529	BVV32_09285	NC_999999999.1	1812817	1813185	+	369	protein_coding	50S ribosomal protein L14&&sp|A7X5E9|RL14_STAA1 50S ribosomal protein L14 OS=Staphylococcus aureus (strain Mu3 / ATCC 700698) OX=418127 GN=rplN PE=3 SV=1 && PF00238:Ribosomal protein L14p/L23e	-	14043	8790	12391	10429	12460	10239	5098.61	4983.88	4655.91	4327.83	3638.84	4313.94
BVV32_00265	129.935	113.516	88.9748	81.0208	68.4919	72.8276	0.582702	0.0300343	0.191529	BVV32_00265	NC_999999999.1	51672	52607	-	936	protein_coding	peptide ABC transporter permease&&sp|Q2FVE8|CNTB_STAA8 Metal-staphylopine import system permease protein CntB OS=Staphylococcus aureus (strain NCTC 8325 / PS 47) OX=93061 GN=cntB PE=1 SV=1 && PF00528:Binding-protein-dependent transport system inner membrane component	BPD_transp_1	143	79	94	78	93	69	20.4682	17.6586	13.9244	12.7607	10.7073	11.4608
Novel00066	764.165	1561.92	1031.73	765.543	890.395	698.723	0.509116	0.0300652	0.191529	-	NC_999999999.1	860607	863949	+	3343	-	PF12327:FtsZ family, C-terminal domain|PF00091:Tubulin/FtsZ family, GTPase domain|PF02491:SHS2 domain inserted in FTSA|PF14450:Cell division protein FtsA|PF03799:Cell division protein FtsQ/DivIB, C-terminal	Tubulin	841	1087	1090	737	1209	662	33.7037	68.0296	45.208	33.7587	38.9728	30.7868
BVV32_01985	99.0416	96.273	123.05	139.19	153.186	157.265	-0.493996	0.0305628	0.194257	BVV32_01985	NC_999999999.1	407601	408308	-	708	protein_coding	purine-nucleoside phosphorylase&&sp|A6TVU0|DEOD_ALKMQ Purine nucleoside phosphorylase DeoD-type OS=Alkaliphilus metalliredigens (strain QYMF) OX=293826 GN=deoD PE=3 SV=1 && PF01048:Phosphorylase superfamily	-	109	67	130	134	208	149	20.6258	19.7991	25.4586	28.9818	31.6593	32.7187
BVV32_14270	831.405	658.105	852.833	628.431	628.211	605.842	0.333356	0.0309278	0.196133	BVV32_14270	NC_999999999.1	2719489	2720466	-	978	protein_coding	glycine/betaine ABC transporter ATP-binding protein&&sp|Q45460|OPUBA_BACSU Choline transport ATP-binding protein OpuBA OS=Bacillus subtilis (strain 168) OX=224308 GN=opuBA PE=2 SV=2 && PF00005:ABC transporter	ABC_tran	915	458	901	605	853	574	125.343	97.9786	127.735	94.7263	93.99	91.2464
Novel00024	180.819	347.732	280.176	231.636	136.247	163.598	0.604027	0.0311807	0.197067	-	NC_999999999.1	351949	354994	-	3046	-	PF09648:YycI protein|PF00512:His Kinase A (phospho-acceptor) domain|PF02518:Histidine kinase-, DNA gyrase B-, and HSP90-like ATPase|PF13426:PAS domain|PF07435:YycH protein	HATPase_c	199	242	296	223	185	155	8.75269	16.6223	13.4737	11.2106	6.54505	7.91124
BVV32_09965	538.823	477.054	425.943	360.439	401.377	365.194	0.354423	0.0312158	0.197067	BVV32_09965	NC_999999999.1	1933368	1933823	-	456	protein_coding	transcriptional regulator&&sp|Q9F4G3|TCAR_STAAC HTH-type transcriptional regulator TcaR OS=Staphylococcus aureus (strain COL) OX=93062 GN=tcaR PE=3 SV=1 && PF12802:MarR family	-	593	332	450	347	545	346	174.224	152.327	136.827	116.525	128.796	117.965
BVV32_13805	283.495	176.74	269.764	170.352	177.49	177.319	0.482395	0.0312888	0.197084	BVV32_13805	NC_999999999.1	2635012	2635425	+	414	protein_coding	hypothetical protein&&-- && PF04134:Protein of unknown function, DUF393	-	312	123	285	164	241	168	100.965	62.1598	95.4486	60.6593	62.7319	63.0887
BVV32_03380	111.763	120.701	117.371	144.383	165.706	170.987	-0.462603	0.0314065	0.197136	BVV32_03380	NC_999999999.1	707446	707760	-	315	protein_coding	virulence factor EsxB&&sp|Q6GCI3|ESXB_STAAS Type VII secretion system extracellular protein B OS=Staphylococcus aureus (strain MSSA476) OX=282459 GN=esxB PE=3 SV=1 && PF06013:Proteins of 100 residues with WXG	-	123	84	124	139	225	162	52.3134	55.7922	54.5803	67.5707	76.9739	79.9553
BVV32_01390	104.493	93.3992	79.5094	126.725	145.821	124.546	-0.520361	0.0314376	0.197136	BVV32_01390	NC_999999999.1	286916	287119	-	204	protein_coding	hypothetical protein&&-- && -	-	115	65	84	122	198	118	75.5242	66.6635	57.0918	91.5764	104.594	89.928
BVV32_05285	149.017	159.497	194.041	119.454	112.68	129.823	0.47736	0.0315141	0.197174	BVV32_05285	NC_999999999.1	1074684	1075436	+	753	protein_coding	lactam utilization protein LamB&&sp|Q2FGC1|PXPA_STAA3 5-oxoprolinase subunit A OS=Staphylococcus aureus (strain USA300) OX=367830 GN=pxpA PE=3 SV=1 && PF03746:LamB/YcsF family	-	164	111	205	115	153	123	29.1788	30.8413	37.7471	23.3861	21.8962	25.3953
BVV32_08590	138.113	146.565	137.248	140.228	259.975	214.261	-0.548012	0.031744	0.19817	BVV32_08590	NC_999999999.1	1693824	1693970	+	147	protein_coding	hypothetical protein&&-- && -	-	152	102	145	135	353	203	138.53	145.174	136.765	140.628	258.779	214.695
BVV32_07665	4648.6	3649.75	4485.66	3503.63	3540.96	3420.79	0.289298	0.0319075	0.198748	BVV32_07665	NC_999999999.1	1508152	1509006	+	855	protein_coding	autolysin&&sp|Q6GI31|ATL_STAAR Bifunctional autolysin OS=Staphylococcus aureus (strain MRSA252) OX=282458 GN=atl PE=3 SV=1 && PF01832:Mannosyl-glycoprotein endo-beta-N-acetylglucosaminidase	-	5116	2540	4739	3373	4808	3241	801.647	621.545	768.503	604.094	605.996	589.326
BVV32_11330	3774.49	3110.91	3771.02	2778.6	3159.47	2755.84	0.293932	0.0320642	0.199282	BVV32_11330	NC_999999999.1	2183484	2184362	-	879	protein_coding	Molecular chaperone Hsp31 and glyoxalase 3&&sp|A7WYY0|HCHA_STAA1 Protein/nucleic acid deglycase HchA OS=Staphylococcus aureus (strain Mu3 / ATCC 700698) OX=418127 GN=hchA PE=3 SV=1 && PF01965:DJ-1/PfpI family	DJ-1_PfpI	4154	2165	3984	2675	4290	2611	633.135	515.316	628.428	466.003	525.944	461.807
Novel00052	25.4419	47.4181	39.7547	23.8908	16.9389	15.8321	0.983057	0.0322216	0.199817	-	NC_999999999.1	744739	745301	+	563	-	PF04464:CDP-Glycerol:Poly(glycerophosphate) glycerophosphotransferase|PF00535:Glycosyl transferase family 2	Glycos_transf_2	28	33	42	23	23	15	6.66297	12.2634	10.3435	6.25567	4.40241	4.14215
BVV32_10475	5298.27	5825.24	5258.03	4719.98	4596.32	4546.98	0.240492	0.032504	0.201123	BVV32_10475	NC_999999999.1	2016328	2017572	+	1245	protein_coding	beta-ketoacyl-[acyl-carrier-protein] synthase II&&sp|Q5HHA1|FABF_STAAC 3-oxoacyl-[acyl-carrier-protein] synthase 2 OS=Staphylococcus aureus (strain COL) OX=93062 GN=fabF PE=1 SV=1 && PF00109:Beta-ketoacyl synthase, N-terminal domain|PF02801:Beta-ketoacyl synthase, C-terminal domain	ketoacyl-synt	5831	4054	5555	4544	6241	4308	627.469	681.27	618.642	558.886	540.202	537.959
BVV32_03660	188.088	219.847	179.843	180.739	438.201	278.645	-0.617066	0.0327438	0.201784	BVV32_03660	NC_999999999.1	767189	767362	+	174	protein_coding	hypothetical protein&&-- && -	-	207	153	190	174	595	264	159.382	183.97	151.401	153.128	368.501	235.884
BVV32_03760	231.703	208.352	166.591	265.915	277.65	265.979	-0.417575	0.0327548	0.201784	BVV32_03760	NC_999999999.1	793837	794409	+	573	protein_coding	hypothetical protein&&sp|P43984|Y318_HAEIN Uncharacterized protein HI_0318 OS=Haemophilus influenzae (strain ATCC 51907 / DSM 11121 / KW20 / Rd) OX=71421 GN=HI_0318 PE=4 SV=1 && PF04140:Isoprenylcysteine carboxyl methyltransferase (ICMT) family	ICMT	255	145	176	256	377	252	59.6217	52.9442	42.5876	68.4131	70.9019	68.3737
BVV32_11545	369.816	448.316	312.358	574.417	415.37	522.459	-0.421981	0.0329762	0.202538	BVV32_11545	NC_999999999.1	2229357	2229539	-	183	protein_coding	hypothetical protein&&-- && -	-	407	312	330	553	564	495	297.963	356.704	250.028	462.73	332.123	420.53
Novel00075	338.014	761.563	541.421	411.337	372.655	335.64	0.547683	0.0331031	0.202538	-	NC_999999999.1	931434	934926	+	3493	-	PF00289:Biotin carboxylase, N-terminal domain|PF00682:HMGL-like|PF02785:Biotin carboxylase C-terminal domain|PF00364:Biotin-requiring enzyme|PF02786:Carbamoyl-phosphate synthase L chain, ATP binding domain|PF02436:Conserved carboxylase domain	CPSase_L_D2	372	530	572	396	506	318	14.268	31.7455	22.705	17.36	15.6107	14.1537
BVV32_01745	639.682	603.503	674.883	435.227	578.867	492.906	0.346709	0.0331395	0.202538	BVV32_01745	NC_999999999.1	355457	356257	+	801	protein_coding	MBL fold metallo-hydrolase&&sp|C0SP91|YYCJ_BACSU Putative metallo-hydrolase YycJ OS=Bacillus subtilis (strain 168) OX=224308 GN=yycJ PE=2 SV=1 && PF00753:Metallo-beta-lactamase superfamily	Lactamase_B	704	420	713	419	786	467	117.749	109.704	123.419	80.1006	105.745	90.6415
BVV32_14870	57.2443	58.9133	71.9371	105.95	86.9037	90.7707	-0.586893	0.0331663	0.202538	BVV32_14870	NC_999999999.1	2812292	2812783	-	492	protein_coding	hypothetical protein&&sp|Q2G178|ESSG_STAA8 Type VII secretion system protein EsaG OS=Staphylococcus aureus (strain NCTC 8325 / PS 47) OX=93061 GN=essG PE=1 SV=1 && PF04634:Protein of unknown function, DUF600	-	63	41	76	102	118	86	17.1551	17.4351	21.4177	31.746	25.8457	27.1754
BVV32_14725	458.863	511.54	389.028	501.706	592.124	674.447	-0.382077	0.0333481	0.203206	BVV32_14725	NC_999999999.1	2794106	2794738	-	633	protein_coding	transcriptional regulator&&-- && PF13443:Cro/C1-type HTH DNA-binding domain	-	505	356	411	483	804	639	106.882	117.666	90.025	116.842	136.875	156.942
BVV32_03145	31.8024	38.7966	36.9151	59.2075	61.8637	53.8291	-0.710829	0.0336561	0.204603	BVV32_03145	NC_999999999.1	665940	666383	+	444	protein_coding	PTS ascorbate transporter subunit IIA&&-- && PF00359:Phosphoenolpyruvate-dependent sugar phosphotransferase system, EIIA 2	PTS_EIIA_2	35	27	39	57	84	51	10.561	12.7229	12.1789	19.6583	20.3877	17.8579
Novel00001	149.925	192.546	174.163	101.795	158.341	69.6612	0.635517	0.0337234	0.204603	-	NC_999999999.1	23144	24619	+	1476	-	PF13520:Amino acid permease	-	165	134	184	98	215	66	14.9767	18.9943	17.2845	10.167	15.6972	6.95185
BVV32_08300	2077.15	2567.76	1995.31	2882.47	2585.75	2715.73	-0.302565	0.0339265	0.205391	BVV32_08300	NC_999999999.1	1649947	1650906	-	960	protein_coding	D-glycerate dehydrogenase&&sp|B6YWH0|GYAR_THEON Glyoxylate reductase OS=Thermococcus onnurineus (strain NA1) OX=523850 GN=gyaR PE=3 SV=1 && PF00389:D-isomer specific 2-hydroxyacid dehydrogenase, catalytic domain|PF02826:D-isomer specific 2-hydroxyacid dehydrogenase, NAD binding domain	2-Hacid_dh_C	2286	1787	2108	2775	3511	2573	319.024	389.456	304.456	442.635	394.122	416.688
BVV32_14530	13.6296	10.0584	20.8239	2.07746	8.10119	3.16642	1.69876	0.0340669	1	BVV32_14530	NC_999999999.1	2762740	2762922	-	183	protein_coding	hypothetical protein&&-- && -	-	15	7	22	2	11	3	10.9814	8.00298	16.6685	1.67353	6.47758	2.54867
BVV32_14890	2527.83	2345.04	2676.82	2105.5	2094.53	2146.83	0.251075	0.034295	0.207174	BVV32_14890	NC_999999999.1	2814206	2815471	+	1266	protein_coding	UDP-N-acetylglucosamine 1-carboxyvinyltransferase&&sp|Q5HEA0|MURA1_STAAC UDP-N-acetylglucosamine 1-carboxyvinyltransferase 1 OS=Staphylococcus aureus (strain COL) OX=93062 GN=murA1 PE=3 SV=1 && PF00275:EPSP synthase (3-phosphoshikimate 1-carboxyvinyltransferase)	EPSP_synthase	2782	1632	2828	2027	2844	2034	294.403	269.706	309.721	245.174	242.085	249.781
BVV32_05785	1978.11	1938.39	1836.29	1655.73	1658.54	1496.66	0.257528	0.0343929	0.207319	BVV32_05785	NC_999999999.1	1164674	1165567	-	894	protein_coding	AraC family transcriptional regulator&&sp|P96662|YDEE_BACSU Uncharacterized HTH-type transcriptional regulator YdeE OS=Bacillus subtilis (strain 168) OX=224308 GN=ydeE PE=4 SV=1 && PF14526:Integron-associated effector binding protein|PF12833:Helix-turn-helix domain	-	2177	1349	1940	1594	2252	1418	326.242	315.703	300.877	273.027	271.458	246.594
BVV32_00245	262.597	254.333	260.299	212.939	195.902	192.096	0.37255	0.0345869	0.207949	BVV32_00245	NC_999999999.1	48047	49240	-	1194	protein_coding	MFS transporter&&sp|A0A0H3JTK0|CNTE_STAAM Staphylopine export protein OS=Staphylococcus aureus (strain Mu50 / ATCC 700699) OX=158878 GN=cntE PE=2 SV=1 && PF07690:Major Facilitator Superfamily	MFS_1	289	177	275	205	266	182	32.4274	31.0151	31.934	26.2908	24.0076	23.6979
BVV32_10950	879.563	896.632	949.38	1247.51	964.042	1182.13	-0.314897	0.0346867	0.207949	BVV32_10950	NC_999999999.1	2113985	2115625	+	1641	protein_coding	glucohydrolase&&sp|P39795|TREC_BACSU Trehalose-6-phosphate hydrolase OS=Bacillus subtilis (strain 168) OX=224308 GN=treA PE=1 SV=2 && PF00128:Alpha amylase, catalytic domain	-	968	624	1003	1201	1309	1120	79.0288	79.5574	84.7456	112.07	85.9612	106.109
BVV32_12285	3025.77	1385.18	2750.65	1810.5	1532.6	1692.98	0.509197	0.0347199	0.207949	BVV32_12285	NC_999999999.1	2338881	2339459	+	579	protein_coding	xanthine phosphoribosyltransferase&&sp|A7WY89|XPT_STAA1 Xanthine phosphoribosyltransferase OS=Staphylococcus aureus (strain Mu3 / ATCC 700698) OX=418127 GN=xpt PE=3 SV=1 && PF00156:Phosphoribosyl transferase domain	Pribosyltran	3330	964	2906	1743	2081	1604	770.52	348.34	695.892	460.97	387.316	430.694
BVV32_05420	994.96	935.429	979.67	772.814	813.802	829.602	0.268932	0.0348412	0.20823	BVV32_05420	NC_999999999.1	1098796	1099548	+	753	protein_coding	16S rRNA (uracil(1498)-N(3))-methyltransferase&&sp|P54461|RSME_BACSU Ribosomal RNA small subunit methyltransferase E OS=Bacillus subtilis (strain 168) OX=224308 GN=rsmE PE=1 SV=1 && PF04452:RNA methyltransferase	-	1095	651	1035	744	1105	786	194.822	180.88	190.577	151.298	158.139	162.282
BVV32_05405	9093.66	10936.3	8867.19	12897.9	10397.5	12349	-0.302873	0.0353015	0.210532	BVV32_05405	NC_999999999.1	1094745	1096577	+	1833	protein_coding	molecular chaperone DnaK&&sp|P45554|DNAK_STAAU Chaperone protein DnaK OS=Staphylococcus aureus OX=1280 GN=dnaK PE=3 SV=1 && PF00012:Hsp70 protein|PF10712:NAD-specific glutamate dehydrogenase	HSP70	10008	7611	9368	12417	14118	11700	731.482	868.728	708.613	1037.31	830.008	992.353
BVV32_05270	331.653	248.586	266.924	225.404	171.598	231.149	0.439137	0.0360802	0.214719	BVV32_05270	NC_999999999.1	1071848	1072858	+	1011	protein_coding	allophanate hydrolase&&sp|Q7WY77|PXPC_BACSU 5-oxoprolinase subunit C OS=Bacillus subtilis (strain 168) OX=224308 GN=pxpC PE=1 SV=2 && PF02626:Carboxyltransferase domain, subdomain A and B	-	365	173	282	217	233	219	48.3682	35.8014	38.6743	32.8672	24.8357	33.6772
BVV32_03490	1023.13	1142.34	1002.39	1339.96	1246.11	1234.9	-0.271751	0.0364813	0.216646	BVV32_03490	NC_999999999.1	732904	733818	+	915	protein_coding	ribokinase&&sp|A0A0H2WZY4|RBSK_STAAC Ribokinase OS=Staphylococcus aureus (strain COL) OX=93062 GN=rbsK PE=1 SV=1 && PF00294:pfkB family carbohydrate kinase	PfkB	1126	795	1059	1290	1692	1170	164.868	181.782	160.472	215.885	199.274	198.796
BVV32_07520	1.81728	12.9322	0.946541	15.5809	28.7224	9.49926	-1.89451	0.0365107	1	BVV32_07520	NC_999999999.1	1486419	1486643	+	225	protein_coding	hypothetical protein&&-- && -	-	2	9	1	15	39	9	1.19087	8.36883	0.616229	10.2085	18.679	6.21875
BVV32_13500	1194.86	1435.47	1098.93	1672.35	1324.91	1739.42	-0.345698	0.0366301	0.216928	BVV32_13500	NC_999999999.1	2566925	2568364	-	1440	protein_coding	hypothetical protein&&-- && PF14559:Tetratricopeptide repeat	-	1315	999	1161	1610	1799	1648	122.344	145.147	111.788	171.205	134.629	177.925
Novel00139	107.219	125.011	117.371	71.6723	89.1131	82.3269	0.516442	0.0366835	0.216928	-	NC_999999999.1	1592345	1592728	+	384	-	PF00582:Universal stress protein family	Usp	118	87	124	69	121	78	41.1689	47.4016	44.7729	27.5152	33.9567	31.5796
BVV32_02785	3615.47	4444.37	3498.41	3372.75	2462.76	3258.25	0.345951	0.0368707	0.217576	BVV32_02785	NC_999999999.1	592857	593897	-	1041	protein_coding	serine/threonine dehydratase&&sp|Q2FH01|TDCB_STAA3 L-threonine dehydratase catabolic TdcB OS=Staphylococcus aureus (strain USA300) OX=367830 GN=tdcB PE=3 SV=1 && PF00291:Pyridoxal-phosphate dependent enzyme	PALP	3979	3093	3696	3247	3344	3087	512.085	621.633	492.273	477.623	346.168	461.03
BVV32_03290	6815.7	5171.44	6640.93	4558.98	5751.11	4417.15	0.339063	0.0370358	0.218091	BVV32_03290	NC_999999999.1	693896	695203	+	1308	protein_coding	branched-chain amino acid transport system II carrier protein&&sp|O34545|BRAB_BACSU Branched-chain amino acid transport system carrier protein BraB OS=Bacillus subtilis (strain 168) OX=224308 GN=braB PE=3 SV=1 && PF05525:Branched-chain amino acid transport protein	-	7501	3599	7016	4389	7809	4185	768.298	575.677	743.715	513.821	643.367	497.428
BVV32_10170	7213.68	7114.15	6560.47	8118.7	8557.81	7895.99	-0.234511	0.0371746	0.218449	BVV32_10170	NC_999999999.1	1965777	1966739	-	963	protein_coding	foldase&&sp|A7X3U8|PRSA_STAA1 Foldase protein PrsA OS=Staphylococcus aureus (strain Mu3 / ATCC 700698) OX=418127 GN=prsA PE=3 SV=1 && PF00639:PPIC-type PPIASE domain	-	7939	4951	6931	7816	11620	7481	1104.48	1075.65	997.917	1242.83	1300.32	1207.75
BVV32_03820	7572.6	7256.4	7267.54	10561.8	7408.91	9546.75	-0.316308	0.0372582	0.218483	BVV32_03820	NC_999999999.1	807588	809363	-	1776	protein_coding	peptide ABC transporter substrate-binding protein&&-- && PF00496:Bacterial extracellular solute-binding proteins, family 5 Middle	-	8334	5050	7678	10168	10060	9045	628.679	594.913	599.418	876.691	610.417	791.787
Novel00194	96.3157	117.827	132.516	88.2919	81.0119	67.5503	0.546906	0.0376096	0.219305	-	NC_999999999.1	2432856	2433889	+	1034	-	PF01042:Endoribonuclease L-PSP|PF00156:Phosphoribosyl transferase domain|PF04026:SpoVG	Ribonuc_L-PSP	106	82	140	85	110	64	13.7342	16.592	18.7729	12.5879	11.4642	9.62282
BVV32_07805	107.219	234.216	100.333	153.732	296.062	267.035	-0.711392	0.0376686	0.219305	BVV32_07805	NC_999999999.1	1543049	1543360	-	312	protein_coding	peptidase&&-- && PF03413:Peptidase propeptide and YPEB domain	-	118	163	106	148	402	253	50.6694	109.304	47.106	72.6375	138.849	126.069
BVV32_08740	2214.35	2316.3	2062.51	2517.88	2984.92	2483.53	-0.277536	0.0377363	0.219305	BVV32_08740	NC_999999999.1	1720873	1721967	+	1095	protein_coding	hypothetical protein&&sp|P71083|YGAE_BACSU UPF0421 protein YgaE OS=Bacillus subtilis (strain 168) OX=224308 GN=ygaE PE=3 SV=1 && PF06081:Aromatic acid exporter family member 1	-	2437	1612	2179	2424	4053	2353	298.167	308.003	275.91	338.979	398.872	334.08
BVV32_01755	376.177	340.548	446.767	462.234	544.989	483.407	-0.355588	0.0377723	0.219305	BVV32_01755	NC_999999999.1	359171	359650	+	480	protein_coding	23S rRNA (pseudouridine(1915)-N(3))-methyltransferase RlmH&&sp|A7WWR5|RLMH_STAA1 Ribosomal RNA large subunit methyltransferase H OS=Staphylococcus aureus (strain Mu3 / ATCC 700698) OX=418127 GN=rlmH PE=3 SV=1 && PF02590:Predicted SPOUT methyltransferase	-	414	237	472	445	740	458	115.552	103.303	136.341	141.962	166.135	148.343
BVV32_07485	161.738	185.362	167.538	108.028	134.774	132.99	0.447627	0.0377897	0.219305	BVV32_07485	NC_999999999.1	1482970	1483294	-	325	protein_coding	hypothetical protein&&sp|P94465|RIBR_BACSU RNA-binding riboflavin kinase RibR OS=Bacillus subtilis (strain 168) OX=224308 GN=ribR PE=2 SV=1 && PF01687:Riboflavin kinase	-	178	129	177	104	183	126	73.3762	83.0445	75.5118	49.0009	60.6791	60.274
BVV32_01145	303.485	252.896	384.296	323.045	657.67	397.913	-0.551489	0.0384693	0.222476	BVV32_01145	NC_999999999.1	224066	224266	-	201	protein_coding	hypothetical protein&&-- && -	-	334	176	406	311	893	377	222.622	183.198	280.063	236.929	478.77	291.6
BVV32_00605	299.851	293.13	249.887	377.059	321.102	388.414	-0.365549	0.0384947	0.222476	BVV32_00605	NC_999999999.1	119976	120656	-	681	protein_coding	L-serine dehydratase%2C iron-sulfur-dependent subunit beta&&sp|O34635|SDHAB_BACSU Probable L-serine dehydratase, beta chain OS=Bacillus subtilis (strain 168) OX=224308 GN=sdaAB PE=3 SV=1 && PF03315:Serine dehydratase beta chain	-	330	204	264	363	436	368	64.921	62.6741	53.7504	81.6232	68.9939	84.0124
BVV32_11370	43766.4	56736.4	39877.8	40648.6	34215	36944.7	0.328273	0.0386831	0.223104	BVV32_11370	NC_999999999.1	2192485	2196108	-	3624	protein_coding	DNA-directed RNA polymerase subunit beta'&&sp|Q2G0N5|RPOC_STAA8 DNA-directed RNA polymerase subunit beta' OS=Staphylococcus aureus (strain NCTC 8325 / PS 47) OX=93061 GN=rpoC PE=3 SV=2 && PF05000:RNA polymerase Rpb1, domain 4|PF00623:RNA polymerase Rpb1, domain 2|PF04998:RNA polymerase Rpb1, domain 5|PF04997:RNA polymerase Rpb1, domain 1|PF04983:RNA polymerase Rpb1, domain 3	-	48167	39485	42130	39133	46458	35003	1780.66	2279.55	1611.86	1653.52	1381.48	1501.62
BVV32_08925	693.292	681.096	632.289	749.962	942.684	793.716	-0.311076	0.0390682	0.224863	BVV32_08925	NC_999999999.1	1750863	1751393	-	531	protein_coding	permease&&-- && PF11667:Putative zincin peptidase	-	763	474	668	722	1280	752	192.508	186.762	174.424	208.208	259.769	220.174
BVV32_04420	619.692	584.823	576.443	481.97	525.105	421.134	0.316901	0.0393981	0.226297	BVV32_04420	NC_999999999.1	925731	926657	+	927	protein_coding	glycerophosphodiester phosphodiesterase&&sp|P37965|GLPQ_BACSU Glycerophosphodiester phosphodiesterase OS=Bacillus subtilis (strain 168) OX=224308 GN=glpQ PE=1 SV=1 && PF03009:Glycerophosphoryl diester phosphodiesterase family	-	682	407	609	464	713	399	98.5651	91.8585	91.0883	76.6465	82.886	66.9169
BVV32_00925	194.449	130.759	208.239	121.531	146.558	103.436	0.52467	0.0396012	0.226998	BVV32_00925	NC_999999999.1	183587	184174	-	588	protein_coding	TetR family transcriptional regulator&&-- && PF14278:Transcriptional regulator C-terminal region|PF00440:Bacterial regulatory proteins, tetR family	TetR_N	214	91	220	117	199	98	48.759	32.3794	51.8765	30.4693	36.471	25.9114
BVV32_12765	712.373	462.685	634.182	493.396	441.883	454.909	0.384459	0.0398962	0.228222	BVV32_12765	NC_999999999.1	2428279	2428851	-	573	protein_coding	peptidyl-tRNA hydrolase&&sp|A7WYQ5|PTH_STAA1 Peptidyl-tRNA hydrolase OS=Staphylococcus aureus (strain Mu3 / ATCC 700698) OX=418127 GN=pth PE=3 SV=1 && PF01195:Peptidyl-tRNA hydrolase	-	784	322	670	475	600	431	183.307	117.573	162.123	126.938	112.841	116.941
BVV32_13830	633.321	777.369	710.852	902.655	777.715	964.702	-0.319011	0.0400111	0.228281	deoA	NC_999999999.1	2638156	2639457	+	1302	protein_coding	pyrimidine-nucleoside phosphorylase&&sp|Q99SC3|PDP_STAAM Pyrimidine-nucleoside phosphorylase OS=Staphylococcus aureus (strain Mu50 / ATCC 700699) OX=158878 GN=pdp PE=3 SV=2 && PF07831:Pyrimidine nucleoside phosphorylase C-terminal domain|PF02885:Glycosyl transferase family, helical bundle domain|PF00591:Glycosyl transferase family, a/b domain	Glycos_trans_3N	697	541	751	869	1056	914	71.72	86.9343	79.9749	102.203	87.4026	109.139
Novel00076	91.7725	99.1469	122.104	73.7497	80.2755	55.9401	0.571894	0.0400694	0.228281	-	NC_999999999.1	944489	944924	+	436	-	-	-	101	69	129	71	109	53	31.0351	33.1106	41.0231	24.936	26.9409	18.8987
BVV32_09745	2035.35	1696.99	2093.75	1482.27	1707.88	1585.32	0.28752	0.040306	0.229073	BVV32_09745	NC_999999999.1	1892529	1893908	-	1380	protein_coding	gamma-aminobutyrate permease&&sp|P54425|YBXG_BACSU Uncharacterized transporter YbxG OS=Bacillus subtilis (strain 168) OX=224308 GN=ybxG PE=3 SV=2 && PF00324:Amino acid permease	AA_permease	2240	1181	2212	1427	2319	1502	217.464	179.05	222.245	158.343	181.089	169.213
BVV32_10535	2357.92	2284.69	2370.14	1680.66	2240.35	1763.7	0.30213	0.0404238	0.229073	BVV32_10535	NC_999999999.1	2029777	2030766	-	990	protein_coding	tryptophan--tRNA ligase&&sp|Q5HH88|SYW_STAAC Tryptophan--tRNA ligase OS=Staphylococcus aureus (strain COL) OX=93062 GN=trpS PE=3 SV=1 && PF00579:tRNA synthetases class I (W and Y)	-	2595	1590	2504	1618	3042	1671	351.173	336.021	350.691	250.263	331.128	262.412
BVV32_01690	7984.21	7818.23	7497.55	10102.7	8437.02	9145.67	-0.24868	0.0404536	0.229073	BVV32_01690	NC_999999999.1	343799	345766	+	1968	protein_coding	DHH family phosphoesterase&&sp|A4ITV2|GDPP_GEOTN Cyclic-di-AMP phosphodiesterase GdpP OS=Geobacillus thermodenitrificans (strain NG80-2) OX=420246 GN=gdpP PE=1 SV=1 && PF02272:DHHA1 domain|PF01368:DHH family	-	8787	5441	7921	9726	11456	8665	598.183	578.44	558.059	756.769	627.306	684.52
BVV32_09290	11407.1	11518.3	11056.5	9920.9	8624.82	10155.8	0.243758	0.0407575	0.230329	BVV32_09290	NC_999999999.1	1813221	1813538	+	318	protein_coding	50S ribosomal protein L24&&sp|A7X5E7|RL24_STAA1 50S ribosomal protein L24 OS=Staphylococcus aureus (strain Mu3 / ATCC 700698) OX=418127 GN=rplX PE=3 SV=1 && PF17136:Ribosomal proteins 50S L24/mitochondrial 39S L24|PF00467:KOW motif	KOW	12554	8016	11681	9551	11711	9622	5289	5273.94	5093.05	4599.13	3968.61	4704.15
BVV32_10410	807.78	610.687	599.16	832.022	847.679	863.377	-0.331972	0.0409834	0.23075	BVV32_10410	NC_999999999.1	2001384	2001731	+	348	protein_coding	hypothetical protein&&-- && PF07252:Protein of unknown function (DUF1433)	-	889	425	633	801	1151	818	342.248	255.514	252.203	352.458	356.424	365.441
BVV32_00345	293.49	212.663	271.657	341.742	326.257	346.195	-0.375492	0.0409965	0.23075	BVV32_00345	NC_999999999.1	66251	67045	-	795	protein_coding	tandem-type lipoprotein&&sp|Q8NUV7|Y2407_STAAW Uncharacterized protein MW2407 OS=Staphylococcus aureus (strain MW2) OX=196620 GN=MW2407 PE=3 SV=2 && PF04507:Csa1 family	-	323	148	287	329	443	328	54.432	38.9493	50.0541	63.3699	60.0493	64.1431
BVV32_09835	4160.66	3541.99	3929.09	3213.83	3454.05	3073.54	0.256091	0.0411426	0.23107	BVV32_09835	NC_999999999.1	1911349	1912608	+	1260	protein_coding	CAAX protease family protein&&sp|Q2FEG1|LYRA_STAA3 Lysostaphin resistance protein A OS=Staphylococcus aureus (strain USA300) OX=367830 GN=lyrA PE=3 SV=1 && -	-	4579	2465	4151	3094	4690	2912	486.876	409.309	456.78	376.014	401.119	359.305
BVV32_14730	18.1728	5.74764	28.3962	17.6584	61.1272	45.3853	-1.2234	0.0412184	0.23107	BVV32_14730	NC_999999999.1	2794912	2795124	+	213	protein_coding	transcriptional regulator&&-- && PF13443:Cro/C1-type HTH DNA-binding domain	-	20	4	30	17	83	43	12.5797	3.92903	19.5284	12.2215	41.9923	31.3857
BVV32_05425	2809.51	2891.06	2599.2	2584.36	2131.35	2147.89	0.274141	0.0415567	0.232181	BVV32_05425	NC_999999999.1	1099555	1100901	+	1347	protein_coding	tRNA (N(6)-L-threonylcarbamoyladenosine(37)-C(2))-methylthiotransferase MtaB&&sp|P54462|MTAB_BACSU Threonylcarbamoyladenosine tRNA methylthiotransferase MtaB OS=Bacillus subtilis (strain 168) OX=224308 GN=mtaB PE=1 SV=1 && PF00919:Uncharacterized protein family UPF0004|PF04055:Radical SAM superfamily	Radical_SAM	3092	2012	2746	2488	2894	2035	307.532	312.511	282.656	282.837	231.527	234.877
Novel00060	4.54319	15.806	9.46541	1.03873	3.68236	2.11095	2.05488	0.0415636	1	-	NC_999999999.1	810000	810106	+	107	-	-	-	5	11	10	1	5	2	6.26044	21.5087	12.9581	1.4311	5.03567	2.90596
Novel00119	202.626	363.538	295.321	181.778	259.238	130.879	0.582167	0.0415822	0.232181	-	NC_999999999.1	1440156	1441880	+	1725	-	PF00120:Glutamine synthetase, catalytic domain|PF03951:Glutamine synthetase, beta-Grasp domain|PF13411:MerR HTH family regulatory protein	-	223	253	312	175	352	124	17.3195	30.6857	25.0779	15.5347	21.99	11.1757
BVV32_03770	61.7875	68.9717	61.5251	110.105	82.4849	90.7707	-0.560326	0.0417052	0.232405	BVV32_03770	NC_999999999.1	795790	796830	-	1041	protein_coding	dehydrogenase&&sp|P77503|YCJS_ECOLI D-glucoside 3-dehydrogenase OS=Escherichia coli (strain K12) OX=83333 GN=ycjS PE=1 SV=1 && PF01408:Oxidoreductase family, NAD-binding Rossmann fold|PF02894:Oxidoreductase family, C-terminal alpha/beta domain	GFO_IDH_MocA	68	48	65	106	112	86	8.75138	9.64707	8.6574	15.5923	11.5941	12.8437
BVV32_07840	2263.42	2704.27	2203.55	2716.28	3588.09	2694.62	-0.32877	0.0418365	0.232674	BVV32_07840	NC_999999999.1	1551737	1552228	+	492	protein_coding	DUF948 domain containing protein&&sp|Q7A531|Y1560_STAAN UPF0478 protein SA1560 OS=Staphylococcus aureus (strain N315) OX=158879 GN=SA1560 PE=1 SV=1 && PF06103:Bacterial protein of unknown function (DUF948)	-	2491	1882	2328	2615	4872	2553	678.308	800.312	656.059	813.881	1067.12	806.731
BVV32_01990	525.193	477.054	560.352	412.375	447.775	400.024	0.311135	0.0421201	0.233424	BVV32_01990	NC_999999999.1	408544	409299	+	756	protein_coding	GntR family transcriptional regulator&&sp|Q57SD4|PHNR_SALCH Putative transcriptional regulator of 2-aminoethylphosphonate degradation operons OS=Salmonella choleraesuis (strain SC-B67) OX=321314 GN=phnR PE=4 SV=1 && PF00392:Bacterial regulatory proteins, gntR family	GntR	578	332	592	397	608	379	102.429	91.88	108.574	80.4124	86.6669	77.94
Novel00112	76.3257	125.011	97.4937	64.4012	51.553	78.105	0.620273	0.0421379	0.233424	-	NC_999999999.1	1320543	1321236	+	694	-	PF02518:Histidine kinase-, DNA gyrase B-, and HSP90-like ATPase|PF00512:His Kinase A (phospho-acceptor) domain	HisKA	84	87	103	62	70	74	16.2158	26.228	20.578	13.68	10.8695	16.5774
BVV32_08570	109.037	110.642	125.89	83.0983	86.1672	75.9941	0.4939	0.042654	0.235817	BVV32_08570	NC_999999999.1	1691117	1691647	-	531	protein_coding	N-acetyltransferase&&-- && PF00583:Acetyltransferase (GNAT) family	Acetyltransf_1	120	77	133	80	117	72	30.2765	30.339	34.7282	23.0701	23.7445	21.0805
BVV32_00590	33.6196	28.7382	43.5409	15.5809	23.5671	16.8876	0.913125	0.0428618	0.236331	BVV32_00590	NC_999999999.1	118714	118884	-	171	protein_coding	hypothetical protein&&-- && -	-	37	20	46	15	32	16	28.9884	24.4703	37.2981	13.4323	20.1663	14.5468
BVV32_01235	4189.73	4848.14	4114.61	5630.95	4721.52	5539.12	-0.27314	0.042992	0.236331	BVV32_01235	NC_999999999.1	245132	246070	+	939	protein_coding	mannose-6-phosphate isomerase%2C class I&&sp|Q59935|MANA_STRMU Mannose-6-phosphate isomerase OS=Streptococcus mutans serotype c (strain ATCC 700610 / UA159) OX=210007 GN=pmi PE=3 SV=2 && PF01238:Phosphomannose isomerase type I	-	4611	3374	4347	5421	6411	5248	657.882	751.769	641.873	884.032	735.752	868.903
BVV32_02475	261.688	376.471	231.902	397.833	282.805	603.731	-0.563979	0.0430373	0.236331	BVV32_02475	NC_999999999.1	504534	506468	-	1935	protein_coding	bacteriocin-associated protein&&-- && PF07242:Protein of unknown function (DUF1430)	-	288	262	245	383	384	572	19.9402	28.3286	17.5554	30.309	21.3856	45.9577
BVV32_09740	2121.67	2220.03	1849.54	2556.31	2295.58	2607.02	-0.26902	0.0430843	0.236331	BVV32_09740	NC_999999999.1	1891270	1892142	+	873	protein_coding	MurR/RpiR family transcriptional regulator&&sp|A9MIE1|MURR_SALAR HTH-type transcriptional regulator MurR OS=Salmonella arizonae (strain ATCC BAA-731 / CDC346-86 / RSK2980) OX=41514 GN=murR PE=3 SV=1 && PF01380:SIS domain|PF01418:Helix-turn-helix domain, rpiR family	HTH_6	2335	1545	1954	2461	3117	2470	358.337	370.27	310.338	431.67	384.764	439.871
BVV32_13280	1745.5	1330.58	1612.91	1102.09	1470.73	1116.69	0.345838	0.0432089	0.236552	BVV32_13280	NC_999999999.1	2527232	2527759	-	528	protein_coding	bifunctional pyrimidine operon transcriptional regulator/uracil phosphoribosyltransferase&&sp|A7X1E5|PYRR_STAA1 Bifunctional protein PyrR OS=Staphylococcus aureus (strain Mu3 / ATCC 700698) OX=418127 GN=pyrR PE=3 SV=1 && PF00156:Phosphoribosyl transferase domain	Pribosyltran	1921	926	1704	1061	1997	1058	487.43	366.929	447.467	307.706	407.583	311.526
BVV32_05805	516.107	399.461	438.248	358.361	374.864	338.807	0.338833	0.0435009	0.237686	BVV32_05805	NC_999999999.1	1169551	1170306	+	756	protein_coding	SDR family oxidoreductase&&sp|P54554|YQJQ_BACSU Uncharacterized oxidoreductase YqjQ OS=Bacillus subtilis (strain 168) OX=224308 GN=yqjQ PE=3 SV=1 && PF00106:short chain dehydrogenase	adh_short	568	278	463	345	509	321	100.657	76.9357	84.915	69.8798	72.555	66.0125
BVV32_06450	1151.25	971.352	1011.85	1257.9	1213.71	1311.95	-0.269833	0.0437532	0.2386	BVV32_06450	NC_999999999.1	1287466	1288110	+	645	protein_coding	hypothetical protein&&-- && PF04167:Protein of unknown function (DUF402)	-	1267	676	1069	1211	1648	1243	263.169	219.276	229.796	287.5	275.34	299.609
BVV32_08100	8764.73	10521.1	8275.6	7278.37	8281.63	7086.45	0.282961	0.0442552	0.240868	BVV32_08100	NC_999999999.1	1607055	1607957	-	903	protein_coding	hypothetical protein&&sp|Q7A6H3|Y829_STAAN Uncharacterized protein SA0829 OS=Staphylococcus aureus (strain N315) OX=158879 GN=SA0829 PE=1 SV=1 && PF01557:Fumarylacetoacetate (FAA) hydrolase family	FAA_hydrolase	9646	7322	8743	7007	11245	6714	1431.13	1696.47	1342.45	1188.22	1341.97	1155.94
BVV32_13705	50.8838	106.331	41.6478	122.57	81.7484	123.49	-0.739061	0.0443785	0.241071	BVV32_13705	NC_999999999.1	2614621	2615055	-	435	protein_coding	mannitol-specific phosphotransferase enzyme IIA component&&sp|Q5HE46|PTMA_STAAC Mannitol-specific phosphotransferase enzyme IIA component OS=Staphylococcus aureus (strain COL) OX=93062 GN=mtlF PE=3 SV=3 && PF00359:Phosphoenolpyruvate-dependent sugar phosphotransferase system, EIIA 2	PTS_EIIA_2	56	74	44	118	111	117	17.2471	35.5916	14.0245	41.5381	27.4983	41.8157
BVV32_02115	15.4469	12.9322	13.2516	25.9682	30.1954	26.3868	-0.984852	0.0445551	0.241563	BVV32_02115	NC_999999999.1	434517	435269	+	753	protein_coding	transcriptional regulator&&sp|P0C0R2|SARS_STAA1 HTH-type transcriptional regulator SarS OS=Staphylococcus aureus (strain Mu3 / ATCC 700698) OX=418127 GN=sarS PE=1 SV=1 && -	-	17	9	14	25	41	25	3.02463	2.50065	2.57785	5.08392	5.8676	5.16164
BVV32_12895	15.4469	37.3597	35.022	15.5809	110.471	69.6612	-1.17221	0.045017	0.243221	BVV32_12895	NC_999999999.1	2449419	2449541	+	123	protein_coding	hypothetical protein&&-- && -	-	17	26	37	15	150	66	18.5166	44.2255	41.7082	18.6741	131.419	83.4222
BVV32_05800	1672.8	1689.81	1681.06	1354.5	1566.48	1254.96	0.271278	0.0450344	0.243221	BVV32_05800	NC_999999999.1	1168597	1169409	-	813	protein_coding	pyrroline-5-carboxylate reductase&&sp|Q5HFR9|P5CR_STAAC Pyrroline-5-carboxylate reductase OS=Staphylococcus aureus (strain COL) OX=93062 GN=proC PE=3 SV=1 && PF03807:NADP oxidoreductase coenzyme F420-dependent|PF14748:Pyrroline-5-carboxylate reductase dimerisation	F420_oxidored	1841	1176	1776	1304	2127	1189	303.376	302.637	302.885	245.607	281.935	227.371
BVV32_09815	487.939	530.22	451.5	649.205	579.604	578.399	-0.300088	0.0452898	0.244129	BVV32_09815	NC_999999999.1	1905928	1907166	-	1239	protein_coding	imidazolonepropionase&&sp|Q6G6Z0|HUTI_STAAS Imidazolonepropionase OS=Staphylococcus aureus (strain MSSA476) OX=282459 GN=hutI PE=3 SV=1 && PF01979:Amidohydrolase family	Amidohydro_1	537	369	477	625	787	548	58.0659	62.3103	53.3792	77.2436	68.4502	68.7626
BVV32_11190	476.127	326.179	482.736	368.749	293.116	313.475	0.403888	0.0454829	0.2447	BVV32_11190	NC_999999999.1	2150413	2151177	+	765	protein_coding	sulfurtransferase&&-- && PF13468:Glyoxalase-like domain	-	524	227	510	355	398	297	91.7674	62.0825	92.4344	71.0593	56.0652	60.3584
BVV32_09635	3.63456	0	11.3585	3.11619	35.3507	22.1649	-1.97146	0.0458909	1	BVV32_09635	NC_999999999.1	1871448	1871632	+	185	protein_coding	hypothetical protein&&-- && -	-	4	0	12	3	48	21	2.89672	0	8.99362	2.48315	27.9602	17.6478
BVV32_03295	5147.44	3878.22	5142.56	3289.65	4477.75	3384.9	0.345365	0.0459999	0.247007	BVV32_03295	NC_999999999.1	695441	696265	+	825	protein_coding	formate/nitrite transporter&&-- && PF01226:Formate/nitrite transporter	-	5665	2699	5433	3167	6080	3207	919.951	684.469	913.084	587.825	794.184	604.349
BVV32_11760	4.54319	2.87382	4.7327	11.426	8.83766	17.943	-1.61504	0.0460406	1	BVV32_11760	NC_999999999.1	2251579	2251911	+	333	protein_coding	phage head-tail adapter protein&&-- && PF05135:Phage gp6-like head-tail connector protein	-	5	2	5	11	12	17	2.01161	1.25658	2.08186	5.05828	3.88337	7.93684
Novel00104	95.4071	139.38	115.478	84.137	92.059	58.051	0.567077	0.0462911	0.248095	-	NC_999999999.1	1198450	1199128	+	679	-	PF06778:Chlorite dismutase	-	105	97	122	81	125	55	20.7175	29.8887	24.9124	18.2671	19.8386	12.5932
BVV32_07940	6982.89	7638.62	6597.39	6228.22	5944.8	5888.48	0.232186	0.0470648	0.25073	BVV32_07940	NC_999999999.1	1573785	1575389	-	1605	protein_coding	phosphoglycerate dehydrogenase&&sp|P35136|SERA_BACSU D-3-phosphoglycerate dehydrogenase OS=Bacillus subtilis (strain 168) OX=224308 GN=serA PE=3 SV=3 && PF00389:D-isomer specific 2-hydroxyacid dehydrogenase, catalytic domain|PF02826:D-isomer specific 2-hydroxyacid dehydrogenase, NAD binding domain|PF01842:ACT domain	2-Hacid_dh_C	7685	5316	6970	5996	8072	5579	641.486	692.97	602.12	572.059	541.973	540.411
BVV32_06145	378.902	291.693	359.685	250.334	289.434	264.924	0.359218	0.0471125	0.25073	BVV32_06145	NC_999999999.1	1227390	1228340	+	951	protein_coding	enterobactin ABC transporter permease&&sp|O34451|YVRB_BACSU Uncharacterized ABC transporter permease protein YvrB OS=Bacillus subtilis (strain 168) OX=224308 GN=yvrB PE=3 SV=1 && PF01032:FecCD transport family	-	417	203	380	241	393	251	58.7454	44.6602	55.4023	38.8053	44.5332	41.0333
Novel00164	121.758	178.177	201.613	116.338	127.41	109.769	0.499606	0.0471368	0.25073	-	NC_999999999.1	1965799	1966724	+	926	-	PF00639:PPIC-type PPIASE domain	-	134	124	213	112	173	104	19.3871	28.0166	31.8929	18.5209	20.1329	17.4608
BVV32_10395	718.733	876.516	803.613	998.218	886.712	1053.36	-0.29358	0.0471405	0.25073	BVV32_10395	NC_999999999.1	1997948	1999192	+	1245	protein_coding	restriction endonuclease subunit S&&-- && PF01420:Type I restriction modification DNA specificity domain	-	791	610	849	961	1204	998	85.1188	102.51	94.5504	118.197	104.215	124.625
BVV32_08965	2571.45	2919.8	2527.26	3338.47	2887.71	3383.85	-0.261499	0.0476194	0.25264	BVV32_08965	NC_999999999.1	1759859	1761058	-	1200	protein_coding	hypothetical protein&&sp|O34629|YERH_BACSU Uncharacterized lipoprotein YerH OS=Bacillus subtilis (strain 168) OX=224308 GN=yerH PE=3 SV=1 && PF07537:CamS sex pheromone cAM373 precursor	-	2830	2032	2670	3214	3921	3206	315.954	354.28	308.5	410.127	352.117	415.361
BVV32_13640	1724.6	1586.35	1578.83	1377.35	1402.98	1370	0.236825	0.0476799	0.25264	BVV32_13640	NC_999999999.1	2596618	2597541	+	924	protein_coding	UDP-N-acetylenolpyruvoylglucosamine reductase&&sp|Q2FIQ3|MURB_STAA3 UDP-N-acetylenolpyruvoylglucosamine reductase OS=Staphylococcus aureus (strain USA300) OX=367830 GN=murB PE=3 SV=1 && PF01565:FAD binding domain|PF02873:UDP-N-acetylenolpyruvoylglucosamine reductase, C-terminal domain	FAD_binding_4	1898	1104	1668	1326	1905	1298	275.196	249.978	250.293	219.748	222.175	218.396
BVV32_00505	228.068	225.595	215.811	265.915	338.777	260.702	-0.374321	0.0482979	0.255432	BVV32_00505	NC_999999999.1	103679	104449	+	771	protein_coding	ABC transporter permease&&-- && PF12730:ABC-2 family transporter protein	-	251	157	228	256	460	247	43.6152	42.604	41.002	50.844	64.2947	49.8064
BVV32_13335	1176.69	1201.26	1095.15	1370.08	1259.37	1587.43	-0.279651	0.0486554	0.256838	BVV32_13335	NC_999999999.1	2538040	2538294	-	255	protein_coding	acetolactate synthase 1 regulatory subunit&&-- && PF13291:ACT domain	-	1295	836	1157	1319	1710	1504	680.375	685.916	629.098	792.061	722.649	916.96
BVV32_11480	680.571	689.717	628.503	926.546	685.655	885.542	-0.320419	0.0489315	0.25781	BVV32_11480	NC_999999999.1	2217740	2218228	-	489	protein_coding	excinuclease ABC subunit B&&sp|Q2G0P7|MCSA_STAA8 Protein-arginine kinase activator protein OS=Staphylococcus aureus (strain NCTC 8325 / PS 47) OX=93061 GN=mcsA PE=1 SV=2 && -	-	749	480	664	892	931	839	205.207	205.37	188.271	279.325	205.169	266.745
Novel00145	29.0764	74.7194	91.8144	25.9682	39.7695	40.108	0.87771	0.0490947	0.258185	-	NC_999999999.1	1628708	1629059	+	352	-	PF00160:Cyclophilin type peptidyl-prolyl cis-trans isomerase/CLD	Pro_isomerase	32	52	97	25	54	38	12.1794	30.9076	38.208	10.8756	16.5319	16.7836
BVV32_11380	4311.49	4350.97	4310.55	3722.8	3777.37	3732.15	0.207769	0.0492018	0.258263	BVV32_11380	NC_999999999.1	2200011	2200619	-	609	protein_coding	methyltransferase&&sp|P37872|YBXB_BACSU Uncharacterized protein YbxB OS=Bacillus subtilis (strain 168) OX=224308 GN=ybxB PE=3 SV=1 && PF05175:Methyltransferase small domain	-	4745	3028	4554	3584	5129	3536	1043.85	1040.26	1036.81	901.166	907.584	902.688
BVV32_11420	475.218	635.115	452.446	761.388	498.592	857.044	-0.438939	0.0498134	0.260985	BVV32_11420	NC_999999999.1	2204537	2205106	-	570	protein_coding	RNA polymerase subunit sigma-70&&-- && PF04542:Sigma-70 region 2	Sigma70_r2	523	442	478	733	677	812	122.926	162.238	116.273	196.917	127.993	221.475
BVV32_12985	427.06	498.608	324.663	517.287	539.834	545.68	-0.362692	0.0503908	0.263518	BVV32_12985	NC_999999999.1	2464117	2464923	+	807	protein_coding	cobalt ABC transporter permease&&sp|O34572|YKOC_BACSU Putative HMP/thiamine permease protein YkoC OS=Bacillus subtilis (strain 168) OX=224308 GN=ykoC PE=1 SV=1 && PF02361:Cobalt transport protein	-	470	347	343	498	733	517	78.0266	89.9623	58.9312	94.4952	97.8818	99.6001
BVV32_03725	155.377	166.682	119.264	210.862	192.219	185.763	-0.421354	0.0505266	0.26353	BVV32_03725	NC_999999999.1	784786	785094	-	309	protein_coding	hypothetical protein&&-- && -	-	171	116	126	203	261	176	74.1406	78.5424	56.5376	100.599	91.0235	88.5517
Novel00212	1475.63	1475.71	1358.29	1341	991.291	1178.96	0.296484	0.0505813	0.26353	-	NC_999999999.1	2557638	2559083	+	1446	-	PF04397:LytTr DNA-binding domain|PF00072:Response regulator receiver domain|PF14501:GHKL domain	Response_reg	1624	1027	1435	1291	1346	1117	150.465	148.596	137.597	136.714	100.311	120.096
BVV32_04635	446.142	531.657	534.795	432.111	415.37	363.083	0.319158	0.0506949	0.263632	BVV32_04635	NC_999999999.1	965700	966347	-	648	protein_coding	phosphohydrolase&&sp|P54168|YPGQ_BACSU Uncharacterized protein YpgQ OS=Bacillus subtilis (strain 168) OX=224308 GN=ypgQ PE=4 SV=1 && PF01966:HD domain	HD	491	370	565	416	564	344	101.514	119.462	120.892	98.3043	93.7941	82.5328
BVV32_03155	160.829	204.041	184.575	245.14	213.577	257.535	-0.385312	0.0511578	0.264931	BVV32_03155	NC_999999999.1	666684	668030	+	1347	protein_coding	PTS ascorbate transporter subunit IIC&&sp|Q8FAJ3|ULAA_ECOL6 Ascorbate-specific PTS system EIIC component OS=Escherichia coli O6:H1 (strain CFT073 / ATCC 700928 / UPEC) OX=199310 GN=ulaA PE=3 SV=1 && PF03611:PTS system sugar-specific permease component	-	177	142	195	236	290	244	17.6045	22.0559	20.0721	26.8286	23.2007	28.1621
BVV32_13810	418.883	307.499	483.682	451.847	788.762	458.075	-0.488621	0.0511631	0.264931	BVV32_13810	NC_999999999.1	2635625	2636068	+	444	protein_coding	DNA starvation/stationary phase protection protein&&sp|P80879|G20U_BACSU General stress protein 20U OS=Bacillus subtilis (strain 168) OX=224308 GN=dps PE=1 SV=3 && PF00210:Ferritin-like domain	Ferritin	461	214	511	435	1071	434	139.103	100.841	159.574	150.024	259.943	151.967
BVV32_04070	7521.71	6888.55	7020.49	9017.2	7601.86	8694.99	-0.239977	0.0512281	0.264931	BVV32_04070	NC_999999999.1	867295	869529	-	2235	protein_coding	penicillin-binding protein&&sp|Q07868|PBP2B_BACSU Penicillin-binding protein 2B OS=Bacillus subtilis (strain 168) OX=224308 GN=pbpB PE=1 SV=3 && PF03717:Penicillin-binding Protein dimerisation domain|PF00905:Penicillin binding protein transpeptidase domain|PF03793:PASTA domain	-	8278	4794	7417	8681	10322	8238	496.211	448.771	460.125	594.766	497.689	573.043
BVV32_02295	47.2492	139.38	57.739	185.932	92.059	362.027	-1.39368	0.0515998	0.266361	BVV32_02295	NC_999999999.1	472495	472998	-	504	protein_coding	hypothetical protein&&-- && -	-	52	97	61	179	125	343	13.8227	40.2667	16.7812	54.3847	26.727	105.805
Novel00191	269.866	415.267	397.547	266.953	310.791	222.705	0.429879	0.0518739	0.267284	-	NC_999999999.1	2414436	2415267	+	832	-	PF00291:Pyridoxal-phosphate dependent enzyme	PALP	297	289	420	257	422	211	47.8246	72.674	69.9924	47.3003	54.6589	39.4278
BVV32_00890	9.99503	8.62147	3.78616	25.9682	14.7294	14.7766	-1.31233	0.0518987	1	BVV32_00890	NC_999999999.1	178214	178582	-	369	protein_coding	hypothetical protein&&-- && -	-	11	6	4	25	20	14	3.99379	3.40196	1.503	10.3745	5.84084	5.89854
BVV32_08310	824.136	1007.27	772.377	939.011	1391.2	1017.48	-0.365576	0.0520233	0.267562	BVV32_08310	NC_999999999.1	1651718	1652152	-	435	protein_coding	hypothetical protein&&sp|O32126|YUTE_BACSU Putative RNase YutE OS=Bacillus subtilis (strain 168) OX=224308 GN=yutE PE=1 SV=1 && PF01934:Protein of unknown function DUF86	-	907	701	816	904	1889	964	279.342	337.158	260.091	318.224	467.966	344.533
Novel00156	14.5382	67.5348	35.9685	10.3873	28.7224	10.5547	1.20934	0.0526341	0.269361	-	NC_999999999.1	1715903	1716126	+	224	-	PF07992:Pyridine nucleotide-disulphide oxidoreductase	Pyr_redox_2	16	47	38	10	39	10	9.56953	43.899	23.5213	6.83606	18.7624	6.94057
BVV32_13485	885.014	774.495	882.176	913.043	1115.76	1064.97	-0.282754	0.0526433	0.269361	BVV32_13485	NC_999999999.1	2565440	2565724	+	285	protein_coding	co-chaperone GroES&&sp|A7X4J3|CH10_STAA1 10 kDa chaperonin OS=Staphylococcus aureus (strain Mu3 / ATCC 700698) OX=418127 GN=groS PE=3 SV=1 && PF00166:Chaperonin 10 Kd subunit	-	974	539	932	879	1515	1009	457.86	395.684	453.415	472.278	572.848	550.414
Novel00200	30.8937	48.855	43.5409	17.6584	27.9859	23.2204	0.820231	0.0526813	0.269361	-	NC_999999999.1	2445008	2445263	+	256	-	PF06153:Cyclic-di-AMP receptor	-	34	34	46	17	38	22	17.7933	27.7871	24.914	10.1686	15.9961	13.3606
BVV32_13240	172.641	205.478	150.5	188.01	283.542	241.703	-0.441149	0.0527723	0.269361	BVV32_13240	NC_999999999.1	2517583	2517795	-	213	protein_coding	hypothetical protein&&-- && -	-	190	143	159	181	385	229	119.507	140.463	103.501	130.123	194.784	167.147
BVV32_10750	98.133	96.273	103.173	123.609	138.457	141.433	-0.438487	0.0528731	0.269361	BVV32_10750	NC_999999999.1	2073617	2074396	+	780	protein_coding	tandem-type lipoprotein&&sp|Q7A7G3|Y399_STAAN Uncharacterized lipoprotein SA0399 OS=Staphylococcus aureus (strain N315) OX=158879 GN=SA0399 PE=3 SV=2 && PF04507:Csa1 family	-	108	67	109	119	188	134	18.5502	17.9715	19.3757	23.3618	25.9737	26.7087
BVV32_10405	1084.01	1002.96	948.434	1228.82	1282.2	1121.97	-0.259604	0.0529496	0.269361	BVV32_10405	NC_999999999.1	1999633	2001246	-	1614	protein_coding	lipase&&-- && -	-	1193	698	1002	1183	1741	1063	99.0274	90.4808	86.0774	112.237	116.243	102.394
BVV32_08060	3621.83	4471.67	3421.74	5329.72	4097.73	4785.51	-0.304008	0.0536097	0.272224	BVV32_08060	NC_999999999.1	1595708	1598905	+	3198	protein_coding	DNA polymerase III subunit alpha&&sp|Q6G8M4|DPO3A_STAAS DNA polymerase III subunit alpha OS=Staphylococcus aureus (strain MSSA476) OX=282459 GN=dnaE PE=3 SV=1 && PF02811:PHP domain|PF07733:Bacterial DNA polymerase III alpha NTPase domain|PF17657:Bacterial DNA polymerase III alpha subunit finger domain|PF14579:Helix-hairpin-helix motif|PF01336:OB-fold nucleic acid binding domain	tRNA_anti	3986	3112	3615	5131	5564	4534	166.985	203.594	156.731	245.684	187.491	220.417
BVV32_01695	3393.77	3758.96	3079.1	4169.46	3797.99	4194.45	-0.249692	0.0539449	0.273082	BVV32_01695	NC_999999999.1	345763	346209	+	447	protein_coding	50S ribosomal protein L9&&sp|A7WWQ0|RL9_STAA1 50S ribosomal protein L9 OS=Staphylococcus aureus (strain Mu3 / ATCC 700698) OX=418127 GN=rplI PE=3 SV=1 && PF01281:Ribosomal protein L9, N-terminal domain|PF03948:Ribosomal protein L9, C-terminal domain	-	3735	2616	3253	4014	5157	3974	1119.44	1224.43	1009.02	1375.07	1243.26	1382.18
BVV32_07110	297.125	326.179	265.031	368.749	324.784	451.742	-0.367064	0.0539735	0.273082	BVV32_07110	NC_999999999.1	1415387	1416478	-	1092	protein_coding	two-component sensor histidine kinase&&sp|O34757|DESK_BACSU Sensor histidine kinase DesK OS=Bacillus subtilis (strain 168) OX=224308 GN=desK PE=1 SV=1 && PF07730:Histidine kinase	HisKA_3	327	227	280	355	441	428	40.1184	43.4919	35.5517	49.7806	43.5198	60.9346
BVV32_08670	984.056	1010.15	1013.75	1082.36	1316.81	1200.07	-0.259977	0.0550289	0.277573	BVV32_08670	NC_999999999.1	1708434	1709063	-	630	protein_coding	DUF4887 domain-containing protein&&-- && PF16228:Domain of unknown function (DUF4887)	-	1083	703	1071	1042	1788	1137	230.307	233.464	235.708	253.269	305.843	280.584
BVV32_12445	238.063	347.732	248.94	379.136	277.65	498.183	-0.470794	0.0550592	0.277573	BVV32_12445	NC_999999999.1	2367187	2367519	+	333	protein_coding	DNA-binding protein&&sp|P67249|Y1079_STAAN UPF0122 protein SA1079 OS=Staphylococcus aureus (strain N315) OX=158879 GN=SA1079 PE=3 SV=1 && PF04297:Putative helix-turn-helix protein, YlxM / p13 like	-	262	242	263	365	377	472	105.408	152.046	109.506	167.843	122.002	220.364
Novel00204	49.9751	76.1563	70.044	33.2393	50.8166	37.997	0.666768	0.0552702	0.278137	-	NC_999999999.1	2491451	2492047	+	597	-	PF02504:Fatty acid synthesis protein|PF00698:Acyl transferase domain	Acyl_transf_1	55	53	74	32	69	36	12.3426	18.574	17.1863	8.20786	12.4551	9.375
BVV32_09205	1332.97	1277.41	1231.45	1376.32	1861.8	1470.27	-0.294419	0.0555738	0.279164	BVV32_09205	NC_999999999.1	1802076	1802963	-	888	protein_coding	N-acetyltransferase&&-- && PF00583:Acetyltransferase (GNAT) family	Acetyltransf_1	1467	889	1301	1325	2528	1393	221.328	209.456	203.137	228.485	306.786	243.883
BVV32_02610	1016.77	1224.25	926.663	1379.43	1121.65	1437.55	-0.315229	0.055712	0.279358	BVV32_02610	NC_999999999.1	529990	530619	+	630	protein_coding	5-bromo-4-chloroindolyl phosphate hydrolase&&sp|P37467|XPAC_BACSU Protein XpaC OS=Bacillus subtilis (strain 168) OX=224308 GN=xpaC PE=4 SV=1 && PF10112:5-bromo-4-chloroindolyl phosphate hydrolysis protein	-	1119	852	979	1328	1523	1362	237.962	282.946	215.46	322.784	260.514	336.108
BVV32_11590	24.5333	27.3013	24.6101	45.7041	47.1342	34.8306	-0.749349	0.0561546	0.281074	BVV32_11590	NC_999999999.1	2233469	2233789	+	321	protein_coding	hypothetical protein&&-- && PF05595:Domain of unknown function (DUF771)	-	27	19	26	44	64	33	11.2688	12.3838	11.2304	20.9895	21.4855	15.9828
BVV32_10720	55.427	51.7288	32.1824	77.9047	76.5931	61.2174	-0.63801	0.0562959	0.281279	BVV32_10720	NC_999999999.1	2068134	2068835	+	702	protein_coding	hypothetical protein&&sp|Q2G0X4|SSL11_STAA8 Staphylococcal superantigen-like 11 OS=Staphylococcus aureus (strain NCTC 8325 / PS 47) OX=93061 GN=sl11 PE=3 SV=1 && PF02876:Staphylococcal/Streptococcal toxin, beta-grasp domain|PF09199:Staphylococcal superantigen-like OB-fold domain	-	61	36	34	75	104	58	11.6416	10.7293	6.71532	16.3598	15.965	12.845
BVV32_12350	394.349	301.751	351.167	471.583	390.33	465.464	-0.335931	0.0569389	0.283946	BVV32_12350	NC_999999999.1	2349096	2349941	-	846	protein_coding	NAD(P)-dependent oxidoreductase&&sp|P39315|QOR2_ECOLI Quinone oxidoreductase 2 OS=Escherichia coli (strain K12) OX=83333 GN=qorB PE=1 SV=1 && PF13460:NAD(P)H-binding	-	434	210	371	454	530	441	68.7287	51.9342	60.8035	82.175	67.5114	81.0422
BVV32_09265	19591.2	20317.9	19000.9	17578.4	14394.3	17728.8	0.245285	0.0570324	0.283946	BVV32_09265	NC_999999999.1	1811209	1811862	+	654	protein_coding	30S ribosomal protein S3&&sp|A7X5F5|RS3_STAA1 30S ribosomal protein S3 OS=Staphylococcus aureus (strain Mu3 / ATCC 700698) OX=418127 GN=rpsC PE=3 SV=1 && PF00189:Ribosomal protein S3, C-terminal domain|PF07650:KH domain	-	21561	14140	20074	16923	19545	16797	4416.82	4523.52	4255.8	3962.36	3220.54	3992.98
BVV32_08175	3203.86	3189.94	3342.24	2358.95	3191.87	2429.7	0.286238	0.0574048	0.284728	BVV32_08175	NC_999999999.1	1628514	1629107	-	594	protein_coding	peptidylprolyl isomerase&&sp|Q2FIC1|PPI1_STAA3 Putative peptidyl-prolyl cis-trans isomerase OS=Staphylococcus aureus (strain USA300) OX=367830 GN=SAUSA300_0857 PE=3 SV=1 && PF00160:Cyclophilin type peptidyl-prolyl cis-trans isomerase/CLD	Pro_isomerase	3526	2220	3531	2271	4334	2302	795.27	781.936	824.207	585.443	786.274	602.507
BVV32_08775	402.527	629.367	404.173	658.554	496.382	783.161	-0.435239	0.0574264	0.284728	BVV32_08775	NC_999999999.1	1727456	1728292	-	837	protein_coding	hypothetical protein&&-- && -	-	443	438	427	634	674	742	70.9083	109.485	70.7339	115.989	86.7772	137.823
BVV32_06910	1794.56	1632.33	1697.15	1569.52	1377.94	1387.95	0.242063	0.0574941	0.284728	BVV32_06910	NC_999999999.1	1375397	1376857	-	1461	protein_coding	sodium:alanine symporter&&sp|Q45068|ALST_BACSU Amino-acid carrier protein AlsT OS=Bacillus subtilis (strain 168) OX=224308 GN=alsT PE=2 SV=1 && PF01235:Sodium:alanine symporter family	-	1975	1136	1793	1511	1871	1315	181.107	162.68	170.159	158.368	138.005	139.932
BVV32_12085	120.849	77.5932	114.531	71.6723	76.5931	70.7167	0.524221	0.0576033	0.284766	BVV32_12085	NC_999999999.1	2310192	2310659	-	468	protein_coding	glutathione S-transferase&&-- && PF08327:Activator of Hsp90 ATPase homolog 1-like protein	-	133	54	121	69	104	67	38.0736	24.1409	35.848	22.5765	23.9474	22.2573
BVV32_14750	13.6296	7.18455	9.46541	18.6971	36.8236	13.7211	-1.18709	0.0578484	0.285474	BVV32_14750	NC_999999999.1	2795793	2796092	+	300	protein_coding	pathogenicity island protein&&-- && PF07342:Protein of unknown function (DUF1474)	-	15	5	10	18	50	13	6.69867	3.48701	4.62172	9.18767	17.9606	6.73698
BVV32_10770	53.6097	22.9906	46.3805	72.711	72.9107	56.9955	-0.698375	0.0580126	0.285781	BVV32_10770	NC_999999999.1	2076939	2077721	+	783	protein_coding	tandem-type lipoprotein&&sp|Q6GJN1|Y442_STAAR Uncharacterized lipoprotein SAR0442 OS=Staphylococcus aureus (strain MRSA252) OX=282458 GN=SAR0442 PE=3 SV=1 && PF04507:Csa1 family	-	59	16	49	70	99	54	10.0951	4.27526	8.67679	13.6896	13.6253	10.722
BVV32_13255	1040.39	1230	972.097	888.113	710.696	990.034	0.324823	0.0584019	0.287114	BVV32_13255	NC_999999999.1	2519238	2522411	-	3174	protein_coding	carbamoyl-phosphate synthase large chain&&sp|Q2FHN5|CARB_STAA3 Carbamoyl-phosphate synthase large chain OS=Staphylococcus aureus (strain USA300) OX=367830 GN=carB PE=3 SV=1 && PF02787:Carbamoyl-phosphate synthetase large chain, oligomerisation domain|PF02786:Carbamoyl-phosphate synthase L chain, ATP binding domain|PF02142:MGS-like domain	CPSase_L_D2	1145	856	1027	855	965	938	48.33	56.425	44.863	41.249	32.7636	45.9451
BVV32_10940	521.559	892.322	562.245	734.381	1098.08	830.657	-0.434934	0.0584881	0.287114	BVV32_10940	NC_999999999.1	2111931	2112023	+	93	protein_coding	tRNA-Ser&&-- && -	-	574	621	594	707	1491	787	826.889	1397.05	885.581	1164.1	1727.69	1315.63
BVV32_11390	21092.2	21589.6	21375.7	16318.4	20946.7	16124.5	0.262693	0.0590998	0.28961	BVV32_11390	NC_999999999.1	2201205	2201705	-	501	protein_coding	50S ribosomal protein L10&&sp|A7WYW2|RL10_STAA1 50S ribosomal protein L10 OS=Staphylococcus aureus (strain Mu3 / ATCC 700698) OX=418127 GN=rplJ PE=3 SV=1 && PF00466:Ribosomal protein L10	-	23213	15025	22583	15710	28442	15277	6207.43	6274.53	6249.84	4801.67	6117.78	4740.71
BVV32_08255	2343.38	2297.62	2316.18	2012.02	2097.47	1848.13	0.223432	0.0597764	0.292414	BVV32_08255	NC_999999999.1	1643221	1644285	+	1065	protein_coding	FAD-dependent oxidoreductase&&sp|O32117|YUTJ_BACSU NADH dehydrogenase-like protein YutJ OS=Bacillus subtilis (strain 168) OX=224308 GN=yutJ PE=3 SV=2 && PF07992:Pyridine nucleotide-disulphide oxidoreductase	Pyr_redox_2	2579	1599	2447	1937	2848	1751	324.429	314.126	318.573	278.506	288.179	255.611
BVV32_03480	925.903	997.216	872.71	1144.68	1056.84	1111.41	-0.245768	0.0600056	0.293024	BVV32_03480	NC_999999999.1	731576	732457	+	882	protein_coding	ribose transporter RbsU&&sp|Q5HJA6|RBSU_STAAC Putative ribose uptake protein RbsU OS=Staphylococcus aureus (strain COL) OX=93062 GN=rbsU PE=3 SV=1 && PF06800:Sugar transport protein	-	1019	694	922	1102	1435	1053	154.783	164.625	144.94	191.323	175.329	185.611
BVV32_03815	6867.49	6371.26	6932.46	8765.83	6765.23	8728.76	-0.26593	0.0602129	0.293525	BVV32_03815	NC_999999999.1	805544	807550	-	2007	protein_coding	gamma-glutamyltransferase&&sp|P54422|GGT_BACSU Glutathione hydrolase proenzyme OS=Bacillus subtilis (strain 168) OX=224308 GN=ggt PE=1 SV=1 && PF01019:Gamma-glutamyltranspeptidase	-	7558	4434	7324	8439	9186	8270	504.52	462.225	505.971	643.869	493.231	640.621
BVV32_04510	4304.22	4001.8	4281.2	3441.31	3725.81	3695.21	0.212796	0.0604539	0.294188	BVV32_04510	NC_999999999.1	944388	945407	-	1020	protein_coding	hypothetical protein&&-- && PF13273:Protein of unknown function (DUF4064)	-	4737	2785	4523	3313	5059	3501	622.188	571.255	614.825	497.365	534.485	533.623
BVV32_09160	169.915	183.925	130.623	218.133	202.53	213.206	-0.392646	0.0607289	0.295014	BVV32_09160	NC_999999999.1	1795611	1795901	-	291	protein_coding	adherence protein Eap/Map&&sp|Q5HEI2|OMP7_STAAC 77 kDa membrane protein OS=Staphylococcus aureus (strain COL) OX=93062 GN=SACOL2002 PE=3 SV=1 && PF03642:MAP domain	-	187	128	138	210	275	202	86.0929	92.0284	65.7523	110.505	101.838	107.92
BVV32_03985	3203.86	3359.5	2948.47	2675.77	2880.34	2540.52	0.231661	0.0609128	0.295395	BVV32_03985	NC_999999999.1	849575	850891	+	1317	protein_coding	CoA-disulfide reductase&&sp|Q6GAV6|CDR_STAAS Coenzyme A disulfide reductase OS=Staphylococcus aureus (strain MSSA476) OX=282459 GN=cdr PE=3 SV=3 && PF02852:Pyridine nucleotide-disulphide oxidoreductase, dimerisation domain|PF07992:Pyridine nucleotide-disulphide oxidoreductase	Pyr_redox_2	3526	2338	3115	2576	3911	2407	358.687	371.418	327.942	299.512	320.017	284.141
BVV32_06720	189.906	150.876	143.874	188.01	248.191	206.873	-0.408124	0.0614691	0.297578	BVV32_06720	NC_999999999.1	1335422	1335841	+	420	protein_coding	MarR family transcriptional regulator&&-- && PF01047:MarR family	MarR	209	105	152	181	337	196	66.6677	52.3052	50.1787	65.9908	86.4673	72.5521
BVV32_01595	776.886	850.651	750.607	999.257	858.726	996.367	-0.263741	0.0617235	0.298295	BVV32_01595	NC_999999999.1	320506	321225	-	720	protein_coding	ribosomal RNA small subunit methyltransferase G&&sp|Q2FDF0|RSMG_STAA3 Ribosomal RNA small subunit methyltransferase G OS=Staphylococcus aureus (strain USA300) OX=367830 GN=rsmG PE=3 SV=1 && PF02527:rRNA small subunit methyltransferase G	-	855	592	793	962	1166	944	159.093	172.026	152.709	204.596	174.517	203.837
BVV32_10755	101.768	50.2919	127.783	144.383	115.626	172.042	-0.609407	0.0619911	0.299072	BVV32_10755	NC_999999999.1	2074457	2075251	+	795	protein_coding	tandem-type lipoprotein&&sp|Q7A7G1|Y402_STAAN Uncharacterized lipoprotein SA0402 OS=Staphylococcus aureus (strain N315) OX=158879 GN=lpl6 PE=3 SV=2 && PF04507:Csa1 family	-	112	35	135	139	157	163	18.8742	9.21098	23.5446	26.7733	21.2816	31.876
BVV32_00735	109.037	106.331	162.805	89.3307	377.81	173.098	-0.761869	0.0621245	0.299201	BVV32_00735	NC_999999999.1	148286	148477	+	192	protein_coding	hypothetical protein&&-- && -	-	120	74	172	86	513	164	83.7334	80.6372	124.209	68.5885	287.93	132.796
BVV32_03545	4402.36	3444.28	4259.43	3604.39	3055.62	3401.79	0.2677	0.06308	0.303036	BVV32_03545	NC_999999999.1	740518	742257	-	1740	protein_coding	sensor histidine kinase&&sp|Q2FK10|LYTS_STAA3 Sensor histidine kinase/phosphatase LytS OS=Staphylococcus aureus (strain USA300) OX=367830 GN=lytS PE=3 SV=2 && PF06580:Histidine kinase|PF02518:Histidine kinase-, DNA gyrase B-, and HSP90-like ATPase|PF07694:5TMR of 5TMR-LYT	His_kinase	4845	2397	4500	3470	4149	3223	373.047	288.22	358.582	305.376	256.96	287.974
BVV32_12495	3058.48	2641.04	3306.27	2664.34	1953.86	2669.29	0.306531	0.063137	0.303036	BVV32_12495	NC_999999999.1	2376894	2378060	+	1167	protein_coding	succinyl-CoA ligase subunit beta&&sp|A7X1L8|SUCC_STAA1 Succinate--CoA ligase [ADP-forming] subunit beta OS=Staphylococcus aureus (strain Mu3 / ATCC 700698) OX=418127 GN=sucC PE=3 SV=1 && PF00549:CoA-ligase|PF08442:ATP-grasp domain	-	3366	1838	3493	2565	2653	2529	386.422	329.518	415.004	336.566	244.984	336.915
BVV32_10760	44.5233	27.3013	47.327	66.4786	61.8637	59.1065	-0.633751	0.063887	0.304889	BVV32_10760	NC_999999999.1	2075290	2076090	+	801	protein_coding	tandem-type lipoprotein&&sp|Q2FJK2|Y413_STAA3 Uncharacterized lipoprotein SAUSA300_0413 OS=Staphylococcus aureus (strain USA300) OX=367830 GN=SAUSA300_0413 PE=3 SV=2 && PF04507:Csa1 family	-	49	19	50	64	84	56	8.19563	4.96279	8.65491	12.2349	11.301	10.8692
BVV32_13525	3748.14	4681.46	3487.06	5345.3	4273.75	4949.11	-0.290246	0.0638881	0.304889	BVV32_13525	NC_999999999.1	2571262	2574108	-	2847	protein_coding	excinuclease ABC subunit A&&sp|Q5HHQ9|UVRA_STAAC UvrABC system protein A OS=Staphylococcus aureus (strain COL) OX=93062 GN=uvrA PE=3 SV=1 && PF17755:UvrA DNA-binding domain|PF17760:UvrA interaction domain|PF00005:ABC transporter	ABC_tran	4125	3258	3684	5146	5803	4689	194.113	239.424	179.414	276.781	219.653	256.056
BVV32_08215	334.379	372.16	336.968	372.904	695.23	365.194	-0.462225	0.063976	0.304889	BVV32_08215	NC_999999999.1	1635093	1635449	+	357	protein_coding	Na+/H+ antiporter subunit G&&sp|A7X0F5|MNHG1_STAA1 Na(+)/H(+) antiporter subunit G1 OS=Staphylococcus aureus (strain Mu3 / ATCC 700698) OX=418127 GN=mnhG1 PE=3 SV=1 && PF03334:Na+/H+ antiporter subunit	-	368	259	356	359	944	346	138.101	151.788	138.263	153.986	284.954	150.678
BVV32_09275	7459.02	8127.17	7226.84	6588.66	5397.6	7059	0.260524	0.064002	0.304889	BVV32_09275	NC_999999999.1	1812289	1812498	+	210	protein_coding	50S ribosomal protein L29&&sp|A7X5F2|RL29_STAA1 50S ribosomal protein L29 OS=Staphylococcus aureus (strain Mu3 / ATCC 700698) OX=418127 GN=rpmC PE=3 SV=1 && PF00831:Ribosomal L29 protein	-	8209	5656	7635	6343	7329	6688	5237.08	5635.01	5040.98	4625.19	3760.94	4951.31
BVV32_10875	2129.85	2063.4	2202.6	2403.62	2574.71	2432.87	-0.212471	0.064067	0.304889	BVV32_10875	NC_999999999.1	2095621	2096763	+	1143	protein_coding	cystathionine gamma-synthase&&sp|O05394|MCCB_BACSU Cystathionine gamma-lyase OS=Bacillus subtilis (strain 168) OX=224308 GN=mccB PE=1 SV=1 && PF01053:Cys/Met metabolism PLP-dependent enzyme	Cys_Met_Meta_PP	2344	1436	2327	2314	3496	2305	274.745	262.853	282.277	310.007	329.607	313.522
BVV32_05525	479.761	574.764	453.393	633.624	565.611	648.06	-0.295372	0.0644214	0.306056	BVV32_05525	NC_999999999.1	1119106	1119891	+	786	protein_coding	zinc ABC transporter ATP-binding protein&&sp|Q9XDA6|ZURA_LISMO Zinc uptake system ATP-binding protein ZurA OS=Listeria monocytogenes serovar 1/2a (strain ATCC BAA-679 / EGD-e) OX=169963 GN=zurA PE=3 SV=1 && PF00005:ABC transporter	ABC_tran	528	400	479	610	768	614	89.9974	106.474	84.4964	118.84	105.296	121.448
Novel00044	48.1579	90.5254	98.4402	62.3237	42.7154	44.3299	0.66531	0.0647309	0.306809	-	NC_999999999.1	632128	632871	+	744	-	PF14714:KH-domain-like of EngA bacterial GTPase enzymes, C-terminal|PF01210:NAD-dependent glycerol-3-phosphate dehydrogenase N-terminus	NAD_Gly3P_dh_N	53	63	104	60	58	42	9.5438	17.7163	19.3814	12.349	8.40091	8.77646
BVV32_00210	1174.87	1048.94	1227.66	888.113	993.501	1014.31	0.25423	0.0647988	0.306809	BVV32_00210	NC_999999999.1	42381	43457	-	1077	protein_coding	peptidase M28&&sp|P94521|YSDC_BACSU Putative aminopeptidase YsdC OS=Bacillus subtilis (strain 168) OX=224308 GN=ysdC PE=1 SV=1 && PF05343:M42 glutamyl aminopeptidase	-	1293	730	1297	855	1349	961	160.843	141.812	166.974	121.564	134.979	138.724
BVV32_09270	14430.1	14672.3	13459.8	13043.3	10314.3	12546.4	0.245519	0.065234	0.308349	BVV32_09270	NC_999999999.1	1811865	1812299	+	435	protein_coding	50S ribosomal protein L16&&sp|A7X5F4|RL16_STAA1 50S ribosomal protein L16 OS=Staphylococcus aureus (strain Mu3 / ATCC 700698) OX=418127 GN=rplP PE=3 SV=1 && PF00252:Ribosomal protein L16p/L10e	-	15881	10211	14220	12557	14005	11887	4891.11	4911.16	4532.47	4420.29	3469.49	4248.41
BVV32_12925	823.227	449.753	809.292	545.333	474.288	547.79	0.4139	0.0654576	0.308885	BVV32_12925	NC_999999999.1	2453542	2454903	-	1362	protein_coding	cytochrome ubiquinol oxidase subunit I&&sp|C0SP90|YTHA_BACSU Putative cytochrome bd menaquinol oxidase subunit I OS=Bacillus subtilis (strain 168) OX=224308 GN=ythA PE=1 SV=1 && PF01654:Cytochrome bd terminal oxidase subunit I	-	906	313	855	525	644	519	89.1189	48.0808	87.039	59.025	50.9542	59.2425
BVV32_06035	25.4419	35.9228	19.8774	47.7815	34.6142	53.8291	-0.759531	0.0656034	0.309053	BVV32_06035	NC_999999999.1	1211201	1211317	+	117	protein_coding	hypothetical protein&&-- && -	-	28	25	21	46	47	51	32.062	44.7053	24.8862	60.2041	43.2896	67.7684
Novel00019	8.17775	11.4953	6.62578	1.03873	0.736472	5.27737	1.94002	0.0668058	1	-	NC_999999999.1	299187	299326	+	140	-	PF07155:ECF-type riboflavin transporter, S component	-	9	8	7	1	1	5	8.61257	11.9555	6.93258	1.09377	0.769739	5.55245
BVV32_06050	73.5998	116.39	91.8144	151.654	83.9578	191.041	-0.600362	0.0669423	0.314831	BVV32_06050	NC_999999999.1	1212779	1213408	+	630	protein_coding	hypothetical protein&&-- && PF04276:Protein of unknown function (DUF443)	-	81	81	97	146	114	181	17.2251	26.8998	21.3479	35.4868	19.5	44.6664
BVV32_12930	40.8888	54.6026	58.6855	56.0913	128.883	63.3284	-0.700679	0.0672908	0.31594	BVV32_12930	NC_999999999.1	2455102	2455335	+	234	protein_coding	NrdH-redoxin&&-- && PF00462:Glutaredoxin	-	45	38	62	54	175	60	25.7641	33.976	36.7368	35.3372	80.5923	39.8638
BVV32_07815	535.188	662.416	566.031	644.012	780.66	722.999	-0.288175	0.0676226	0.316967	BVV32_07815	NC_999999999.1	1544588	1544899	+	312	protein_coding	thiol reductase thioredoxin&&sp|O34357|YTPP_BACSU Thioredoxin-like protein YtpP OS=Bacillus subtilis (strain 168) OX=224308 GN=ytpP PE=2 SV=1 && PF00085:Thioredoxin	-	589	461	598	620	1060	685	252.918	309.137	265.749	304.292	366.119	341.333
BVV32_02620	1046.75	974.226	988.188	786.318	956.677	745.164	0.273012	0.0677908	0.317083	BVV32_02620	NC_999999999.1	531860	533203	-	1344	protein_coding	branched-chain amino acid transport system II carrier protein&&sp|Q2FH31|BRNQL_STAA3 Putative branched-chain amino acid carrier protein SAUSA300_1300 OS=Staphylococcus aureus (strain USA300) OX=367830 GN=SAUSA300_1300 PE=3 SV=1 && PF05525:Branched-chain amino acid transport protein	-	1152	678	1044	757	1299	706	114.834	105.544	107.703	86.2483	104.155	81.6673
BVV32_04255	1521.06	1235.74	1451.99	1203.89	1140.8	1201.13	0.249181	0.0678736	0.317083	BVV32_04255	NC_999999999.1	894399	895199	-	801	protein_coding	glutamate racemase&&sp|Q6GHT5|MURI_STAAR Glutamate racemase OS=Staphylococcus aureus (strain MRSA252) OX=282458 GN=murI PE=1 SV=1 && PF01177:Asp/Glu/Hydantoin racemase	Asp_Glu_race	1674	860	1534	1159	1549	1138	279.989	224.632	265.533	221.567	208.396	220.878
Novel00221	33.6196	50.2919	62.4717	34.278	27.9859	26.3868	0.723131	0.0682754	0.317222	-	NC_999999999.1	2663344	2663955	-	612	-	PF00486:Transcriptional regulatory protein, C terminal|PF18698:Histidine kinase sensor domain	Trans_reg_C	37	35	66	33	38	25	8.0997	11.9652	14.9526	8.25689	6.69119	6.35084
BVV32_05155	3642.73	3947.19	3666.9	3388.33	2825.11	3353.24	0.234873	0.0682876	0.317222	BVV32_05155	NC_999999999.1	1049590	1051356	+	1767	protein_coding	aspartate--tRNA ligase&&sp|A7X344|SYD_STAA1 Aspartate--tRNA ligase OS=Staphylococcus aureus (strain Mu3 / ATCC 700698) OX=418127 GN=aspS PE=3 SV=1 && PF00152:tRNA synthetases class II (D, K and N)|PF02938:GAD domain|PF01336:OB-fold nucleic acid binding domain	tRNA-synt_2	4009	2747	3874	3262	3836	3177	303.961	325.257	303.982	282.684	233.945	279.527
BVV32_00145	883.197	811.855	947.487	718.8	783.606	717.722	0.251914	0.0683296	0.317222	BVV32_00145	NC_999999999.1	27650	28585	-	936	protein_coding	2-dehydropantoate 2-reductase&&sp|Q9CFY8|PANE_LACLA 2-dehydropantoate 2-reductase OS=Lactococcus lactis subsp. lactis (strain IL1403) OX=272623 GN=LL1323 PE=3 SV=1 && PF02558:Ketopantoate reductase PanE/ApbA|PF08546:Ketopantoate reductase PanE/ApbA C terminal	-	972	565	1001	692	1064	680	139.126	126.292	148.28	113.21	122.5	112.947
BVV32_06635	4246.98	3511.81	3921.52	3501.55	3215.44	3232.91	0.231976	0.0683561	0.317222	BVV32_06635	NC_999999999.1	1321429	1322115	-	687	protein_coding	DNA-binding response regulator&&sp|Q2FIT4|SAER_STAA3 Response regulator SaeR OS=Staphylococcus aureus (strain USA300) OX=367830 GN=saeR PE=3 SV=1 && PF00072:Response regulator receiver domain|PF00486:Transcriptional regulatory protein, C terminal	Response_reg	4674	2444	4143	3371	4366	3063	911.487	744.302	836.148	751.374	684.855	693.16
sRNA00009	78.143	96.273	64.3648	62.3237	30.1954	60.162	0.651362	0.0685643	0.317662	-	NC_999999999.1	269136	269465	+	330	-	-	-	86	67	68	60	41	57	34.9143	42.4781	28.5706	27.8414	13.3888	26.8537
BVV32_11360	26038.9	26730.9	24718.9	24091.2	21017.4	21903.2	0.209575	0.0688666	0.318349	BVV32_11360	NC_999999999.1	2191583	2191996	-	414	protein_coding	30S ribosomal protein S12&&sp|A7WYX1|RS12_STAA1 30S ribosomal protein S12 OS=Staphylococcus aureus (strain Mu3 / ATCC 700698) OX=418127 GN=rpsL PE=3 SV=1 && PF00164:Ribosomal protein S12/S23	Ribosomal_S12	28657	18603	26115	23193	28538	20752	9273.61	9401.29	8746.1	8578.49	7428.39	7792.96
BVV32_13455	251312	258099	201068	270614	360775	250162	-0.31126	0.0689397	0.318349	BVV32_13455	NC_999999999.1	2560539	2560673	+	135	protein_coding	delta-hemolysin&&sp|Q2FWM8|HLD_STAA8 Delta-hemolysin OS=Staphylococcus aureus (strain NCTC 8325 / PS 47) OX=93061 GN=hld PE=3 SV=3 && PF05372:Delta lysin family	-	276581	179621	212424	260524	489869	237014	274478	278374	218170	295507	391037	272950
BVV32_07945	4757.63	5287.83	4697.68	4406.29	4118.35	4205	0.21157	0.0691369	0.318629	BVV32_07945	NC_999999999.1	1575376	1576536	-	1161	protein_coding	aminotransferase class V&&sp|P14776|DHSS_SYNP1 Soluble hydrogenase, small subunit OS=Synechococcus sp. (strain PCC 6716) OX=32048 PE=3 SV=1 && PF00266:Aminotransferase class-V	Aminotran_5	5236	3680	4963	4242	5592	3984	604.207	663.163	592.703	559.49	519.047	533.495
BVV32_10640	1916.32	1649.57	1889.3	1551.86	1463.37	1624.37	0.235104	0.0692277	0.318629	BVV32_10640	NC_999999999.1	2052717	2054201	+	1485	protein_coding	UDP-N-acetylmuramoyl-L-alanyl-D-glutamate--L-lysine ligase&&sp|A7X0P6|MURE_STAA1 UDP-N-acetylmuramoyl-L-alanyl-D-glutamate--L-lysine ligase OS=Staphylococcus aureus (strain Mu3 / ATCC 700698) OX=418127 GN=murE PE=3 SV=1 && PF08245:Mur ligase middle domain|PF01225:Mur ligase family, catalytic domain|PF02875:Mur ligase family, glutamate ligase domain	-	2109	1148	1996	1494	1987	1539	190.269	161.741	186.363	154.056	144.193	161.122
BVV32_11110	1342.06	1416.79	1246.59	1680.66	1417.71	1653.93	-0.246702	0.0693836	0.318823	BVV32_11110	NC_999999999.1	2139945	2140616	+	672	protein_coding	molybdenum ABC transporter permease subunit&&sp|O32209|YVGM_BACSU Putative molybdenum transport system permease protein YvgM OS=Bacillus subtilis (strain 168) OX=224308 GN=yvgM PE=3 SV=2 && PF00528:Binding-protein-dependent transport system inner membrane component	BPD_transp_1	1477	986	1317	1618	1925	1567	294.462	306.982	271.732	368.692	308.697	362.529
BVV32_08380	710.556	925.371	715.585	980.56	904.388	969.98	-0.28258	0.0696422	0.319488	BVV32_08380	NC_999999999.1	1662036	1662500	-	465	protein_coding	iron-sulfur cluster assembly scaffold protein NifU&&sp|O32163|SUFU_BACSU Zinc-dependent sulfurtransferase SufU OS=Bacillus subtilis (strain 168) OX=224308 GN=sufU PE=1 SV=1 && PF01592:NifU-like N terminal domain	-	782	644	756	944	1228	919	225.306	289.759	225.421	310.866	284.588	307.26
BVV32_02175	860.481	764.437	742.088	971.211	924.272	911.929	-0.245206	0.0704624	0.322651	BVV32_02175	NC_999999999.1	450177	452375	-	2199	protein_coding	AraC family transcriptional regulator&&sp|Q5HJR8|Y084_STAAC Uncharacterized HTH-type transcriptional regulator SACOL0084 OS=Staphylococcus aureus (strain COL) OX=93062 GN=SACOL0084 PE=4 SV=2 && PF12833:Helix-turn-helix domain	-	947	532	784	935	1255	864	57.6957	50.6164	49.4329	65.1089	61.5021	61.0846
BVV32_02005	204.444	182.488	165.645	243.063	235.671	222.705	-0.343556	0.0708493	0.322651	BVV32_02005	NC_999999999.1	411450	412880	-	1431	protein_coding	polysaccharide extrusion protein&&-- && PF14667:Polysaccharide biosynthesis C-terminal domain|PF01943:Polysaccharide biosynthesis protein	-	225	127	175	234	320	211	21.065	18.5682	16.956	25.0398	24.098	22.9238
BVV32_02615	1788.2	1957.07	1583.56	2155.36	2069.49	2053.95	-0.237673	0.0709179	0.322651	BVV32_02615	NC_999999999.1	530651	531787	+	1137	protein_coding	toxic anion resistance protein&&sp|Q2FH32|TELL_STAA3 TelA-like protein SAUSA300_1299 OS=Staphylococcus aureus (strain USA300) OX=367830 GN=SAUSA300_1299 PE=3 SV=1 && PF05816:Toxic anion resistance protein (TelA)	-	1968	1362	1673	2075	2810	1946	231.891	250.623	204.014	279.455	266.328	266.088
BVV32_05005	602.428	556.085	560.352	648.167	675.345	725.11	-0.252028	0.0709767	0.322651	BVV32_05005	NC_999999999.1	1019897	1020970	+	1074	protein_coding	aminopeptidase&&-- && PF05145:Transition state regulatory protein AbrB	-	663	387	592	624	917	687	82.7042	75.3896	76.4262	88.9681	92.0103	99.4478
BVV32_06420	444.324	498.608	368.204	571.301	493.436	556.234	-0.308334	0.0710008	0.322651	BVV32_06420	NC_999999999.1	1281738	1282382	+	645	protein_coding	hypothetical protein&&-- && PF01027:Inhibitor of apoptosis-promoting Bax1	-	489	347	389	550	670	527	101.571	112.558	83.6209	130.574	111.94	127.026
BVV32_11180	220.799	189.672	200.667	153.732	170.862	154.099	0.353076	0.0710224	0.322651	BVV32_11180	NC_999999999.1	2148607	2149818	-	1212	protein_coding	MFS transporter&&sp|P94577|YWOG_BACSU Uncharacterized MFS-type transporter YwoG OS=Bacillus subtilis (strain 168) OX=224308 GN=ywoG PE=3 SV=1 && PF07690:Major Facilitator Superfamily	MFS_1	243	132	212	148	232	146	26.861	22.7864	24.2526	18.6988	20.628	18.7281
BVV32_08950	8762.01	10275.4	8362.69	8410.59	6988.38	7678.57	0.247573	0.0716712	0.32493	gatA	NC_999999999.1	1756104	1757561	-	1458	protein_coding	glutamyl-tRNA(Gln) amidotransferase subunit A&&sp|A6U305|GATA_STAA2 Glutamyl-tRNA(Gln) amidotransferase subunit A OS=Staphylococcus aureus (strain JH1) OX=359787 GN=gatA PE=3 SV=1 && PF01425:Amidase	Amidase	9643	7151	8835	8097	9489	7275	886.08	1026.16	840.183	850.395	701.349	775.744
BVV32_09665	5326.44	4578	5666.94	3359.25	5351.21	3590.72	0.339882	0.0719145	0.32493	BVV32_09665	NC_999999999.1	1877120	1877620	+	501	protein_coding	CHAP domain-containing protein&&sp|Q9KJT6|SSAA_STAEP Staphylococcal secretory antigen SsaA OS=Staphylococcus epidermidis OX=1282 GN=ssaA PE=3 SV=1 && PF05257:CHAP domain	-	5862	3186	5987	3234	7266	3402	1567.57	1330.49	1656.9	988.454	1562.89	1055.7
BVV32_07700	309.846	290.256	268.818	346.935	340.987	381.026	-0.29774	0.071923	0.32493	BVV32_07700	NC_999999999.1	1516092	1516556	+	465	protein_coding	6%2C7-dimethyl-8-ribityllumazine synthase&&sp|Q2FFX3|RISB_STAA3 6,7-dimethyl-8-ribityllumazine synthase OS=Staphylococcus aureus (strain USA300) OX=367830 GN=ribH PE=3 SV=1 && PF00885:6,7-dimethyl-8-ribityllumazine synthase	-	341	202	284	334	463	361	98.2471	90.8873	84.6819	109.989	107.3	120.697
BVV32_06570	24.5333	44.5442	20.8239	60.2463	33.8777	58.051	-0.778312	0.0719877	0.32493	BVV32_06570	NC_999999999.1	1307171	1307788	-	618	protein_coding	hypothetical protein&&-- && PF07099:Protein of unknown function (DUF1361)	-	27	31	22	58	46	55	5.85321	10.4949	4.93582	14.3712	8.02123	13.8362
BVV32_04765	1987.19	2221.46	1999.09	2352.72	2415.63	2420.2	-0.212531	0.0721861	0.325302	BVV32_04765	NC_999999999.1	990545	991315	+	771	protein_coding	RNA polymerase sigma factor SigB&&sp|P06574|RPSB_BACSU RNA polymerase sigma-B factor OS=Bacillus subtilis (strain 168) OX=224308 GN=sigB PE=1 SV=3 && PF04539:Sigma-70 region 3|PF04542:Sigma-70 region 2|PF04545:Sigma-70, region 4	Sigma70_r3	2187	1546	2112	2265	3280	2293	380.026	419.527	379.808	449.85	458.449	462.373
BVV32_05960	79.0516	54.6026	83.2956	59.2075	243.036	79.1605	-0.816029	0.0723138	0.325354	BVV32_05960	NC_999999999.1	1198191	1198388	+	198	protein_coding	hypothetical protein&&-- && -	-	87	38	88	57	330	75	58.8671	40.1535	61.6229	44.0822	179.606	58.8897
BVV32_01350	800.511	909.565	676.777	660.631	561.928	709.278	0.304568	0.0726192	0.326204	BVV32_01350	NC_999999999.1	279566	280126	-	561	protein_coding	biofilm operon icaADBC HTH-type negative transcriptional regulator IcaR&&sp|Q9RQQ0|ICAR_STAA8 Biofilm operon icaADBC HTH-type negative transcriptional regulator IcaR OS=Staphylococcus aureus (strain NCTC 8325 / PS 47) OX=93061 GN=icaR PE=3 SV=1 && PF00440:Bacterial regulatory proteins, tetR family|PF18665:Tetracyclin repressor-like, C-terminal domain	TetR_N	881	633	715	636	763	672	210.393	236.073	176.713	173.599	146.566	186.23
BVV32_06595	6547.65	4731.75	6532.08	5103.27	4433.56	5085.27	0.285267	0.0727919	0.326457	BVV32_06595	NC_999999999.1	1311422	1312186	+	765	protein_coding	DeoR family transcriptional regulator&&sp|O31713|FRUR_BACSU Uncharacterized HTH-type transcriptional regulator FruR OS=Bacillus subtilis (strain 168) OX=224308 GN=fruR PE=4 SV=1 && PF08220:DeoR-like helix-turn-helix domain|PF00455:DeoR C terminal sensor domain	DeoR	7206	3293	6901	4913	6020	4818	1261.98	900.606	1250.76	983.421	848.021	979.148
BVV32_00950	2004.46	1820.57	2139.18	1665.08	1228.44	1901.96	0.316085	0.0732272	0.327885	BVV32_00950	NC_999999999.1	187465	188316	-	852	protein_coding	pantoate--beta-alanine ligase&&sp|Q6G678|PANC_STAAS Pantothenate synthetase OS=Staphylococcus aureus (strain MSSA476) OX=282459 GN=panC PE=3 SV=1 && PF02569:Pantoate-beta-alanine ligase	-	2206	1267	2260	1603	1668	1802	346.884	311.13	367.785	288.103	210.973	328.82
BVV32_08280	3136.62	3679.93	2621.92	4202.7	3361.26	3971.74	-0.289895	0.0735012	0.328273	BVV32_08280	NC_999999999.1	1646699	1647913	-	1215	protein_coding	D-alanyl-lipoteichoic acid biosynthesis protein DltB&&sp|P39580|DLTB_BACSU Teichoic acid D-alanyltransferase OS=Bacillus subtilis (strain 168) OX=224308 GN=dltB PE=1 SV=1 && PF03062:MBOAT, membrane-bound O-acyltransferase family	MBOAT	3452	2561	2770	4046	4564	3763	380.639	440.999	316.103	509.922	404.8	481.505
BVV32_09185	482.487	415.267	384.296	378.097	287.961	358.861	0.326685	0.0735482	0.328273	BVV32_09185	NC_999999999.1	1799408	1799572	-	165	protein_coding	hypothetical protein&&-- && -	-	531	289	406	364	391	340	431.151	366.453	341.167	337.809	255.367	320.36
BVV32_11685	15.4469	14.3691	26.5031	4.15491	2.20942	15.8321	1.38412	0.0737691	1	BVV32_11685	NC_999999999.1	2242928	2243134	+	207	protein_coding	hypothetical protein&&-- && PF07129:Protein of unknown function (DUF1381)	-	17	10	28	4	3	15	11.0026	10.1073	18.7548	2.95899	1.56179	11.2658
BVV32_03470	111.763	61.7872	107.906	69.5948	69.9648	51.7182	0.566045	0.0740207	0.329857	BVV32_03470	NC_999999999.1	728486	729862	+	1377	protein_coding	MFS transporter&&sp|Q6GGX2|NORB_STAAR Quinolone resistance protein NorB OS=Staphylococcus aureus (strain MRSA252) OX=282458 GN=norB PE=3 SV=1 && PF07690:Major Facilitator Superfamily	MFS_1	123	43	114	67	95	49	11.9671	6.5334	11.4788	7.45066	7.43466	5.53229
BVV32_06390	570.625	564.706	606.733	730.226	659.879	678.669	-0.246572	0.0741564	0.329937	BVV32_06390	NC_999999999.1	1273802	1274842	+	1041	protein_coding	sensor histidine kinase&&sp|Q6GBH0|GRAS_STAAS Sensor protein kinase GraS OS=Staphylococcus aureus (strain MSSA476) OX=282459 GN=graS PE=3 SV=1 && PF02518:Histidine kinase-, DNA gyrase B-, and HSP90-like ATPase	HATPase_c	628	393	641	703	896	643	80.8216	78.9853	85.3753	103.409	92.7532	96.0292
BVV32_07795	2097.14	2672.65	1870.36	2585.4	2697.7	2770.62	-0.279709	0.0744108	0.33009	BVV32_07795	NC_999999999.1	1540967	1541611	+	645	protein_coding	tRNA (guanosine(46)-N7)-methyltransferase TrmB&&sp|Q2FFZ0|TRMB_STAA3 tRNA (guanine-N(7)-)-methyltransferase OS=Staphylococcus aureus (strain USA300) OX=367830 GN=trmB PE=3 SV=1 && PF02390:Putative methyltransferase	-	2308	1860	1976	2489	3663	2625	479.396	603.334	424.768	590.907	611.996	632.721
BVV32_08735	2591.44	2845.08	2444.91	2208.34	2338.3	2224.94	0.218051	0.0744263	0.33009	BVV32_08735	NC_999999999.1	1719291	1720580	+	1290	protein_coding	glutamate-1-semialdehyde 2%2C1-aminomutase&&sp|Q2FFN1|GSA2_STAA3 Glutamate-1-semialdehyde 2,1-aminomutase 2 OS=Staphylococcus aureus (strain USA300) OX=367830 GN=hemL2 PE=3 SV=1 && PF00202:Aminotransferase class-III	Aminotran_3	2852	1980	2583	2126	3175	2108	296.195	321.13	277.626	252.364	265.232	254.053
sRNA00008	51.7924	77.5932	43.5409	45.7041	27.9859	33.7751	0.680621	0.0749037	0.331117	-	NC_999999999.1	266410	266775	+	366	-	-	-	57	54	46	44	38	32	20.8647	30.8686	17.4262	18.4088	11.1886	13.5929
BVV32_11270	103.585	117.827	103.173	133.996	151.713	139.322	-0.396356	0.0749377	0.331117	BVV32_11270	NC_999999999.1	2171905	2172930	+	1026	protein_coding	aldehyde dehydrogenase&&sp|Q5HF86|G3P2_STAAC Glyceraldehyde-3-phosphate dehydrogenase 2 OS=Staphylococcus aureus (strain COL) OX=93062 GN=gapA2 PE=3 SV=1 && PF00044:Glyceraldehyde 3-phosphate dehydrogenase, NAD binding domain|PF02800:Glyceraldehyde 3-phosphate dehydrogenase, C-terminal domain	-	114	82	109	129	206	132	14.8859	16.7213	14.73	19.2529	21.6367	20.0018
BVV32_06785	762.348	616.435	699.494	592.075	536.152	600.564	0.269139	0.0750123	0.331117	BVV32_06785	NC_999999999.1	1348737	1349723	+	987	protein_coding	peptide ABC transporter permease&&sp|Q99UA0|NIKB_STAAM Nickel import system permease protein NikB OS=Staphylococcus aureus (strain Mu50 / ATCC 700699) OX=158878 GN=nikB PE=3 SV=1 && PF00528:Binding-protein-dependent transport system inner membrane component	BPD_transp_1	839	429	739	570	728	569	113.884	90.9379	103.813	88.4325	79.4851	89.6268
BVV32_05265	217.165	195.42	218.651	169.313	170.862	160.432	0.336729	0.0752637	0.331269	BVV32_05265	NC_999999999.1	1071124	1071858	+	735	protein_coding	allophanate hydrolase&&sp|P60495|PXPB_BACSU 5-oxoprolinase subunit B OS=Bacillus subtilis (strain 168) OX=224308 GN=pxpB PE=1 SV=1 && PF02682:Carboxyltransferase domain, subdomain C and D	-	239	136	231	163	232	152	43.5641	38.713	43.5762	33.959	34.0151	32.1513
BVV32_13155	845.034	1050.38	789.415	1042.88	1079.67	1111.41	-0.271217	0.0752831	0.331269	BVV32_13155	NC_999999999.1	2498767	2499408	-	642	protein_coding	thiamine pyrophosphokinase&&sp|O34664|THIN_BACSU Thiamine pyrophosphokinase OS=Bacillus subtilis (strain 168) OX=224308 GN=thiN PE=1 SV=1 && PF04263:Thiamin pyrophosphokinase, catalytic domain|PF04265:Thiamin pyrophosphokinase, vitamin B1 binding domain	-	930	731	834	1004	1466	1053	194.074	238.225	180.118	239.471	246.077	254.998
BVV32_13415	576.077	455.501	565.085	428.995	458.086	425.356	0.285459	0.0754594	0.331525	BVV32_13415	NC_999999999.1	2553637	2554587	+	951	protein_coding	LacI family transcriptional regulator&&sp|P74892|SCRR_STAXY Sucrose operon repressor OS=Staphylococcus xylosus OX=1288 GN=scrR PE=4 SV=1 && PF13407:Periplasmic binding protein domain|PF00356:Bacterial regulatory proteins, lacI family	LacI	634	317	597	413	622	403	89.3156	69.7402	87.04	66.5003	70.4825	65.8821
BVV32_07095	139.022	117.827	117.371	133.996	233.462	149.877	-0.471177	0.0757564	0.331578	BVV32_07095	NC_999999999.1	1413815	1414348	-	534	protein_coding	thermonuclease&&sp|P43269|NUC_STAIN Thermonuclease OS=Staphylococcus intermedius OX=1285 GN=nucI PE=3 SV=1 && PF00565:Staphylococcal nuclease homologue	-	153	82	124	129	317	142	38.3856	32.1275	32.1963	36.9915	63.9719	41.3419
Novel00011	29.9851	54.6026	63.4182	35.3168	25.0401	28.4978	0.736697	0.0758732	0.331578	-	NC_999999999.1	252448	252917	+	470	-	-	-	33	38	67	34	34	27	9.40664	16.9157	19.7652	11.0773	7.79565	8.93118
Novel00017	19.9901	54.6026	47.327	17.6584	29.4589	17.943	0.879553	0.0759177	0.331578	-	NC_999999999.1	298322	298856	+	535	-	PF00005:ABC transporter	ABC_tran	22	38	50	17	40	17	5.50919	14.8605	12.9581	4.86574	8.05708	4.94013
BVV32_10265	46.3406	38.7966	67.2044	25.9682	44.1883	17.943	0.779623	0.0759862	0.331578	BVV32_10265	NC_999999999.1	1977386	1977460	+	75	protein_coding	tRNA-Asn&&-- && -	-	51	27	71	25	60	17	91.1019	75.3195	131.257	51.0426	86.2107	35.2396
BVV32_09255	10642.9	11825.8	11327.3	9587.47	8975.39	10549.5	0.215226	0.076063	0.331578	BVV32_09255	NC_999999999.1	1810525	1810803	+	279	protein_coding	30S ribosomal protein S19&&sp|A7X5F7|RS19_STAA1 30S ribosomal protein S19 OS=Staphylococcus aureus (strain Mu3 / ATCC 700698) OX=418127 GN=rpsS PE=3 SV=1 && PF00203:Ribosomal protein S19	-	11713	8230	11967	9230	12187	9995	5624.48	6171.64	5947.11	5065.84	4707.21	5569.57
BVV32_09695	15.4469	44.5442	31.2358	47.7815	26.513	99.2145	-0.938048	0.0765153	0.333031	BVV32_09695	NC_999999999.1	1881618	1881851	-	234	protein_coding	hypothetical protein&&-- && -	-	17	31	33	46	36	94	9.73311	27.7173	19.5534	30.102	16.579	62.4532
BVV32_09105	595.159	728.514	537.635	819.557	674.608	792.66	-0.299119	0.0767563	0.333563	BVV32_09105	NC_999999999.1	1787616	1788173	-	558	protein_coding	hypothetical protein&&-- && PF08006:Protein of unknown function (DUF1700)	-	655	507	568	789	916	751	157.263	190.098	141.136	216.519	176.902	209.242
Novel00094	157.195	242.838	239.475	190.087	157.605	117.158	0.455932	0.0775275	0.336392	-	NC_999999999.1	1142506	1143629	-	1124	-	PF00289:Biotin carboxylase, N-terminal domain|PF02785:Biotin carboxylase C-terminal domain|PF02786:Carbamoyl-phosphate synthase L chain, ATP binding domain	CPSase_L_D2	173	169	253	183	214	111	20.6205	31.4576	31.209	24.931	20.5172	15.3532
BVV32_00755	3300.18	2741.63	3304.37	2821.19	2534.2	2595.41	0.2342	0.077771	0.33648	BVV32_00755	NC_999999999.1	152859	154013	-	1155	protein_coding	N-succinyldiaminopimelate aminotransferase&&sp|O31665|MTNE_BACSU L-glutamine--4-(methylsulfanyl)-2-oxobutanoate aminotransferase OS=Bacillus subtilis (strain 168) OX=224308 GN=mtnE PE=1 SV=1 && PF00155:Aminotransferase class I and II	Aminotran_1_2	3632	1908	3491	2716	3441	2459	421.291	345.622	419.076	360.082	321.051	330.994
Novel00211	1229.39	2100.76	1601.55	1413.71	1331.54	1116.69	0.3511	0.0777877	0.33648	-	NC_999999999.1	2532315	2541800	+	9486	-	PF00205:Thiamine pyrophosphate enzyme, central domain|PF02775:Thiamine pyrophosphate enzyme, C-terminal TPP binding domain|PF02776:Thiamine pyrophosphate enzyme, N-terminal TPP binding domain|PF00920:Dehydratase family|PF00330:Aconitase family (aconitate hydratase)|PF00694:Aconitase C-terminal domain|PF00682:HMGL-like|PF08502:LeuA allosteric (dimerisation) domain|PF00180:Isocitrate/isopropylmalat…	ILVD_EDD	1353	1462	1692	1361	1808	1058	19.1088	32.2455	24.731	21.9699	20.5394	17.3399
BVV32_11885	238.063	333.363	239.475	306.425	307.845	450.687	-0.397109	0.077976	0.336775	BVV32_11885	NC_999999999.1	2270240	2270419	-	180	protein_coding	hypothetical protein&&-- && -	-	262	232	253	295	418	427	195.006	269.662	194.883	250.959	250.251	368.806
Novel00226	409.796	637.988	636.075	395.756	535.415	334.585	0.407555	0.078195	0.337201	-	NC_999999999.1	2754812	2757011	+	2200	-	PF00005:ABC transporter|PF00528:Binding-protein-dependent transport system inner membrane component|PF00497:Bacterial extracellular solute-binding proteins, family 3	ABC_tran	451	444	672	381	727	317	27.4645	42.2245	42.3518	26.519	35.6109	22.4016
Novel00057	85.4121	127.885	105.066	84.137	59.6542	81.2714	0.49897	0.0789038	0.339644	-	NC_999999999.1	805953	806454	+	502	-	PF01019:Gamma-glutamyltranspeptidase	-	94	89	111	81	81	77	25.0866	37.0929	30.658	24.7079	17.3881	23.8468
BVV32_01645	11236.2	12587.3	11086.8	14977.4	12129.7	13856.2	-0.230718	0.079004	0.339644	BVV32_01645	NC_999999999.1	332517	335180	+	2664	protein_coding	DNA gyrase subunit A&&sp|Q2G2Q0|GYRA_STAA8 DNA gyrase subunit A OS=Staphylococcus aureus (strain NCTC 8325 / PS 47) OX=93061 GN=gyrA PE=1 SV=1 && PF00521:DNA gyrase/topoisomerase IV, subunit A|PF03989:DNA gyrase C-terminal domain, beta-propeller	-	12366	8760	11713	14419	16470	13128	621.89	687.978	609.62	828.81	666.24	766.138
BVV32_11245	1452.91	1944.14	1366.8	2080.57	1800.67	1934.68	-0.289341	0.0791534	0.339766	BVV32_11245	NC_999999999.1	2163637	2165298	+	1662	protein_coding	sensor histidine kinase&&sp|P23545|PHOR_BACSU Alkaline phosphatase synthesis sensor protein PhoR OS=Bacillus subtilis (strain 168) OX=224308 GN=phoR PE=1 SV=1 && PF02518:Histidine kinase-, DNA gyrase B-, and HSP90-like ATPase|PF00512:His Kinase A (phospho-acceptor) domain	HATPase_c	1599	1353	1444	2003	2445	1833	128.895	170.322	120.465	184.546	158.533	171.465
BVV32_09260	13187.1	14790.1	12988.4	11803.1	11190	12470.4	0.208004	0.0795548	0.340966	BVV32_09260	NC_999999999.1	1810832	1811185	+	354	protein_coding	50S ribosomal protein L22&&sp|A7X5F6|RL22_STAA1 50S ribosomal protein L22 OS=Staphylococcus aureus (strain Mu3 / ATCC 700698) OX=418127 GN=rplV PE=3 SV=1 && PF00237:Ribosomal protein L22p/L17e	-	14513	10293	13722	11363	15194	11815	5492.53	6083.36	5374.51	4915.23	4625.3	5188.88
BVV32_02100	254.419	191.109	253.673	283.573	342.46	268.09	-0.351288	0.0796947	0.341045	BVV32_02100	NC_999999999.1	431150	432142	+	993	protein_coding	iron ABC transporter substrate-binding protein&&sp|O31567|YFIY_BACSU Probable siderophore-binding lipoprotein YfiY OS=Bacillus subtilis (strain 168) OX=224308 GN=yfiY PE=1 SV=1 && PF01497:Periplasmic binding protein	Peripla_BP_2	280	133	268	273	465	254	37.777	28.0225	37.4206	42.0986	50.4632	39.7674
BVV32_09315	11732.3	12560	11942.5	10966.9	8873.02	11043.4	0.230646	0.0799395	0.341571	BVV32_09315	NC_999999999.1	1815334	1815693	+	360	protein_coding	50S ribosomal protein L18&&sp|A7X5D9|RL18_STAA1 50S ribosomal protein L18 OS=Staphylococcus aureus (strain Mu3 / ATCC 700698) OX=418127 GN=rplR PE=3 SV=1 && PF00861:Ribosomal L18 of archaea, bacteria, mitoch. and chloroplast	-	12912	8741	12617	10558	12048	10463	4805.18	5080	4859.35	4490.9	3606.48	4518.52
Novel00055	156.286	186.798	209.185	110.105	167.916	132.99	0.419566	0.0807514	0.344515	-	NC_999999999.1	766435	767661	-	1227	-	PF00970:Oxidoreductase FAD-binding domain|PF04343:Protein of unknown function, DUF488	FAD_binding_6	172	130	221	106	228	126	18.7803	22.1668	24.9731	13.2286	20.0245	15.965
Novel00196	18.1728	20.1168	36.9151	16.6197	9.57414	12.6657	0.972818	0.0811501	0.345105	-	NC_999999999.1	2434495	2434653	+	159	-	-	-	20	14	39	16	13	12	16.852	18.422	34.0089	15.4091	8.81085	11.7335
Novel00023	41.7974	66.0979	76.6698	52.9752	25.7765	35.8861	0.694418	0.0811751	0.345105	-	NC_999999999.1	351068	351795	-	728	-	PF14827:Double sensory domain of two-component sensor kinase	-	46	46	81	51	35	34	8.46535	13.22	15.4269	10.7274	5.18093	7.2609
BVV32_09180	1182.14	1021.64	1060.13	887.074	996.447	880.264	0.240041	0.0812778	0.345105	BVV32_09180	NC_999999999.1	1798846	1799163	-	318	protein_coding	hypothetical protein&&-- && -	-	1301	711	1120	854	1353	834	548.111	467.786	488.333	411.23	458.503	407.739
BVV32_14885	129.935	212.663	155.233	174.506	209.895	299.754	-0.465397	0.0813822	0.345105	BVV32_14885	NC_999999999.1	2813862	2814095	+	234	protein_coding	hypothetical protein&&-- && PF06612:Protein of unknown function (DUF1146)	-	143	148	164	168	285	284	81.8726	132.328	97.1746	109.938	131.25	188.688
BVV32_10460	2389.72	2513.16	2602.04	2263.39	5421.91	2633.41	-0.459865	0.0816852	0.345867	BVV32_10460	NC_999999999.1	2014204	2014638	+	435	protein_coding	MAP domain-containing protein&&sp|Q53599|MAP_STAAU Protein map OS=Staphylococcus aureus OX=1280 GN=map PE=1 SV=1 && PF03642:MAP domain	-	2630	1749	2749	2179	7362	2495	810	841.212	876.215	767.047	1823.8	891.711
Novel00088	14.5382	15.806	26.5031	9.34856	9.57414	8.44378	1.05871	0.0818937	1	-	NC_999999999.1	1109483	1109692	+	210	-	-	-	16	11	28	9	13	8	10.2075	10.9592	18.4869	6.56262	6.67107	5.92262
BVV32_13790	1164.88	778.806	1062.97	836.177	802.755	808.492	0.29959	0.0819856	0.346615	BVV32_13790	NC_999999999.1	2632835	2633572	+	738	protein_coding	EVE domain-containing protein&&-- && -	-	1282	542	1123	805	1090	766	232.729	153.655	210.983	167.03	159.163	161.367
BVV32_11175	375.268	439.695	315.198	441.46	512.585	443.299	-0.31194	0.0821943	0.346974	BVV32_11175	NC_999999999.1	2148155	2148505	+	351	protein_coding	transcriptional regulator&&sp|Q2FVY9|SARV_STAA8 HTH-type transcriptional regulator SarV OS=Staphylococcus aureus (strain NCTC 8325 / PS 47) OX=93061 GN=sarV PE=2 SV=1 && -	-	413	306	333	425	696	420	157.638	182.398	131.541	185.411	213.685	186.031
BVV32_03200	555.178	442.569	524.384	433.15	447.775	359.916	0.296207	0.082533	0.34788	BVV32_03200	NC_999999999.1	675140	675967	+	828	protein_coding	alpha/beta hydrolase&&-- && PF07859:alpha/beta hydrolase fold	Abhydrolase_3	611	308	554	417	608	341	98.862	77.8261	92.7693	77.1187	79.1306	64.0276
BVV32_06300	6963.81	7845.53	6518.83	8846.85	7685.09	8365.68	-0.223429	0.0827312	0.348057	BVV32_06300	NC_999999999.1	1257294	1259021	+	1728	protein_coding	antibiotic ABC transporter ATP-binding protein&&sp|O06967|BMRA_BACSU Multidrug resistance ABC transporter ATP-binding/permease protein BmrA OS=Bacillus subtilis (strain 168) OX=224308 GN=bmrA PE=1 SV=1 && PF00664:ABC transporter transmembrane region|PF00005:ABC transporter	ABC_membrane	7664	5460	6887	8517	10435	7926	594.197	661.079	552.601	754.739	650.759	713.105
BVV32_09320	12390.2	15090.4	11761.7	11639	10029.3	11433.9	0.245374	0.0828233	0.348057	BVV32_09320	NC_999999999.1	1815714	1816214	+	501	protein_coding	30S ribosomal protein S5&&sp|A7X5D8|RS5_STAA1 30S ribosomal protein S5 OS=Staphylococcus aureus (strain Mu3 / ATCC 700698) OX=418127 GN=rpsE PE=3 SV=1 && PF00333:Ribosomal protein S5, N-terminal domain|PF03719:Ribosomal protein S5, C-terminal domain	-	13636	10502	12426	11205	13618	10833	3646.43	4385.7	3438.89	3424.74	2929.19	3361.66
BVV32_01770	1670.99	1155.28	1627.1	1286.98	1106.92	1238.07	0.296372	0.0832201	0.348083	BVV32_01770	NC_999999999.1	362495	363745	-	1251	protein_coding	MFS transporter&&sp|A0A1C7E424|MDRP_PLAMR Na(+), Li(+), K(+)/H(+) antiporter OS=Planococcus maritimus OX=192421 GN=mdrP PE=1 SV=1 && PF07690:Major Facilitator Superfamily	MFS_1	1839	804	1719	1239	1503	1173	196.944	134.463	190.521	151.659	129.471	145.775
BVV32_01005	4.54319	38.7966	7.57233	24.9295	11.0471	96.048	-1.40692	0.0832732	0.348083	BVV32_01005	NC_999999999.1	199312	199641	+	330	protein_coding	hypothetical protein&&-- && -	-	5	27	8	24	15	91	2.0299	17.1181	3.36125	11.1366	4.89834	42.8717
BVV32_06290	496.117	534.531	470.431	574.417	588.441	617.452	-0.248052	0.0833907	0.348083	BVV32_06290	NC_999999999.1	1255063	1255461	+	399	protein_coding	glycerol-3-phosphate cytidylyltransferase&&sp|Q2G2X2|TARD_STAA8 Glycerol-3-phosphate cytidylyltransferase OS=Staphylococcus aureus (strain NCTC 8325 / PS 47) OX=93061 GN=tarD PE=1 SV=1 && PF01467:Cytidylyltransferase-like	CTP_transf_2	546	372	497	553	799	585	183.332	195.063	172.706	212.23	215.797	227.943
BVV32_05990	1161.24	1260.17	1116.92	1415.79	1293.24	1415.39	-0.221721	0.0834203	0.348083	BVV32_05990	NC_999999999.1	1203682	1204758	+	1077	protein_coding	phosphomevalonate kinase&&sp|Q9KWG3|PMK_STRC1 Phosphomevalonate kinase OS=Streptomyces sp. (strain CL190) OX=93372 PE=1 SV=1 && PF08544:GHMP kinases C terminal|PF00288:GHMP kinases N terminal domain	GHMP_kinases	1278	877	1180	1363	1756	1341	158.977	170.368	151.912	193.791	175.703	193.578
BVV32_09615	698.743	724.203	608.626	850.719	723.952	860.21	-0.261389	0.0834632	0.348083	BVV32_09615	NC_999999999.1	1866468	1867811	+	1344	protein_coding	MFS transporter&&sp|Q99S97|SDRM_STAAN Multidrug efflux pump SdrM OS=Staphylococcus aureus (strain N315) OX=158879 GN=sdrM PE=1 SV=1 && PF07690:Major Facilitator Superfamily	MFS_1	769	504	643	819	983	815	76.6559	78.4578	66.3341	93.3123	78.818	94.276
BVV32_13970	2630.51	2773.24	2459.11	3319.78	2756.61	3115.76	-0.225373	0.0835747	0.348083	BVV32_13970	NC_999999999.1	2663619	2665370	+	1752	protein_coding	two-component sensor histidine kinase&&sp|Q2FY80|SRRB_STAA8 Sensor protein SrrB OS=Staphylococcus aureus (strain NCTC 8325 / PS 47) OX=93061 GN=srrB PE=3 SV=1 && PF18698:Histidine kinase sensor domain|PF00672:HAMP domain|PF02518:Histidine kinase-, DNA gyrase B-, and HSP90-like ATPase|PF00512:His Kinase A (phospho-acceptor) domain	HATPase_c	2895	1930	2598	3196	3743	2952	221.377	230.477	205.603	279.336	230.227	261.954
BVV32_11585	129.027	130.759	195.934	147.499	860.936	188.93	-1.39415	0.0838166	0.348573	BVV32_11585	NC_999999999.1	2233183	2233410	-	228	protein_coding	hypothetical protein&&-- && -	-	142	91	207	142	1169	179	83.4396	83.5048	125.881	95.3691	552.524	122.057
BVV32_00860	540.64	635.115	513.025	681.406	678.291	653.338	-0.256892	0.0844525	0.350639	BVV32_00860	NC_999999999.1	173231	174061	+	831	protein_coding	alpha/beta hydrolase&&sp|Q5HCW9|Y2597_STAAC Uncharacterized hydrolase SACOL2597 OS=Staphylococcus aureus (strain COL) OX=93062 GN=SACOL2597 PE=3 SV=1 && PF00561:alpha/beta hydrolase fold	Abhydrolase_1	595	442	542	656	921	619	95.9256	111.282	90.4322	120.881	119.435	115.806
Novel00004	1898.15	2491.6	2672.08	1379.43	2594.59	1243.35	0.435637	0.0845638	0.350639	-	NC_999999999.1	164312	165148	+	837	-	PF01464:Transglycosylase SLT domain	-	2089	1734	2823	1328	3523	1178	334.373	433.439	467.639	242.955	453.585	218.808
BVV32_04235	36.3456	22.9906	28.3962	35.3168	92.7955	29.5532	-0.849086	0.084825	0.351203	BVV32_04235	NC_999999999.1	892486	892815	-	330	protein_coding	fibrinogen-binding protein&&sp|Q5HGS6|FIB_STAAC Fibrinogen-binding protein OS=Staphylococcus aureus (strain COL) OX=93062 GN=fib PE=3 SV=1 && PF12199:Extracellular fibrinogen binding protein C terminal	-	40	16	30	34	126	28	16.2392	10.144	12.6047	15.7768	41.146	13.1913
BVV32_10435	277.135	254.333	222.437	164.119	201.793	224.816	0.351348	0.0851729	0.351608	BVV32_10435	NC_999999999.1	2009534	2010403	-	870	protein_coding	LysR family transcriptional regulator&&sp|P55181|YXJO_BACSU Uncharacterized HTH-type transcriptional regulator YxjO OS=Bacillus subtilis (strain 168) OX=224308 GN=yxjO PE=3 SV=1 && PF00126:Bacterial regulatory helix-turn-helix protein, lysR family|PF03466:LysR substrate binding domain	LysR_substrate	305	177	235	158	274	213	46.9677	42.5656	37.4519	27.8094	33.9393	38.063
BVV32_00115	1989.01	1586.35	1697.15	1517.58	1553.22	1392.17	0.241168	0.0852102	0.351608	BVV32_00115	NC_999999999.1	20613	22691	+	2079	protein_coding	sodium:proton antiporter&&sp|A7Z8R4|NHAK_BACVZ Sodium, potassium, lithium and rubidium/H(+) antiporter OS=Bacillus velezensis (strain DSM 23117 / BGSC 10A6 / FZB42) OX=326423 GN=nhaK PE=3 SV=1 && PF00999:Sodium/hydrogen exchanger family	Na_H_Exchanger	2189	1104	1793	1461	2109	1319	141.062	111.101	119.578	107.609	109.318	98.6355
BVV32_01975	18.1728	4.31073	17.0377	4.15491	5.89178	5.27737	1.38659	0.08527	1	BVV32_01975	NC_999999999.1	405499	406161	-	663	protein_coding	2-deoxyribose-5-phosphate aldolase&&sp|Q5HJN0|DEOC1_STAAC Deoxyribose-phosphate aldolase 1 OS=Staphylococcus aureus (strain COL) OX=93062 GN=deoC1 PE=3 SV=1 && PF01791:DeoC/LacD family aldolase	-	20	3	18	4	8	5	4.04143	0.9467	3.7643	0.923848	1.30031	1.17246
BVV32_08320	269.866	409.52	265.031	352.129	459.559	402.135	-0.370378	0.085299	0.351608	BVV32_08320	NC_999999999.1	1652595	1652978	-	384	protein_coding	hypothetical protein&&sp|O32127|YUTD_BACSU Putative antitoxin YutD OS=Bacillus subtilis (strain 168) OX=224308 GN=yutD PE=1 SV=2 && PF06265:Protein of unknown function (DUF1027)	-	297	285	280	339	624	381	103.62	155.281	101.1	135.183	175.116	154.254
BVV32_07775	484.305	660.979	483.682	700.103	676.818	618.507	-0.2974	0.0855836	0.352263	BVV32_07775	NC_999999999.1	1536723	1537145	+	423	protein_coding	hypothetical protein&&-- && -	-	533	460	511	674	919	586	168.813	227.521	167.496	243.991	234.124	215.377
BVV32_10165	2079.87	2730.13	1925.26	2845.08	2706.53	2576.41	-0.272449	0.0858744	0.352941	BVV32_10165	NC_999999999.1	1964715	1965656	+	942	protein_coding	3'-5' exoribonuclease YhaM&&sp|C1KXH5|YHAM_LISMC 3'-5' exoribonuclease YhaM OS=Listeria monocytogenes serotype 4b (strain CLIP80459) OX=568819 GN=yhaM PE=3 SV=1 && PF01966:HD domain|PF01336:OB-fold nucleic acid binding domain	HD	2289	1900	2034	2739	3675	2441	325.547	421.995	299.382	445.241	420.415	402.865
BVV32_07355	757.805	969.915	644.594	978.482	985.4	941.482	-0.295709	0.0860399	0.353104	BVV32_07355	NC_999999999.1	1452438	1452980	-	543	protein_coding	glycerol-3-phosphate responsive antiterminator&&sp|P30300|GLPP_BACSU Glycerol uptake operon antiterminator regulatory protein OS=Bacillus subtilis (strain 168) OX=224308 GN=glpP PE=2 SV=1 && PF04309:Glycerol-3-phosphate responsive antiterminator	-	834	675	681	942	1338	892	205.771	260.081	173.889	265.647	265.539	255.392
BVV32_09705	10518.4	13285.7	10621.1	15479.1	11428.6	14780.8	-0.276264	0.0869582	0.356234	BVV32_09705	NC_999999999.1	1882552	1885506	-	2955	protein_coding	formate dehydrogenase subunit alpha&&sp|Q99RW4|FDHL_STAAN Putative formate dehydrogenase SA2102 OS=Staphylococcus aureus (strain N315) OX=158879 GN=SA2102 PE=1 SV=1 && PF01568:Molydopterin dinucleotide binding domain|PF10588:NADH-ubiquinone oxidoreductase-G iron-sulfur binding region|PF04879:Molybdopterin oxidoreductase Fe4S4 domain|PF12838:4Fe-4S dicluster domain|PF13510:2Fe-2S iron-sulfur clust…	-	11576	9246	11221	14902	15518	14004	524.831	654.638	526.501	772.22	565.913	736.78
BVV32_07470	6.36047	10.0584	8.51887	3.11619	3.68236	0	1.82028	0.0870744	1	BVV32_07470	NC_999999999.1	1479847	1479945	+	99	protein_coding	RNA-metabolising metallo-beta-lactamase&&-- && -	-	7	7	9	3	5	0	9.47287	14.7934	12.6047	4.64024	5.4426	0
BVV32_10280	239.881	265.829	237.582	327.2	292.379	290.255	-0.294054	0.0871312	0.356234	BVV32_10280	NC_999999999.1	1977739	1978786	-	1048	protein_coding	site-specific integrase&&-- && PF13102:Phage integrase SAM-like domain|PF00589:Phage integrase family	Phage_integrase	264	185	251	315	397	275	33.749	36.933	33.2076	46.026	40.8226	40.7957
BVV32_11915	180.819	125.011	200.667	132.957	106.052	140.378	0.429159	0.087184	0.356234	BVV32_11915	NC_999999999.1	2275228	2275743	-	516	protein_coding	N-acetyltransferase&&sp|P46543|YPIP_LACDL Uncharacterized N-acetyltransferase in pepI 3'region OS=Lactobacillus delbrueckii subsp. lactis OX=29397 PE=4 SV=1 && PF00583:Acetyltransferase (GNAT) family	Acetyltransf_1	199	87	212	128	144	133	51.668	35.2756	56.9654	37.9852	30.0735	40.0724
BVV32_08370	5.45183	7.18455	12.305	5.19364	1.47294	0	1.92628	0.0875253	1	BVV32_08370	NC_999999999.1	1660256	1660467	+	212	protein_coding	hypothetical protein&&-- && -	-	6	5	13	5	2	0	3.7917	4.93445	8.50222	3.6115	1.01664	0
Novel00118	610.605	1191.2	941.808	718.8	731.317	659.671	0.376306	0.0877681	0.357649	-	NC_999999999.1	1406231	1410301	+	4071	-	PF08282:haloacid dehalogenase-like hydrolase|PF00288:GHMP kinases N terminal domain|PF08544:GHMP kinases C terminal|PF00291:Pyridoxal-phosphate dependent enzyme|PF03447:Homoserine dehydrogenase, NAD binding domain|PF00742:Homoserine dehydrogenase	PALP	672	829	995	692	993	625	22.115	42.6048	33.8881	26.0291	26.2857	23.8683
BVV32_05730	3252.02	4237.45	3290.18	4479	3982.84	4351.72	-0.249998	0.0877855	0.357649	BVV32_05730	NC_999999999.1	1153295	1154569	+	1275	protein_coding	2-oxoglutarate dehydrogenase&&sp|P37942|ODB2_BACSU Lipoamide acyltransferase component of branched-chain alpha-keto acid dehydrogenase complex OS=Bacillus subtilis (strain 168) OX=224308 GN=bfmBB PE=3 SV=1 && PF00364:Biotin-requiring enzyme|PF00198:2-oxoacid dehydrogenases acyltransferase (catalytic domain)|PF02817:e3 binding domain	Biotin_lipoyl	3579	2949	3476	4312	5408	4123	376.071	483.915	378.002	517.872	457.086	502.743
BVV32_10420	187.18	204.041	190.255	215.017	235.671	279.7	-0.330363	0.0879693	0.357878	BVV32_10420	NC_999999999.1	2002438	2004274	-	1837	protein_coding	hyaluronate lyase&&sp|Q59801|HYSA_STAA8 Hyaluronate lyase OS=Staphylococcus aureus (strain NCTC 8325 / PS 47) OX=93061 GN=hysA PE=3 SV=1 && PF02278:Polysaccharide lyase family 8, super-sandwich domain|PF02884:Polysaccharide lyase family 8, C-terminal beta-sandwich domain|PF08124:Polysaccharide lyase family 8, N terminal alpha-helical domain	-	206	142	201	207	320	265	15.0237	16.1728	15.1709	17.255	18.7721	22.4274
BVV32_06585	375.268	343.422	426.89	334.471	734.263	481.296	-0.437507	0.0881543	0.358111	BVV32_06585	NC_999999999.1	1310064	1310516	+	453	protein_coding	hypothetical protein&&-- && -	-	413	239	451	322	997	456	122.144	110.384	138.039	108.846	237.175	156.498
BVV32_10120	1070.38	834.845	943.701	828.905	800.545	769.44	0.250069	0.089185	0.361717	BVV32_10120	NC_999999999.1	1955265	1956377	+	1113	protein_coding	histidine kinase&&sp|O07527|YHCY_BACSU Sensor histidine kinase YhcY OS=Bacillus subtilis (strain 168) OX=224308 GN=yhcY PE=3 SV=1 && PF13185:GAF domain|PF07730:Histidine kinase	HisKA_3	1178	581	997	798	1087	729	141.798	109.216	124.201	109.79	105.246	101.83
BVV32_14280	1816.37	1431.16	1869.42	1433.45	1277.78	1555.77	0.264004	0.0893896	0.361717	BVV32_14280	NC_999999999.1	2722481	2724364	-	1884	protein_coding	heme ABC transporter ATP-binding protein&&sp|O06476|YFMR_BACSU Uncharacterized ABC transporter ATP-binding protein YfmR OS=Bacillus subtilis (strain 168) OX=224308 GN=yfmR PE=3 SV=1 && PF00005:ABC transporter|PF16326:ABC transporter C-terminal domain|PF12848:ABC transporter	ABC_tran	1999	996	1975	1380	1735	1474	142.151	110.607	145.349	112.164	99.2407	121.635
BVV32_11305	695.109	603.503	574.55	503.783	528.787	539.347	0.2538	0.0894292	0.361717	BVV32_11305	NC_999999999.1	2177384	2178046	+	663	protein_coding	deoxynucleoside kinase&&sp|P37529|DCK_BACSU Deoxyadenosine/deoxycytidine kinase OS=Bacillus subtilis (strain 168) OX=224308 GN=dck PE=1 SV=1 && PF01712:Deoxynucleoside kinase	-	765	420	607	485	718	511	154.585	132.538	126.94	112.017	116.703	119.826
BVV32_09295	16644.4	18592.2	15320.7	15509.3	12723.3	14834.7	0.231309	0.0896335	0.362021	BVV32_09295	NC_999999999.1	1813565	1814104	+	540	protein_coding	50S ribosomal protein L5&&sp|A7X5E5|RL5_STAA1 50S ribosomal protein L5 OS=Staphylococcus aureus (strain Mu3 / ATCC 700698) OX=418127 GN=rplE PE=3 SV=1 && PF00281:Ribosomal protein L5|PF00673:ribosomal L5P family C-terminus	-	18318	12939	16186	14931	17276	14055	4544.67	5013.16	4155.95	4233.98	3447.63	4046.5
BVV32_04775	422.517	449.753	371.99	497.551	546.462	457.02	-0.274596	0.0897704	0.362053	BVV32_04775	NC_999999999.1	993892	994347	+	456	protein_coding	SprT family protein&&sp|A7X4N7|SPRTL_STAA1 Protein SprT-like OS=Staphylococcus aureus (strain Mu3 / ATCC 700698) OX=418127 GN=SAHV_2047 PE=3 SV=1 && PF17283:SprT-like zinc ribbon domain|PF10263:SprT-like family	-	465	313	393	479	742	433	136.618	143.61	119.496	160.851	175.352	147.627
BVV32_13920	1998.1	1557.61	2031.28	1651.58	1497.98	1553.66	0.250039	0.0901198	0.36294	BVV32_13920	NC_999999999.1	2656810	2657409	+	600	protein_coding	thymidine kinase&&sp|Q2FF09|KITH_STAA3 Thymidine kinase OS=Staphylococcus aureus (strain USA300) OX=367830 GN=tdk PE=3 SV=1 && PF00265:Thymidine kinase	TK	2199	1084	2146	1590	2034	1472	491.012	377.992	495.911	405.789	365.318	381.417
BVV32_13775	10.9037	4.31073	23.6635	32.2006	36.8236	14.7766	-1.08033	0.0912067	0.366714	BVV32_13775	NC_999999999.1	2629861	2630526	+	666	protein_coding	oxidoreductase&&sp|O07609|YHFK_BACSU Uncharacterized sugar epimerase YhfK OS=Bacillus subtilis (strain 168) OX=224308 GN=yhfK PE=2 SV=1 && PF13460:NAD(P)H-binding	-	12	3	25	31	50	14	2.41393	0.942436	5.20464	7.12757	8.09035	3.26811
BVV32_03830	4741.28	3817.87	4805.59	5260.12	4932.89	5504.29	-0.231386	0.0913188	0.366714	BVV32_03830	NC_999999999.1	810549	812027	-	1479	protein_coding	hypothetical protein&&sp|P94311|DPPB_ALKPO Dipeptide transport system permease protein DppB OS=Alkalihalobacillus pseudofirmus (strain ATCC BAA-2126 / JCM 17055 / OF4) OX=398511 GN=dppB PE=3 SV=1 && PF00528:Binding-protein-dependent transport system inner membrane component	BPD_transp_1	5218	2657	5077	5064	6698	5215	472.666	375.862	475.953	524.3	488.032	548.187
BVV32_02000	2777.71	2587.88	3035.56	2004.75	2808.9	2143.67	0.271669	0.091543	0.367089	BVV32_02000	NC_999999999.1	410583	411182	-	600	protein_coding	Superoxide dismutase [Mn/Fe] 2&&sp|Q2FKC6|SODM2_STAA3 Superoxide dismutase [Mn/Fe] 2 OS=Staphylococcus aureus (strain USA300) OX=367830 GN=sodM PE=3 SV=1 && PF00081:Iron/manganese superoxide dismutases, alpha-hairpin domain|PF02777:Iron/manganese superoxide dismutases, C-terminal domain	-	3057	1801	3207	1930	3814	2031	682.594	628.011	741.093	492.561	685.016	526.261
Novel00049	89.0466	155.186	113.585	79.9821	103.106	66.4948	0.502981	0.09173	0.367313	-	NC_999999999.1	742636	743132	+	497	-	PF01814:Hemerythrin HHE cation binding domain|PF04405:Domain of Unknown function (DUF542)	-	98	108	120	77	140	63	26.4173	45.4645	33.4773	23.724	30.3559	19.7073
BVV32_02245	621.509	478.491	597.267	439.382	528.05	416.912	0.294877	0.092283	0.368464	BVV32_02245	NC_999999999.1	465343	466275	+	933	protein_coding	dihydrouridine synthase&&sp|P67716|DUS_STAAM Probable tRNA-dihydrouridine synthase OS=Staphylococcus aureus (strain Mu50 / ATCC 700699) OX=158878 GN=dus PE=3 SV=1 && PF01207:Dihydrouridine synthase (Dus)	Dus	684	333	631	423	717	395	98.2184	74.6736	93.7719	69.4245	82.815	65.8201
Novel00213	132.661	175.303	127.783	106.989	98.6873	122.435	0.404409	0.0924004	0.368464	-	NC_999999999.1	2559402	2560246	+	845	-	PF04647:Accessory gene regulator B|PF05931:Staphylococcal AgrD protein	-	146	122	135	103	134	116	23.1481	30.207	22.1514	18.6653	17.0891	21.3424
BVV32_11320	653.311	797.486	739.248	783.201	956.677	870.765	-0.25635	0.0927079	0.368464	BVV32_11320	NC_999999999.1	2180508	2181473	-	966	protein_coding	UDP-glucose 4-epimerase&&sp|Q7A1Q7|Y508_STAAW Uncharacterized epimerase/dehydratase MW0508 OS=Staphylococcus aureus (strain MW2) OX=196620 GN=MW0508 PE=3 SV=1 && PF01370:NAD dependent epimerase/dehydratase family	Epimerase	719	555	781	754	1299	825	99.7172	120.204	112.098	119.522	144.912	132.776
BVV32_00340	648.768	569.017	633.236	732.304	783.606	675.503	-0.242576	0.0928819	0.368464	BVV32_00340	NC_999999999.1	65214	66008	-	795	protein_coding	tandem-type lipoprotein&&sp|Q6G6I8|Y2373_STAAS Uncharacterized lipoprotein SAS2373 OS=Staphylococcus aureus (strain MSSA476) OX=282459 GN=SAS2373 PE=3 SV=1 && PF04507:Csa1 family	-	714	396	669	705	1064	640	120.323	104.216	116.677	135.793	144.227	125.157
BVV32_10925	93.5898	66.0979	105.066	118.415	151.713	99.2145	-0.474651	0.0930064	0.368464	BVV32_10925	NC_999999999.1	2104616	2105500	-	885	protein_coding	LysR family transcriptional regulator&&sp|O33945|CATR_ACILW Probable cat1 operon transcriptional activator OS=Acinetobacter lwoffii OX=28090 PE=3 SV=1 && PF00126:Bacterial regulatory helix-turn-helix protein, lysR family|PF03466:LysR substrate binding domain	HTH_1	103	46	111	114	206	94	15.5924	10.8748	17.3902	19.7249	25.0839	16.5131
BVV32_06550	96.3157	186.798	75.7233	197.358	111.944	231.149	-0.599343	0.0930071	0.368464	BVV32_06550	NC_999999999.1	1303153	1303440	+	288	protein_coding	hypothetical protein&&-- && -	-	106	130	80	190	152	219	49.3096	94.4399	38.5143	101.022	56.8751	118.221
BVV32_05080	5104.73	6473.28	5117.95	4245.28	5303.34	4417.15	0.256915	0.0930772	0.368464	BVV32_05080	NC_999999999.1	1031676	1031960	+	285	protein_coding	50S ribosomal protein L27&&sp|A7X362|RL27_STAA1 50S ribosomal protein L27 OS=Staphylococcus aureus (strain Mu3 / ATCC 700698) OX=418127 GN=rpmA PE=3 SV=1 && PF01016:Ribosomal L27 protein	-	5618	4505	5407	4087	7201	4185	2640.92	3307.16	2630.49	2195.91	2722.82	2282.93
BVV32_05560	2477.86	2412.57	2380.55	3108.91	2276.44	3442.95	-0.279369	0.0932797	0.368464	BVV32_05560	NC_999999999.1	1125286	1126749	+	1464	protein_coding	rhomboid family intramembrane serine protease&&sp|F4JBM4|RBL4_ARATH RHOMBOID-like protein 4 OS=Arabidopsis thaliana OX=3702 GN=RBL4 PE=2 SV=1 && PF01694:Rhomboid family	Rhomboid	2727	1679	2515	2993	3091	3262	249.553	239.946	238.189	313.054	227.525	346.406
BVV32_11030	3497.35	3802.07	2970.24	2589.55	3113.07	2967.99	0.243438	0.093284	0.368464	BVV32_11030	NC_999999999.1	2125792	2126139	+	348	protein_coding	transcriptional regulator&&sp|Q2FEJ8|SARR_STAA3 HTH-type transcriptional regulator SarR OS=Staphylococcus aureus (strain USA300) OX=367830 GN=sarR PE=3 SV=3 && PF12802:MarR family	-	3849	2646	3138	2493	4227	2812	1481.79	1590.8	1250.26	1096.98	1308.95	1256.26
BVV32_09765	846.852	686.843	810.239	673.096	660.615	650.171	0.243109	0.093367	0.368464	BVV32_09765	NC_999999999.1	1895024	1895659	-	636	protein_coding	HAD family hydrolase&&sp|P54607|YHCW_BACSU Putative phosphatase YhcW OS=Bacillus subtilis (strain 168) OX=224308 GN=yhcW PE=3 SV=1 && PF13419:Haloacid dehalogenase-like hydrolase	-	932	478	856	648	897	616	196.326	157.245	186.613	156.017	151.987	150.58
BVV32_04210	2.72592	10.0584	6.62578	11.426	17.6753	14.7766	-1.2319	0.0935156	1	BVV32_04210	NC_999999999.1	889281	889631	-	351	protein_coding	fibrinogen-binding protein&&sp|A7X482|SCIN_STAA1 Staphylococcal complement inhibitor OS=Staphylococcus aureus (strain Mu3 / ATCC 700698) OX=418127 GN=scn PE=3 SV=1 && PF11546:Staphylococcal complement inhibitor SCIN	-	3	7	7	11	24	14	1.14507	4.17249	2.76513	4.79888	7.36844	6.20103
BVV32_03055	414.339	280.198	410.799	260.721	327.73	283.922	0.344505	0.0935884	0.368464	BVV32_03055	NC_999999999.1	649371	649784	+	414	protein_coding	hypothetical protein&&-- && PF07166:Protein of unknown function (DUF1398)	-	456	195	434	251	445	269	147.565	98.546	145.35	92.8384	115.833	101.017
BVV32_00745	217.165	215.537	271.657	220.21	565.611	236.426	-0.540275	0.0936102	0.368464	BVV32_00745	NC_999999999.1	151543	151749	+	207	protein_coding	copper resistance protein CopZ&&sp|A7X6S3|COPZ_STAA1 Copper chaperone CopZ OS=Staphylococcus aureus (strain Mu3 / ATCC 700698) OX=418127 GN=copZ PE=3 SV=1 && PF00403:Heavy-metal-associated domain	HMA	239	150	287	212	768	224	154.684	151.609	192.237	156.827	399.818	168.237
BVV32_11355	24553.2	29078.8	25085.2	24142.1	21128.6	22707.4	0.211556	0.0937264	0.368464	BVV32_11355	NC_999999999.1	2191047	2191517	-	471	protein_coding	30S ribosomal protein S7&&sp|A7WYX3|RS7_STAA1 30S ribosomal protein S7 OS=Staphylococcus aureus (strain Mu3 / ATCC 700698) OX=418127 GN=rpsG PE=3 SV=1 && PF00177:Ribosomal protein S7p/S5e	-	27022	20237	26502	23242	28689	21514	7686.26	8989.38	7801.58	7556.26	6563.96	7101.39
BVV32_11205	803.237	806.107	781.843	1021.07	787.289	1069.19	-0.265711	0.0943123	0.370248	BVV32_11205	NC_999999999.1	2153191	2156358	+	3168	protein_coding	multidrug transporter&&sp|O31501|SWRC_BACSU Swarming motility protein SwrC OS=Bacillus subtilis (strain 168) OX=224308 GN=swrC PE=1 SV=2 && PF00873:AcrB/AcrD/AcrF family	ACR_tran	884	561	826	983	1069	1013	37.384	37.0495	36.151	47.5141	36.3634	49.7127
Novel00021	37.2542	73.2825	55.8459	39.4717	38.2965	27.4423	0.643235	0.0952578	0.373437	-	NC_999999999.1	326640	327147	-	508	-	PF00308:Bacterial dnaA protein	-	41	51	59	38	52	26	10.8128	21.0044	16.1032	11.4544	11.0309	7.95706
BVV32_13780	2722.28	2064.84	2688.18	2057.72	2069.49	2189.05	0.244232	0.0956651	0.374096	BVV32_13780	NC_999999999.1	2630962	2631900	+	939	protein_coding	mannose-6-phosphate isomerase&&sp|Q59935|MANA_STRMU Mannose-6-phosphate isomerase OS=Streptococcus mutans serotype c (strain ATCC 700610 / UA159) OX=210007 GN=pmi PE=3 SV=2 && PF01238:Phosphomannose isomerase type I	-	2996	1437	2840	1981	2810	2074	427.459	320.181	419.351	323.052	322.487	343.389
BVV32_06020	83.5948	114.953	72.8836	124.647	91.3225	167.82	-0.504551	0.0956928	0.374096	BVV32_06020	NC_999999999.1	1209100	1209735	+	636	protein_coding	hypothetical protein&&-- && PF04276:Protein of unknown function (DUF443)	-	92	80	77	120	124	159	19.3798	26.3171	16.7864	28.892	21.0105	38.8672
BVV32_09165	702.378	701.213	647.434	912.004	642.94	978.423	-0.303231	0.0958978	0.374225	BVV32_09165	NC_999999999.1	1795912	1797975	-	2064	protein_coding	MAP domain-containing protein&&sp|Q5HEI2|OMP7_STAAC 77 kDa membrane protein OS=Staphylococcus aureus (strain COL) OX=93062 GN=SACOL2002 PE=3 SV=1 && PF03642:MAP domain	-	773	488	684	878	873	927	50.1751	49.4669	45.9485	65.1387	45.5802	69.8253
BVV32_11850	13.6296	25.8644	30.2893	33.2393	82.4849	17.943	-0.956254	0.0959927	0.374225	BVV32_11850	NC_999999999.1	2268057	2268241	+	185	protein_coding	hypothetical protein&&-- && -	-	15	18	32	32	112	17	10.8627	20.3566	23.983	26.487	65.2406	14.2863
BVV32_11335	1259.37	1224.25	1278.78	1064.7	1080.4	1129.36	0.200975	0.0964038	0.375305	BVV32_11335	NC_999999999.1	2184627	2185814	-	1188	protein_coding	glycine C-acetyltransferase&&sp|P60121|PPAT_STAAM Putative pyridoxal phosphate-dependent acyltransferase OS=Staphylococcus aureus (strain Mu50 / ATCC 700699) OX=158878 GN=SAV0550 PE=3 SV=1 && PF00155:Aminotransferase class I and II	Aminotran_1_2	1386	852	1351	1025	1467	1070	156.302	150.047	157.675	132.118	133.072	140.027
BVV32_11165	122.666	107.768	90.8679	150.616	129.619	141.433	-0.389675	0.0968593	0.376556	BVV32_11165	NC_999999999.1	2147684	2147802	+	119	protein_coding	hypothetical protein&&-- && -	-	135	75	96	145	176	134	151.987	131.862	111.853	186.584	159.381	175.066
Novel00223	45.4319	74.7194	68.1509	38.433	48.6072	37.997	0.574553	0.0972494	0.377548	-	NC_999999999.1	2707746	2708636	+	891	-	PF02867:Ribonucleotide reductase, barrel domain	Ribonuc_red_lgC	50	52	72	37	66	36	7.51815	12.2104	11.2042	6.35884	7.98248	6.28156
BVV32_12830	1967.2	2188.42	2120.25	1919.57	1598.14	1870.3	0.220334	0.0974945	0.377977	BVV32_12830	NC_999999999.1	2437510	2438283	-	774	protein_coding	hydrolase TatD&&sp|P37545|YABD_BACSU Uncharacterized metal-dependent hydrolase YabD OS=Bacillus subtilis (strain 168) OX=224308 GN=yabD PE=3 SV=1 && PF01026:TatD related DNase	-	2165	1523	2240	1848	2170	1772	374.745	411.684	401.266	365.607	302.127	355.931
BVV32_10975	1820	1514.5	1909.17	1519.66	1417.71	1536.77	0.230636	0.0978031	0.378003	BVV32_10975	NC_999999999.1	2117614	2119311	+	1698	protein_coding	DNA polymerase III subunit gamma/tau&&sp|P09122|DPO3X_BACSU DNA polymerase III subunit gamma/tau OS=Bacillus subtilis (strain 168) OX=224308 GN=dnaX PE=3 SV=3 && PF13177:DNA polymerase III, delta subunit	-	2003	1054	2017	1463	1925	1456	158.038	129.87	164.7	131.935	122.17	133.311
BVV32_07000	613.331	643.736	664.472	445.615	631.893	496.072	0.28537	0.0979353	0.378003	BVV32_07000	NC_999999999.1	1397272	1397511	-	240	protein_coding	DUF896 family protein&&sp|P60076|Y1176_STAAN UPF0291 protein SA1176 OS=Staphylococcus aureus (strain N315) OX=158879 GN=SA1176 PE=1 SV=1 && PF05979:Bacterial protein of unknown function (DUF896)	-	675	448	702	429	858	470	376.8	390.545	405.556	273.716	385.254	304.46
BVV32_11255	4303.31	4054.96	3977.36	5354.65	4125.72	4972.33	-0.228112	0.0979598	0.378003	BVV32_11255	NC_999999999.1	2167578	2170208	+	2631	protein_coding	DNA polymerase I&&sp|O34996|DPO1_BACSU DNA polymerase I OS=Bacillus subtilis (strain 168) OX=224308 GN=polA PE=3 SV=1 && PF00476:DNA polymerase family A|PF01367:5'-3' exonuclease, C-terminal SAM fold|PF02739:5'-3' exonuclease, N-terminal resolvase-like domain	-	4736	2822	4202	5155	5602	4711	241.162	224.409	221.442	300.028	229.453	278.378
BVV32_11315	20092.7	20379.7	20096	18028.2	17716.6	18173.1	0.167803	0.0980407	0.378003	BVV32_11315	NC_999999999.1	2179096	2180172	-	1077	protein_coding	branched chain amino acid aminotransferase&&sp|Q5HIC1|ILVE_STAAC Probable branched-chain-amino-acid aminotransferase OS=Staphylococcus aureus (strain COL) OX=93062 GN=ilvE PE=3 SV=1 && PF01063:Amino-transferase class IV	-	22113	14183	21231	17356	24056	17218	2750.75	2755.23	2733.25	2467.68	2407.02	2485.48
BVV32_02945	523.376	701.213	593.481	351.09	612.008	447.521	0.361463	0.0984825	0.37855	BVV32_02945	NC_999999999.1	627738	628187	-	450	protein_coding	nucleoside-diphosphate kinase&&sp|A7X2H3|NDK_STAA1 Nucleoside diphosphate kinase OS=Staphylococcus aureus (strain Mu3 / ATCC 700698) OX=418127 GN=ndk PE=3 SV=1 && PF00334:Nucleoside diphosphate kinase	NDK	576	488	627	338	831	424	171.486	226.888	193.188	115.016	199.003	146.486
BVV32_14040	1191.23	1046.07	1037.41	886.036	1040.64	834.879	0.24519	0.0984851	0.37855	BVV32_14040	NC_999999999.1	2680019	2680987	-	969	protein_coding	L-asparaginase&&sp|P30363|ASPG_BACLI L-asparaginase OS=Bacillus licheniformis OX=1402 GN=ansA PE=3 SV=1 && PF17763:Glutaminase/Asparaginase C-terminal domain|PF00710:Asparaginase, N-terminal	-	1311	728	1096	853	1413	791	181.258	157.185	156.824	134.797	157.141	126.91
Novel00074	91.7725	152.313	122.104	82.0596	111.207	62.2729	0.503189	0.0986769	0.37855	-	NC_999999999.1	928666	929797	+	1132	-	PF04238:Protein of unknown function (DUF420)|PF01040:UbiA prenyltransferase family	UbiA	101	106	129	79	151	59	11.9535	19.5913	15.8004	10.6865	14.3748	8.10305
BVV32_04060	3819.01	3602.34	3615.79	4829.05	3563.05	4696.85	-0.245496	0.0987227	0.37855	BVV32_04060	NC_999999999.1	864687	866036	-	1350	protein_coding	UDP-N-acetylmuramoyl-L-alanine--D-glutamate ligase&&sp|A7X1C4|MURD_STAA1 UDP-N-acetylmuramoylalanine--D-glutamate ligase OS=Staphylococcus aureus (strain Mu3 / ATCC 700698) OX=418127 GN=murD PE=3 SV=1 && PF02875:Mur ligase family, glutamate ligase domain|PF08245:Mur ligase middle domain	-	4203	2507	3820	4649	4838	4450	417.104	388.531	392.333	527.327	386.192	512.471
BVV32_03445	38.1628	34.4859	51.1132	60.2463	55.2354	67.5503	-0.551496	0.0994487	0.380812	BVV32_03445	NC_999999999.1	723176	724342	+	1167	protein_coding	hypothetical protein&&-- && PF12698:ABC-2 family transporter protein	-	42	24	54	58	75	64	4.82166	4.30274	6.41576	7.61047	6.92567	8.52613
Novel00036	53.6097	81.9039	85.1887	63.3624	31.6683	51.7182	0.595444	0.100164	0.381585	-	NC_999999999.1	592871	593112	+	242	-	-	-	59	57	90	61	43	49	32.6629	49.2793	51.5647	38.5983	19.148	31.4792
BVV32_01290	1219.39	1264.48	1103.67	1512.39	1152.58	1681.37	-0.276275	0.100193	0.381585	BVV32_01290	NC_999999999.1	263692	264903	-	1212	protein_coding	accessory Sec system protein translocase subunit SecY2&&sp|Q2FUW2|SECY2_STAA8 Accessory Sec system protein translocase subunit SecY2 OS=Staphylococcus aureus (strain NCTC 8325 / PS 47) OX=93061 GN=secY2 PE=3 SV=1 && PF00344:SecY translocase	-	1342	880	1166	1456	1565	1593	148.343	151.909	133.389	183.956	139.15	204.341
BVV32_13475	1074.01	991.469	1050.66	1121.83	1386.78	1154.69	-0.233796	0.100194	0.381585	BVV32_13475	NC_999999999.1	2563238	2564497	+	1260	protein_coding	hypothetical protein&&-- && -	-	1182	690	1110	1080	1883	1094	125.68	114.573	122.145	131.252	161.046	134.986
Novel00202	19.0814	51.7288	34.0755	19.7358	22.8306	15.8321	0.817025	0.100195	0.381585	-	NC_999999999.1	2478665	2478779	-	115	-	-	-	21	36	36	19	31	15	24.4647	65.4952	43.404	25.2994	29.0493	20.2785
sRNA00029	3.63456	11.4953	1.89308	1.03873	1.47294	1.05547	2.19071	0.101259	1	-	NC_999999999.1	1070731	1070829	-	99	-	-	-	4	8	2	1	2	1	5.41307	16.9067	2.80104	1.54675	2.17704	1.57039
BVV32_11690	0	1.43691	0.946541	8.30983	1.47294	4.22189	-2.64514	0.101375	1	BVV32_11690	NC_999999999.1	2243131	2243280	+	150	protein_coding	transcriptional regulator&&sp|Q03183|RINB_BPPHA Transcriptional activator rinB OS=Staphylococcus phage phi11 OX=12360 GN=RINB PE=4 SV=1 && PF06116:Transcriptional activator RinB	RinB	0	1	1	8	2	4	0	1.3948	0.924344	8.16682	1.43685	4.14583
BVV32_14070	127.209	214.1	131.569	196.32	170.862	274.423	-0.447422	0.101464	0.385074	BVV32_14070	NC_999999999.1	2686421	2687431	+	1011	protein_coding	acyltransferase&&sp|O31660|YKRP_BACSU Putative membrane-bound acyltransferase YkrP OS=Bacillus subtilis (strain 168) OX=224308 GN=ykrP PE=3 SV=1 && PF01757:Acyltransferase family	-	140	149	139	189	232	260	18.5522	30.8347	19.0629	28.6263	24.7291	39.9821
BVV32_12705	560.63	495.734	611.465	501.706	332.149	501.35	0.325532	0.101491	0.385074	BVV32_12705	NC_999999999.1	2413279	2414082	-	804	protein_coding	dihydropteroate synthase&&sp|Q8NXZ2|DHPS_STAAW Dihydropteroate synthase OS=Staphylococcus aureus (strain MW2) OX=196620 GN=folP PE=3 SV=1 && PF00809:Pterin binding enzyme	-	617	345	646	483	451	475	102.813	89.7776	111.404	91.991	60.4494	91.8503
BVV32_08845	845.034	1066.19	763.858	1031.46	1154.79	1025.92	-0.26725	0.101523	0.385074	BVV32_08845	NC_999999999.1	1739374	1740003	-	630	protein_coding	DNA-binding response regulator&&sp|P0C0Z1|VRAR_STAA1 Response regulator protein VraR OS=Staphylococcus aureus (strain Mu3 / ATCC 700698) OX=418127 GN=vraR PE=3 SV=1 && PF00072:Response regulator receiver domain|PF00196:Bacterial regulatory proteins, luxR family	Response_reg	930	742	807	993	1568	972	197.77	246.416	177.606	241.359	268.211	239.866
BVV32_09500	21.8073	11.4953	17.0377	10.3873	5.89178	8.44378	1.05853	0.101864	1	BVV32_09500	NC_999999999.1	1841509	1841820	+	312	protein_coding	lactose-specific phosphotransferase enzyme IIA component&&sp|Q5HE14|PTLA_STAAC PTS system lactose-specific EIIA component OS=Staphylococcus aureus (strain COL) OX=93062 GN=lacF PE=3 SV=1 && PF02255:PTS system, Lactose/Cellobiose specific IIA subunit	-	24	8	18	10	8	8	10.3056	5.36463	7.99913	4.90794	2.76316	3.98638
BVV32_00090	924.994	587.697	788.468	606.618	707.013	525.626	0.324572	0.102031	0.386478	BVV32_00090	NC_999999999.1	15335	16546	+	1212	protein_coding	Bcr/CflA family drug resistance efflux transporter&&sp|P96709|YDGK_BACSU Uncharacterized MFS-type transporter YdgK OS=Bacillus subtilis (strain 168) OX=224308 GN=ydgK PE=3 SV=1 && PF07690:Major Facilitator Superfamily	MFS_1	1018	409	833	584	960	498	112.529	70.6034	95.2944	73.7844	85.3572	63.8807
BVV32_01655	89.9553	83.3408	87.0817	109.067	114.89	117.158	-0.387366	0.103109	0.389455	BVV32_01655	NC_999999999.1	336370	337884	+	1515	protein_coding	histidine ammonia-lyase&&sp|A6TXF8|HUTH_STAA2 Histidine ammonia-lyase OS=Staphylococcus aureus (strain JH1) OX=359787 GN=hutH PE=3 SV=1 && PF00221:Aromatic amino acid lyase	-	99	58	92	105	156	111	8.7547	8.00977	8.41977	10.6128	11.0964	11.3908
BVV32_02525	2252.52	2316.3	2266.96	2774.44	2417.84	2630.24	-0.194299	0.103212	0.389455	BVV32_02525	NC_999999999.1	511937	514117	+	2181	protein_coding	cadmium-transporting ATPase&&sp|Q6GIX1|CADA_STAAR Probable cadmium-transporting ATPase OS=Staphylococcus aureus (strain MRSA252) OX=282458 GN=cadA PE=3 SV=1 && PF00122:E1-E2 ATPase|PF00702:haloacid dehalogenase-like hydrolase|PF00403:Heavy-metal-associated domain	E1-E2_ATPase	2479	1612	2395	2671	3283	2492	152.279	154.637	152.256	187.531	162.213	177.638
BVV32_01865	56.3356	50.2919	77.6163	49.859	36.0871	40.108	0.560923	0.103234	0.389455	BVV32_01865	NC_999999999.1	380185	380451	-	267	protein_coding	hypothetical protein&&-- && -	-	62	35	82	48	49	38	31.1099	27.4259	42.5821	27.5286	19.7768	22.1266
BVV32_13855	3258.38	2549.08	3417.01	2434.78	2924.53	2347.37	0.259646	0.103386	0.389504	BVV32_13855	NC_999999999.1	2643530	2644201	+	672	protein_coding	hypothetical protein&&-- && PF11042:Protein of unknown function (DUF2750)	-	3586	1774	3610	2344	3971	2224	714.923	552.318	744.84	534.124	636.798	514.527
BVV32_02805	1257.56	1079.12	1197.37	1038.73	1047.26	958.369	0.216171	0.103829	0.390649	BVV32_02805	NC_999999999.1	600227	601649	+	1423	protein_coding	sulfite reductase subunit alpha&&-- && PF03929:PepSY-associated TM region	-	1384	751	1265	1000	1422	908	130.302	110.418	123.257	107.609	107.688	99.2028
BVV32_12850	325.293	278.761	345.487	417.569	332.885	417.967	-0.293132	0.104379	0.392189	BVV32_12850	NC_999999999.1	2441654	2442379	-	726	protein_coding	SAM-dependent methyltransferase&&sp|P37543|YABB_BACSU Uncharacterized protein YabB OS=Bacillus subtilis (strain 168) OX=224308 GN=yabB PE=4 SV=1 && PF05175:Methyltransferase small domain	-	358	194	365	402	452	396	66.064	55.9075	69.7078	84.7898	67.0924	84.8011
BVV32_07135	635.139	527.346	655.006	534.945	491.963	505.572	0.249674	0.104793	0.393218	BVV32_07135	NC_999999999.1	1420270	1421295	+	1026	protein_coding	low specificity L-threonine aldolase&&-- && PF01212:Beta-eliminating lyase	Beta_elim_lyase	699	367	692	515	668	479	91.2743	74.8382	93.5155	76.8624	70.1618	72.5824
BVV32_14435	16.3555	24.4275	18.9308	7.2711	11.7836	11.6102	0.940902	0.10528	0.394168	BVV32_14435	NC_999999999.1	2747853	2748074	-	222	protein_coding	transposase&&-- && -	-	18	17	20	7	16	11	10.8627	16.0214	12.4911	4.82835	7.76673	7.7034
BVV32_13210	2077.15	2340.73	2115.52	2678.88	2260.97	2634.46	-0.213457	0.105327	0.394168	BVV32_13210	NC_999999999.1	2509846	2512254	-	2409	protein_coding	primosomal protein N'&&sp|P94461|PRIA_BACSU Primosomal protein N' OS=Bacillus subtilis (strain 168) OX=224308 GN=priA PE=3 SV=2 && PF00271:Helicase conserved C-terminal domain|PF17764:3??? DNA-binding domain (3???BD)|PF18074:Primosomal protein N C-terminal domain|PF04851:Type III restriction enzyme, res subunit|PF18319:PriA DNA helicase Cys-rich region (CRR) domain	Helicase_C	2286	1629	2235	2579	3070	2496	127.133	141.478	128.637	163.934	137.332	161.083
BVV32_09100	1357.51	1778.9	1207.79	1752.34	1629.08	1857.63	-0.271777	0.105508	0.394242	BVV32_09100	NC_999999999.1	1786777	1787619	-	843	protein_coding	hypothetical protein&&-- && PF13349:Putative adhesin	-	1494	1238	1276	1687	2212	1760	237.433	307.254	209.869	306.437	282.767	324.585
BVV32_10100	0.908639	4.31073	1.89308	0	0	0	3.76324	0.105567	1	BVV32_10100	NC_999999999.1	1951441	1951734	-	294	protein_coding	hypothetical protein&&-- && -	-	1	3	2	0	0	0	0.455692	2.13491	0.943208	0	0	0
Novel00179	33.6196	34.4859	70.9905	31.1619	33.1412	20.054	0.722871	0.105628	0.394242	-	NC_999999999.1	2290224	2290643	+	420	-	PF00375:Sodium:dicarboxylate symporter family	SDF	37	24	75	30	45	19	11.8024	11.9555	24.7592	10.9377	11.5461	7.03311
BVV32_14090	6163.3	11347.3	6299.23	9221.83	10439.5	10771.1	-0.354447	0.105906	0.394753	BVV32_14090	NC_999999999.1	2691620	2691949	+	330	protein_coding	staphostatin B&&sp|Q99V47|SSPC_STAAM Staphostatin B OS=Staphylococcus aureus (strain Mu50 / ATCC 700699) OX=158878 GN=sspC PE=3 SV=1 && PF09023:Staphostatin B	-	6783	7897	6655	8878	14175	10205	2753.76	5006.72	2796.14	4119.6	4628.93	4807.75
BVV32_04330	825.044	794.612	796.987	680.367	719.533	690.279	0.209165	0.106272	0.39559	BVV32_04330	NC_999999999.1	912187	912927	-	741	protein_coding	RNA methyltransferase&&sp|P94538|YSGA_BACSU Uncharacterized tRNA/rRNA methyltransferase YsgA OS=Bacillus subtilis (strain 168) OX=224308 GN=ysgA PE=3 SV=2 && PF00588:SpoU rRNA Methylase family|PF08032:RNA 2'-O ribose methyltransferase substrate binding	SpoU_methylase	908	553	842	655	977	654	164.167	156.139	157.55	135.356	142.085	137.215
BVV32_14855	90.8639	100.584	110.745	121.531	128.146	142.489	-0.375642	0.106971	0.397665	BVV32_14855	NC_999999999.1	2810723	2811112	-	390	protein_coding	hypothetical protein&&-- && PF13273:Protein of unknown function (DUF4064)	-	100	70	117	117	174	135	34.3521	37.5524	41.5955	45.9383	48.0791	53.8161
BVV32_04145	48.1579	53.1657	41.6478	62.3237	69.2284	68.6057	-0.494145	0.107352	0.398555	BVV32_04145	NC_999999999.1	880771	881772	-	1002	protein_coding	ornithine carbamoyltransferase&&sp|Q6GA45|OTC_STAAS Ornithine carbamoyltransferase OS=Staphylococcus aureus (strain MSSA476) OX=282459 GN=argF PE=3 SV=1 && PF00185:Aspartate/ornithine carbamoyltransferase, Asp/Orn binding domain|PF02729:Aspartate/ornithine carbamoyltransferase, carbamoyl-P binding domain	-	53	37	44	60	94	65	7.08642	7.72572	6.08849	9.16933	10.1095	10.0853
BVV32_01150	23.6246	21.5537	24.6101	45.7041	41.9789	25.3314	-0.694718	0.10781	0.398854	BVV32_01150	NC_999999999.1	224464	225888	+	1425	protein_coding	alkaline phosphatase&&sp|P19405|PPB3_BACSU Alkaline phosphatase 3 OS=Bacillus subtilis (strain 168) OX=224308 GN=phoB PE=1 SV=4 && PF00245:Alkaline phosphatase	-	26	15	26	44	57	24	2.44443	2.20232	2.52978	4.72816	4.31054	2.61842
BVV32_12975	598.793	403.772	503.56	666.864	657.67	535.125	-0.301037	0.107822	0.398854	BVV32_12975	NC_999999999.1	2462134	2462709	+	576	protein_coding	thiamine ABC transporter permease&&sp|O34738|YKOE_BACSU Putative HMP/thiamine permease protein YkoE OS=Bacillus subtilis (strain 168) OX=224308 GN=ykoE PE=1 SV=2 && PF09819:ABC-type cobalt transport system, permease component	-	659	281	532	642	893	507	153.279	102.068	128.06	170.674	167.071	136.845
BVV32_06195	39.9801	12.9322	42.5943	17.6584	22.0942	12.6657	0.8762	0.10786	0.398854	BVV32_06195	NC_999999999.1	1235674	1236234	+	561	protein_coding	recombinase&&sp|O35009|YOEC_BACSU Probable integrase/recombinase YoeC OS=Bacillus subtilis (strain 168) OX=224308 GN=yoeC PE=3 SV=2 && PF00589:Phage integrase family	Phage_integrase	44	9	45	17	30	12	10.5077	3.35648	11.1218	4.64024	5.76275	3.32553
BVV32_02695	349.826	461.248	345.487	372.904	743.837	419.023	-0.414419	0.108902	0.401654	BVV32_02695	NC_999999999.1	549387	549608	-	222	protein_coding	hypothetical protein&&sp|Q7A5M8|Y1254_STAAN UPF0346 protein SA1254 OS=Staphylococcus aureus (strain N315) OX=158879 GN=SA1254 PE=3 SV=1 && PF06855:YozE SAM-like fold	-	385	321	365	359	1010	397	232.341	302.522	227.963	247.626	490.275	278.023
Novel00032	45.4319	96.273	87.0817	63.3624	36.8236	50.6627	0.599518	0.108904	0.401654	-	NC_999999999.1	541235	542003	+	769	-	-	-	50	67	92	61	50	48	8.71088	18.2286	16.5877	12.1467	7.00672	9.70416
BVV32_03845	179.911	165.245	148.607	191.126	176.017	274.423	-0.374181	0.10934	0.402734	BVV32_03845	NC_999999999.1	814449	815171	-	723	protein_coding	ABC transporter ATP-binding protein&&sp|P42332|BCRA_BACLI Bacitracin transport ATP-binding protein BcrA OS=Bacillus licheniformis OX=1402 GN=bcrA PE=3 SV=1 && PF00005:ABC transporter	ABC_tran	198	115	157	184	239	260	36.6898	33.2785	30.1083	38.9703	35.623	55.9085
BVV32_09300	5425.48	6372.7	5340.38	4818.66	4776.02	5273.14	0.204735	0.109639	0.402977	rpsN	NC_999999999.1	1814127	1814312	+	186	protein_coding	30S ribosomal protein S14 type Z&&sp|A7X5E4|RS14Z_STAA1 30S ribosomal protein S14 type Z OS=Staphylococcus aureus (strain Mu3 / ATCC 700698) OX=418127 GN=rpsZ PE=3 SV=1 && PF00253:Ribosomal protein S14p/S29e	Ribosomal_S14	5971	4435	5642	4639	6485	4996	4300.83	4988.68	4205.77	3819.14	3757.24	4175.92
BVV32_12240	9323.54	8071.13	9016.75	10961.7	9224.31	10237	-0.203691	0.109694	0.402977	BVV32_12240	NC_999999999.1	2330360	2331883	-	1524	protein_coding	alkyl hydroperoxide reductase subunit F&&sp|P66012|AHPF_STAAM Alkyl hydroperoxide reductase subunit F OS=Staphylococcus aureus (strain Mu50 / ATCC 700699) OX=158878 GN=ahpF PE=3 SV=1 && PF07992:Pyridine nucleotide-disulphide oxidoreductase|PF13192:Thioredoxin domain	Pyr_redox_2	10261	5617	9526	10553	12525	9699	902.035	771.124	866.664	1060.34	885.654	989.43
BVV32_02035	12568.3	14599	13720.1	13755.9	21472.6	14631	-0.28638	0.1099	0.403206	BVV32_02035	NC_999999999.1	417436	418212	-	777	protein_coding	diacetyl reductase ((S)-acetoin forming)&&sp|Q5HJP2|BUTA_STAAC Diacetyl reductase [(S)-acetoin forming] OS=Staphylococcus aureus (strain COL) OX=93062 GN=butA PE=3 SV=1 && PF13561:Enoyl-(Acyl carrier protein) reductase	-	13832	10160	14495	13243	29156	13862	2384.97	2735.76	2586.56	2609.87	4043.69	2773.63
BVV32_09670	4.54319	11.4953	8.51887	2.07746	2.94589	3.16642	1.55772	0.11003	1	BVV32_09670	NC_999999999.1	1877668	1877925	+	258	protein_coding	hypothetical protein&&-- && -	-	5	8	9	2	4	3	2.59638	6.48746	4.83668	1.18704	1.67075	1.80778
Novel00167	59.0615	126.448	94.6541	59.2075	84.6943	37.997	0.604058	0.110085	0.403248	-	NC_999999999.1	2031310	2031991	-	682	-	PF05389:Negative regulator of genetic competence (MecA)|PF03960:ArsC family	-	65	88	100	57	115	36	12.7687	26.9962	20.3302	12.7981	18.1713	8.20656
BVV32_09305	12651.9	13792.9	11625.4	11391.7	10288.5	11509.9	0.197845	0.110199	0.403248	BVV32_09305	NC_999999999.1	1814344	1814742	+	399	protein_coding	30S ribosomal protein S8&&sp|A7X5E2|RS8_STAA1 30S ribosomal protein S8 OS=Staphylococcus aureus (strain Mu3 / ATCC 700698) OX=418127 GN=rpsH PE=3 SV=1 && PF00410:Ribosomal protein S8	-	13924	9599	12282	10967	13970	10905	4675.3	5033.36	4267.97	4208.9	3773.07	4249.09
BVV32_06745	4.54319	1.43691	1.89308	8.30983	5.89178	10.5547	-1.59573	0.110208	1	BVV32_06745	NC_999999999.1	1341365	1342348	+	984	protein_coding	phosphate-binding protein&&sp|Q2FH48|PSTS_STAA3 Phosphate-binding protein PstS OS=Staphylococcus aureus (strain USA300) OX=367830 GN=pstS PE=3 SV=1 && PF12849:PBP superfamily domain	-	5	1	2	8	8	10	0.680759	0.212623	0.281812	1.24494	0.876125	1.57997
BVV32_05205	2817.69	3080.74	2870.86	3351.98	3403.97	3190.69	-0.182367	0.110512	0.403865	BVV32_05205	NC_999999999.1	1057705	1058823	+	1119	protein_coding	tRNA 2-thiouridine(34) synthase MnmA&&sp|Q6G8U8|MNMA_STAAS tRNA-specific 2-thiouridylase MnmA OS=Staphylococcus aureus (strain MSSA476) OX=282459 GN=mnmA PE=3 SV=1 && PF03054:tRNA methyl transferase	-	3101	2144	3033	3227	4622	3023	371.27	400.866	375.809	441.594	445.114	420.002
BVV32_11540	491.574	744.32	468.538	764.504	623.055	739.887	-0.323383	0.110659	0.403875	BVV32_11540	NC_999999999.1	2229175	2229321	-	147	protein_coding	hypothetical protein&&-- && -	-	541	518	495	736	846	701	493.058	737.254	466.888	766.681	620.19	741.385
BVV32_11880	198.083	379.344	190.255	324.083	276.913	445.41	-0.453024	0.110973	0.403916	BVV32_11880	NC_999999999.1	2269908	2270216	-	309	protein_coding	hypothetical protein&&-- && -	-	218	264	201	312	376	422	94.5184	178.752	90.1909	154.614	131.13	212.323
BVV32_01455	6212.36	5316.57	5999.17	7655.43	5722.39	7299.65	-0.237924	0.111094	0.403916	BVV32_01455	NC_999999999.1	297124	298836	-	1713	protein_coding	heme ABC transporter ATP-binding protein&&sp|Q5HCL3|Y2708_STAAC Putative ABC transporter ATP-binding protein SACOL2708 OS=Staphylococcus aureus (strain COL) OX=93062 GN=SACOL2708 PE=3 SV=1 && PF12558:ATP-binding cassette cobalt transporter|PF00005:ABC transporter	ABC_tran	6837	3700	6338	7370	7770	6916	534.72	451.907	513.003	658.816	488.804	627.683
BVV32_08155	2215.26	2408.26	2250.87	2644.6	2617.42	2533.14	-0.181976	0.111102	0.403916	BVV32_08155	NC_999999999.1	1623382	1624626	-	1245	protein_coding	NAD-specific glutamate dehydrogenase&&sp|Q5HHC7|DHE2_STAAC NAD-specific glutamate dehydrogenase OS=Staphylococcus aureus (strain COL) OX=93062 GN=gluD PE=3 SV=1 && PF00208:Glutamate/Leucine/Phenylalanine/Valine dehydrogenase|PF02812:Glu/Leu/Phe/Val dehydrogenase, dimerisation domain	-	2438	1676	2378	2546	3554	2400	262.351	281.65	264.83	313.143	307.623	299.699
Novel00176	72.6911	132.196	141.035	69.5948	106.788	60.162	0.535691	0.11166	0.404401	-	NC_999999999.1	2183775	2184255	+	481	-	PF01965:DJ-1/PfpI family	DJ-1_PfpI	80	92	149	67	145	57	22.2825	40.0173	42.9503	21.3297	32.4859	18.4235
BVV32_02280	139.022	86.2147	125.89	76.8659	83.2213	101.325	0.437361	0.111667	0.404401	BVV32_02280	NC_999999999.1	470982	471737	+	756	protein_coding	anion permease&&sp|P54437|YRKJ_BACSU Probable membrane transporter protein YrkJ OS=Bacillus subtilis (strain 168) OX=224308 GN=yrkJ PE=3 SV=1 && PF01925:Sulfite exporter TauE/SafE	-	153	60	133	74	113	96	27.1137	16.6048	24.3924	14.9887	16.1075	19.7421
BVV32_10425	427.06	360.665	371.044	286.689	337.304	337.751	0.269929	0.111668	0.404401	BVV32_10425	NC_999999999.1	2004849	2006663	+	1815	protein_coding	acyltransferase&&sp|Q5HHB1|OTRF1_STAAC Putative O-acetyltransferase SACOL0978 OS=Staphylococcus aureus (strain COL) OX=93062 GN=SACOL0978 PE=3 SV=1 && PF01757:Acyltransferase family	-	470	251	392	276	458	320	34.6928	28.9336	29.9457	23.2856	27.1932	27.4105
BVV32_05890	691.474	653.794	606.733	766.582	862.409	679.725	-0.243575	0.112209	0.405441	BVV32_05890	NC_999999999.1	1186405	1187805	+	1401	protein_coding	proline/betaine transporter&&sp|Q9KWK6|PROP_STAA1 Putative proline/betaine transporter OS=Staphylococcus aureus (strain Mu3 / ATCC 700698) OX=418127 GN=proP PE=3 SV=3 && PF07690:Major Facilitator Superfamily	MFS_1	761	455	641	738	1171	644	72.7721	67.9482	63.4373	80.6626	90.0721	71.4645
BVV32_10895	9945.96	10628.8	10517	8548.74	10094.8	8463.84	0.197615	0.112266	0.405441	BVV32_10895	NC_999999999.1	2099958	2100962	+	1005	protein_coding	N-acetylmuramoyl-L-alanine amidase&&sp|Q2FJH7|SLE1_STAA3 N-acetylmuramoyl-L-alanine amidase sle1 OS=Staphylococcus aureus (strain USA300) OX=367830 GN=sle1 PE=3 SV=1 && PF05257:CHAP domain|PF01476:LysM domain	LysM	10946	7397	11111	8230	13707	8019	1459.18	1539.91	1532.89	1253.97	1469.76	1240.5
BVV32_13490	193.54	310.373	213.918	271.108	315.947	319.808	-0.346516	0.112389	0.405441	groEL	NC_999999999.1	2565800	2566162	+	363	protein_coding	molecular chaperone GroEL&&sp|A7X4J1|CH60_STAA1 60 kDa chaperonin OS=Staphylococcus aureus (strain Mu3 / ATCC 700698) OX=418127 GN=groL PE=3 SV=1 && PF00118:TCP-1/cpn60 chaperonin family	-	213	216	226	261	429	303	78.6125	124.495	86.3231	110.1	127.357	129.771
BVV32_00290	11.8123	7.18455	8.51887	27.0069	9.57414	21.1095	-1.03671	0.112558	1	BVV32_00290	NC_999999999.1	58181	58426	-	246	protein_coding	hypothetical protein&&-- && -	-	13	5	9	26	13	20	7.07989	4.25245	5.07262	16.1842	5.69482	12.6397
BVV32_05565	371.633	535.968	420.264	549.487	452.194	652.282	-0.319057	0.112845	0.406226	BVV32_05565	NC_999999999.1	1126730	1126933	+	204	protein_coding	hypothetical protein&&-- && PF06014:Bacterial protein of unknown function (DUF910)	-	409	373	444	529	614	618	268.603	382.546	301.771	397.081	324.347	470.979
BVV32_13145	1720.05	1566.23	1675.38	1426.17	1397.09	1519.88	0.193178	0.113227	0.406226	BVV32_13145	NC_999999999.1	2497381	2497755	-	375	protein_coding	hypothetical protein&&sp|O34318|YLOU_BACSU Uncharacterized protein YloU OS=Bacillus subtilis (strain 168) OX=224308 GN=yloU PE=3 SV=1 && PF03780:Asp23 family, cell envelope-related function	-	1893	1090	1770	1373	1897	1440	676.298	608.135	654.436	560.652	545.139	597
BVV32_09485	18.1728	22.9906	17.0377	9.34856	11.7836	9.49926	0.906732	0.113418	0.406226	BVV32_09485	NC_999999999.1	1839043	1839558	+	516	protein_coding	galactose-6-phosphate isomerase subunit LacB&&sp|Q2FET8|LACB_STAA3 Galactose-6-phosphate isomerase subunit LacB OS=Staphylococcus aureus (strain USA300) OX=367830 GN=lacB PE=3 SV=1 && PF02502:Ribose/Galactose Isomerase	LacAB_rpiB	20	16	18	9	16	9	5.19277	6.48746	4.83668	2.67083	3.3415	2.71166
BVV32_01020	39.9801	25.8644	34.0755	38.433	61.1272	52.7737	-0.600025	0.113523	0.406226	BVV32_01020	NC_999999999.1	202216	202428	-	213	protein_coding	hypothetical protein&&-- && PF06855:YozE SAM-like fold	-	44	18	36	37	83	50	27.6753	17.6806	23.4341	26.5997	41.9923	36.495
BVV32_11920	1732.77	1365.07	1554.22	1357.62	1340.38	1304.56	0.218313	0.113715	0.406226	BVV32_11920	NC_999999999.1	2275934	2276938	+	1005	protein_coding	oxidoreductase&&sp|O07615|YHFP_BACSU Putative quinone oxidoreductase YhfP OS=Bacillus subtilis (strain 168) OX=224308 GN=yhfP PE=1 SV=1 && PF08240:Alcohol dehydrogenase GroES-like domain|PF00107:Zinc-binding dehydrogenase	ADH_zinc_N	1907	950	1642	1307	1820	1236	254.216	197.771	226.533	199.142	195.154	191.203
BVV32_02335	813.232	738.572	746.821	955.63	780.66	976.313	-0.236714	0.113767	0.406226	BVV32_02335	NC_999999999.1	483820	484869	-	1050	protein_coding	AAA family ATPase&&sp|O27092|PRS2_METTH Putative 26S proteasome regulatory subunit homolog MTH_1011 OS=Methanothermobacter thermautotrophicus (strain ATCC 29096 / DSM 1053 / JCM 10044 / NBRC 100330 / Delta H) OX=187420 GN=MTH_1011 PE=3 SV=1 && PF00004:ATPase family associated with various cellular activities (AAA)	AAA	895	514	789	920	1060	925	114.196	102.419	104.187	134.169	108.79	136.961
BVV32_04190	726.003	655.231	635.129	672.057	1020.01	769.44	-0.289178	0.113796	0.406226	BVV32_04190	NC_999999999.1	887589	887822	+	234	protein_coding	hypothetical protein&&-- && -	-	799	456	671	647	1385	729	457.456	407.712	397.587	423.392	637.831	484.345
BVV32_14415	259.871	271.576	230.009	308.502	258.502	385.248	-0.321464	0.113906	0.406226	BVV32_14415	NC_999999999.1	2744738	2745343	+	606	protein_coding	hypothetical protein&&-- && PF13021:Domain of unknown function (DUF3885)	-	286	189	243	297	351	365	63.2284	65.252	55.5979	75.0478	62.4174	93.6404
BVV32_02155	1709.15	1435.47	1719.86	1867.63	1986.27	1784.8	-0.212123	0.113911	0.406226	BVV32_02155	NC_999999999.1	444694	446355	+	1662	protein_coding	Na/Pi cotransporter&&sp|P54463|YQEW_BACSU Uncharacterized protein YqeW OS=Bacillus subtilis (strain 168) OX=224308 GN=yqeW PE=4 SV=2 && PF02690:Na+/Pi-cotransporter|PF01895:PhoU domain	Na_Pi_cotrans	1881	999	1817	1798	2697	1691	151.627	125.759	151.582	165.658	174.872	158.181
BVV32_01575	1778.21	1482.89	1981.11	1989.17	1947.97	2249.21	-0.237401	0.114359	0.407304	BVV32_01575	NC_999999999.1	318357	318752	-	396	protein_coding	hypothetical protein&&-- && PF11345:Protein of unknown function (DUF3147)	-	1957	1032	2093	1915	2645	2131	662.086	545.242	732.823	740.504	719.784	836.626
BVV32_04940	8901.94	9577.01	9761.67	8272.44	6189.31	9210.06	0.254794	0.114531	0.407398	BVV32_04940	NC_999999999.1	1008155	1008763	+	609	protein_coding	DNA mismatch repair protein MutT&&sp|P50619|YMAB_BACSU Uncharacterized protein YmaB OS=Bacillus subtilis (strain 168) OX=224308 GN=ymaB PE=4 SV=1 && PF00293:NUDIX domain	NUDIX	9797	6665	10313	7964	8404	8726	2155.23	2289.75	2347.97	2002.48	1487.1	2227.62
BVV32_06955	3932.59	4412.75	3746.41	3844.33	3127.8	3447.17	0.214653	0.114996	0.408534	BVV32_06955	NC_999999999.1	1383840	1386545	-	2706	protein_coding	aconitate hydratase&&sp|Q5HG69|ACNA_STAAC Aconitate hydratase A OS=Staphylococcus aureus (strain COL) OX=93062 GN=acnA PE=3 SV=1 && PF00330:Aconitase family (aconitate hydratase)|PF00694:Aconitase C-terminal domain	Aconitase	4328	3071	3958	3701	4247	3266	214.278	237.442	202.802	209.433	169.132	187.643
BVV32_04370	528.828	398.024	478.95	532.868	642.204	525.626	-0.272785	0.11554	0.40884	BVV32_04370	NC_999999999.1	918270	919322	+	1053	protein_coding	heme transporter IsdA&&sp|A7X148|ISDA_STAA1 Iron-regulated surface determinant protein A OS=Staphylococcus aureus (strain Mu3 / ATCC 700698) OX=418127 GN=isdA PE=3 SV=1 && PF05031:Iron Transport-associated domain|PF00746:LPXTG cell wall anchor motif	Gram_pos_anchor	582	277	506	513	872	498	74.048	55.0372	66.6265	74.6007	89.24	73.5265
BVV32_13435	5187.42	9743.69	4602.08	5508.38	4544.77	4950.17	0.380268	0.115658	0.40884	BVV32_13435	NC_999999999.1	2557545	2558261	-	717	protein_coding	DNA-binding response regulator&&sp|Q5HEG2|AGRA_STAAC Accessory gene regulator A OS=Staphylococcus aureus (strain COL) OX=93062 GN=agrA PE=1 SV=1 && PF00072:Response regulator receiver domain|PF04397:LytTr DNA-binding domain	Response_reg	5709	6781	4862	5303	6171	4690	1066.74	1978.7	940.201	1132.55	927.487	1016.94
BVV32_07865	3600.03	3248.86	3608.21	2636.29	3431.22	2893.05	0.222641	0.115908	0.40884	BVV32_07865	NC_999999999.1	1555980	1556969	+	990	protein_coding	catabolite control protein A&&sp|Q5HF38|CCPA_STAAC Catabolite control protein A OS=Staphylococcus aureus (strain COL) OX=93062 GN=ccpA PE=3 SV=1 && PF00356:Bacterial regulatory proteins, lacI family|PF13377:Periplasmic binding protein-like domain	LacI	3962	2261	3812	2538	4659	2741	536.164	477.826	533.879	392.564	507.141	430.444
BVV32_06555	2453.33	2240.14	2443.97	2884.55	2492.96	2805.45	-0.196266	0.116011	0.40884	BVV32_06555	NC_999999999.1	1303723	1305276	+	1554	protein_coding	hypothetical protein&&sp|Q07252|MEMP_CUPNH Membrane protein OS=Cupriavidus necator (strain ATCC 17699 / DSM 428 / KCTC 22496 / NCIMB 10442 / H16 / Stanier 337) OX=381666 GN=H16_A0667 PE=3 SV=2 && PF00939:Sodium:sulfate symporter transmembrane region	Na_sulph_symp	2700	1559	2582	2777	3385	2658	232.772	209.894	230.372	273.64	234.736	265.917
BVV32_07050	0	0	0	0	2.20942	6.33284	-3.84618	0.116115	1	BVV32_07050	NC_999999999.1	1405475	1405579	+	105	protein_coding	hypothetical protein&&-- && -	-	0	0	0	0	3	6	0	0	0	0	3.07896	8.88392
BVV32_03425	54.5183	63.2241	55.8459	74.7885	87.6402	72.8276	-0.4488	0.116189	0.40884	BVV32_03425	NC_999999999.1	719368	719955	-	588	protein_coding	DUF5080 domain-containing protein&&-- && PF16883:Domain of unknown function (DUF5080)	-	60	44	59	72	119	69	13.6708	15.656	13.9123	18.7503	21.8093	18.2438
BVV32_03540	1039.48	954.109	1082.84	813.325	970.67	854.933	0.221206	0.116276	0.40884	BVV32_03540	NC_999999999.1	739775	740515	-	741	protein_coding	DNA-binding response regulator&&sp|Q2YV67|LYTR_STAAB Transcriptional regulatory protein LytR OS=Staphylococcus aureus (strain bovine RF122 / ET3-1) OX=273036 GN=lytR PE=3 SV=1 && PF00072:Response regulator receiver domain|PF04397:LytTr DNA-binding domain	LytTR	1144	664	1144	783	1318	810	206.836	187.48	214.059	161.807	191.676	169.946
Novel00126	94.4985	168.119	152.393	96.6018	122.254	81.2714	0.455247	0.11638	0.40884	-	NC_999999999.1	1540208	1541502	-	1295	-	PF02390:Putative methyltransferase|PF01636:Phosphotransferase enzyme family	APH	104	117	161	93	166	77	10.7593	18.9026	17.2378	10.9968	13.8137	9.24408
Novel00153	268.957	268.702	369.151	166.197	325.521	179.43	0.43005	0.116438	0.40884	-	NC_999999999.1	1683096	1683786	+	691	-	PF00565:Staphylococcal nuclease homologue	-	296	187	390	160	442	170	57.3895	56.6198	78.2549	35.4565	68.9312	38.2484
BVV32_04935	4614.98	5080.92	4700.52	4310.72	3766.32	4480.48	0.19721	0.116572	0.40884	BVV32_04935	NC_999999999.1	1007694	1008050	+	357	protein_coding	50S ribosomal protein L20&&sp|A7X3A1|RL20_STAA1 50S ribosomal protein L20 OS=Staphylococcus aureus (strain Mu3 / ATCC 700698) OX=418127 GN=rplT PE=3 SV=1 && PF00453:Ribosomal protein L20	-	5079	3536	4966	4150	5114	4245	1906.02	2072.28	1928.69	1780.06	1543.7	1848.64
Novel00129	23.6246	40.2335	26.5031	28.0457	6.62825	13.7211	0.910727	0.116625	0.40884	-	NC_999999999.1	1549113	1549299	-	187	-	PF17854:FtsK alpha domain	-	26	28	28	27	9	13	18.6273	31.3272	20.7607	22.1094	5.18648	10.808
BVV32_10590	522.467	494.297	532.902	646.089	545.726	633.284	-0.233178	0.116687	0.40884	BVV32_10590	NC_999999999.1	2039868	2040722	+	855	protein_coding	RNA pseudouridine synthase&&sp|O31613|YJBO_BACSU Uncharacterized RNA pseudouridine synthase YjbO OS=Bacillus subtilis (strain 168) OX=224308 GN=yjbO PE=3 SV=1 && PF00849:RNA pseudouridylate synthase	-	575	344	563	622	741	600	90.0991	84.1777	91.2993	111.398	93.395	109.101
BVV32_11640	8.17775	1.43691	3.78616	12.4647	8.83766	13.7211	-1.31928	0.117431	1	BVV32_11640	NC_999999999.1	2239772	2240176	+	405	protein_coding	hypothetical protein&&sp|P45911|YQAN_BACSU Uncharacterized protein YqaN OS=Bacillus subtilis (strain 168) OX=224308 GN=yqaN PE=4 SV=1 && PF05866:Endodeoxyribonuclease RusA	-	9	1	4	12	12	13	2.97719	0.516594	1.3694	4.53712	3.19299	4.99035
BVV32_08835	637.865	750.068	694.761	754.117	1092.19	710.333	-0.298809	0.117698	0.41187	BVV32_08835	NC_999999999.1	1737492	1737767	+	276	protein_coding	hypothetical protein&&-- && -	-	702	522	734	726	1483	673	340.758	395.7	368.733	402.793	579.033	379.096
BVV32_08800	874.111	738.572	785.629	636.741	725.425	691.335	0.224707	0.118617	0.414563	BVV32_08800	NC_999999999.1	1732354	1732869	-	516	protein_coding	glutamine amidotransferase&&sp|P0A0K1|Y1692_STAAN Uncharacterized protein SA1692 OS=Staphylococcus aureus (strain N315) OX=158879 GN=SA1692 PE=3 SV=1 && PF01965:DJ-1/PfpI family	DJ-1_PfpI	962	514	830	613	985	655	249.772	208.41	223.025	181.913	205.711	197.349
BVV32_03265	165.372	212.663	192.148	213.978	253.346	234.315	-0.306695	0.118764	0.414563	BVV32_03265	NC_999999999.1	690434	691111	-	678	protein_coding	peptide ABC transporter ATP-binding protein&&sp|Q4L8L7|HRTA_STAHJ Putative hemin import ATP-binding protein HrtA OS=Staphylococcus haemolyticus (strain JCSC1435) OX=279808 GN=hrtA PE=3 SV=1 && PF00005:ABC transporter	ABC_tran	182	148	203	206	344	222	35.9634	45.6706	41.5137	46.5256	54.6764	50.9057
BVV32_06365	2.72592	2.87382	7.57233	1.03873	0.736472	1.05547	2.25234	0.118798	1	BVV32_06365	NC_999999999.1	1270776	1270964	-	189	protein_coding	hypothetical protein&&-- && -	-	3	2	8	1	1	1	2.12656	2.21398	5.86885	0.8102	0.570177	0.822586
BVV32_10560	784.155	694.028	709.905	853.835	898.496	790.549	-0.216368	0.118962	0.414739	BVV32_10560	NC_999999999.1	2035969	2036775	-	807	protein_coding	hypothetical protein&&sp|A7X0M6|SPXH_STAA1 ClpXP adapter protein SpxH OS=Staphylococcus aureus (strain Mu3 / ATCC 700698) OX=418127 GN=spxH PE=3 SV=2 && PF13743:Thioredoxin	-	863	483	750	822	1220	749	143.27	125.221	128.858	155.974	162.914	144.295
BVV32_00800	40628.9	36493.2	41656.3	28551.5	41404.5	29403.4	0.257512	0.119483	0.416039	BVV32_00800	NC_999999999.1	164357	165058	-	702	protein_coding	transglycosylase IsaA&&sp|Q2FDT8|ISAA_STAA3 Probable transglycosylase IsaA OS=Staphylococcus aureus (strain USA300) OX=367830 GN=isaA PE=3 SV=1 && PF01464:Transglycosylase SLT domain	-	44714	25397	44009	27487	56220	27858	8533.46	7569.2	8692.19	5995.76	8630.28	6169.58
BVV32_05150	2700.48	2273.19	2640.85	2280.01	1947.23	2334.71	0.2159	0.119981	0.417255	BVV32_05150	NC_999999999.1	1048312	1049574	+	1263	protein_coding	histidine--tRNA ligase&&sp|A7X345|SYH_STAA1 Histidine--tRNA ligase OS=Staphylococcus aureus (strain Mu3 / ATCC 700698) OX=418127 GN=hisS PE=3 SV=1 && PF03129:Anticodon binding domain|PF13393:Histidyl-tRNA synthetase	HGTP_anticodon	2972	1582	2790	2195	2644	2212	315.256	262.064	306.285	266.125	225.595	272.286
BVV32_13405	154.469	189.672	159.019	173.468	287.224	189.985	-0.380484	0.120383	0.417712	BVV32_13405	NC_999999999.1	2551773	2551997	+	225	protein_coding	oxidoreductase&&sp|P33014|YEED_ECOLI Putative sulfur carrier protein YeeD OS=Escherichia coli (strain K12) OX=83333 GN=yeeD PE=1 SV=1 && PF01206:Sulfurtransferase TusA	SirA	170	132	168	167	390	180	101.224	122.743	103.527	113.655	186.79	124.375
BVV32_11140	928.629	1109.3	1035.52	1262.06	986.873	1453.39	-0.26836	0.120411	0.417712	BVV32_11140	NC_999999999.1	2144748	2145233	+	486	protein_coding	molybdopterin-guanine dinucleotide biosynthesis protein B&&sp|O31704|MOBB_BACSU Probable molybdopterin-guanine dinucleotide biosynthesis adapter protein OS=Bacillus subtilis (strain 168) OX=224308 GN=mobB PE=3 SV=1 && PF03205:Molybdopterin guanine dinucleotide synthesis protein B	-	1022	772	1094	1215	1340	1377	281.73	332.342	312.109	382.82	297.126	440.495
BVV32_05620	507.021	412.393	525.33	313.696	420.526	444.354	0.295594	0.120611	0.417889	BVV32_05620	NC_999999999.1	1132616	1133140	+	525	protein_coding	shikimate kinase&&sp|Q6G928|AROK_STAAS Shikimate kinase OS=Staphylococcus aureus (strain MSSA476) OX=282459 GN=aroK PE=3 SV=1 && PF01202:Shikimate kinase	SKI	558	287	555	302	571	421	142.395	114.374	146.575	88.0849	117.206	124.671
BVV32_01740	2708.65	3415.54	2557.55	3484.93	3442.27	3224.47	-0.226691	0.120869	0.418267	BVV32_01740	NC_999999999.1	354273	355061	+	789	protein_coding	hypothetical protein&&-- && PF09648:YycH protein	-	2981	2377	2702	3355	4674	3055	506.178	630.314	474.825	651.133	638.386	601.973
BVV32_04925	8940.1	9316.93	8877.6	8310.87	7760.94	8120.81	0.165554	0.121829	0.421068	BVV32_04925	NC_999999999.1	1006891	1007418	+	528	protein_coding	translation initiation factor IF-3&&sp|Q2FG56|IF3_STAA3 Translation initiation factor IF-3 OS=Staphylococcus aureus (strain USA300) OX=367830 GN=infC PE=3 SV=1 && PF00707:Translation initiation factor IF-3, C-terminal domain|PF05198:Translation initiation factor IF-3, N-terminal domain	-	9839	6484	9379	8001	10538	7694	2496.52	2569.29	2462.9	2320.41	2150.78	2265.48
BVV32_03015	6833.87	6285.05	6179.96	8349.3	6492	7483.3	-0.209852	0.122233	0.421944	BVV32_03015	NC_999999999.1	640492	642720	+	2229	protein_coding	5-methyltetrahydropteroyltriglutamate--homocysteine methyltransferase&&sp|A7WY46|METE_STAA1 5-methyltetrahydropteroyltriglutamate--homocysteine methyltransferase OS=Staphylococcus aureus (strain Mu3 / ATCC 700698) OX=418127 GN=metE PE=3 SV=1 && PF08267:Cobalamin-independent synthase, N-terminal domain|PF01717:Cobalamin-independent synthase, Catalytic domain	-	7521	4374	6529	8038	8815	7090	452.047	410.557	406.127	552.194	426.171	494.515
BVV32_02665	3.63456	1.43691	7.57233	10.3873	7.36472	15.8321	-1.34833	0.122251	1	BVV32_02665	NC_999999999.1	544558	544689	-	132	protein_coding	hypothetical protein&&-- && -	-	4	1	8	10	10	15	4.0598	1.58501	8.40313	11.6006	8.1639	17.6669
BVV32_02795	987.691	1126.54	868.924	1201.81	1143	1134.63	-0.223956	0.122432	0.422113	BVV32_02795	NC_999999999.1	595585	596463	-	879	protein_coding	flap endonuclease&&sp|P54161|EX53_BACSU 5'-3' exonuclease OS=Bacillus subtilis (strain 168) OX=224308 GN=ypcP PE=1 SV=1 && PF02739:5'-3' exonuclease, N-terminal resolvase-like domain|PF01367:5'-3' exonuclease, C-terminal SAM fold	-	1087	784	918	1157	1552	1075	165.676	186.609	144.803	201.557	190.272	190.135
BVV32_13440	8140.5	13472.5	7090.54	8577.82	6552.39	7516.02	0.341734	0.122619	0.422238	BVV32_13440	NC_999999999.1	2558280	2559524	-	1245	protein_coding	ATP-binding protein&&-- && PF14501:GHKL domain	-	8959	9376	7491	8258	8897	7121	964.07	1575.63	834.249	1015.69	770.097	889.231
BVV32_00040	9.99503	2.87382	13.2516	4.15491	2.20942	3.16642	1.5028	0.122636	1	BVV32_00040	NC_999999999.1	7043	7729	-	687	protein_coding	dethiobiotin synthase&&sp|Q5HKF0|BIOD_STAEQ ATP-dependent dethiobiotin synthetase BioD OS=Staphylococcus epidermidis (strain ATCC 35984 / RP62A) OX=176279 GN=bioD PE=3 SV=1 && PF13500:AAA domain	-	11	2	14	4	3	3	2.14513	0.609085	2.82551	0.891574	0.470583	0.678903
BVV32_01680	3247.48	2757.43	2946.58	3735.27	3218.38	3339.52	-0.200745	0.122901	0.42269	BVV32_01680	NC_999999999.1	341584	342552	+	969	protein_coding	homoserine acetyltransferase&&sp|K4ICC9|METXA_PSYTT Homoserine O-acetyltransferase OS=Psychroflexus torquis (strain ATCC 700755 / ACAM 623) OX=313595 GN=metXA PE=1 SV=1 && PF00561:alpha/beta hydrolase fold	Abhydrolase_1	3574	1919	3113	3596	4370	3164	494.139	414.339	445.431	568.264	485.992	507.64
sRNA00060	3.63456	2.87382	2.83962	8.30983	6.62825	10.5547	-1.43046	0.122925	1	-	NC_999999999.1	2379048	2379190	-	143	-	-	-	4	2	3	8	9	10	3.74751	2.92616	2.90878	8.56659	6.78231	10.8719
BVV32_11350	105739	137222	96711.8	106992	85423.4	93014.6	0.250994	0.124196	0.426619	BVV32_11350	NC_999999999.1	2188843	2190924	-	2082	protein_coding	elongation factor G&&sp|A7WYX4|EFG_STAA1 Elongation factor G OS=Staphylococcus aureus (strain Mu3 / ATCC 700698) OX=418127 GN=fusA PE=3 SV=1 && PF14492:Elongation Factor G, domain II|PF00679:Elongation factor G C-terminus|PF00009:Elongation factor Tu GTP binding domain|PF03764:Elongation factor G, domain IV|PF03144:Elongation factor Tu domain 2	GTP_EFTU	116371	95498	102174	103003	115990	88126	7488.29	9596.62	6804.32	7575.71	6003.59	6580.61
BVV32_12030	1149.43	1219.94	1172.76	1414.75	1246.11	1395.34	-0.19535	0.124571	0.427384	BVV32_12030	NC_999999999.1	2296609	2297286	-	678	protein_coding	respiratory nitrate reductase subunit gamma&&sp|P42177|NARI_BACSU Nitrate reductase gamma chain OS=Bacillus subtilis (strain 168) OX=224308 GN=narI PE=3 SV=1 && PF02665:Nitrate reductase gamma subunit	-	1265	849	1239	1362	1692	1322	249.965	261.989	253.377	307.611	268.932	303.141
BVV32_13755	31.8024	44.5442	31.2358	37.3942	95.0049	37.997	-0.686894	0.125567	0.428889	BVV32_13755	NC_999999999.1	2626692	2626784	-	93	protein_coding	erm Leader peptide&&-- && -	-	35	31	33	36	129	36	50.4201	69.7402	49.199	59.2753	149.478	60.1814
BVV32_08700	1078.55	992.905	978.723	953.553	766.667	899.263	0.221422	0.125638	0.428889	BVV32_08700	NC_999999999.1	1714118	1715029	-	912	protein_coding	RNase adaptor protein RapZ&&sp|P67109|Y720_STAAN Nucleotide-binding protein SA0720 OS=Staphylococcus aureus (strain N315) OX=158879 GN=SA0720 PE=1 SV=1 && PF03668:P-loop ATPase protein family	ATP_bind_2	1187	691	1034	918	1041	852	174.371	158.521	157.199	154.135	123.006	145.24
BVV32_09590	1071.29	869.331	1033.62	1144.68	1232.85	1088.19	-0.21921	0.125678	0.428889	BVV32_09590	NC_999999999.1	1862081	1863274	+	1194	protein_coding	hypothetical protein&&sp|P30267|Y2044_ALKPO Uncharacterized protein BpOF4_10220 OS=Alkalihalobacillus pseudofirmus (strain ATCC BAA-2126 / JCM 17055 / OF4) OX=398511 GN=BpOF4_10220 PE=4 SV=1 && PF07670:Nucleoside recognition	-	1179	605	1092	1102	1674	1031	132.29	106.012	126.807	141.329	151.085	134.245
BVV32_00600	555.178	548.9	559.406	630.508	668.717	621.674	-0.208069	0.126162	0.428889	BVV32_00600	NC_999999999.1	119063	119962	-	900	protein_coding	L-serine dehydratase%2C iron-sulfur-dependent subunit alpha&&sp|O34607|SDHAA_BACSU Probable L-serine dehydratase, alpha chain OS=Bacillus subtilis (strain 168) OX=224308 GN=sdaAA PE=3 SV=1 && PF03313:Serine dehydratase alpha chain	-	611	382	591	607	908	589	90.953	88.8026	91.0479	103.276	108.721	101.746
BVV32_13450	5172.88	7336.87	4612.49	5047.18	4475.54	4636.69	0.273654	0.126179	0.428889	BVV32_13450	NC_999999999.1	2559734	2560303	-	570	protein_coding	accessory gene regulator AgrB&&sp|Q2FF88|AGRB_STAA3 Accessory gene regulator protein B OS=Staphylococcus aureus (strain USA300) OX=367830 GN=agrB PE=3 SV=1 && PF04647:Accessory gene regulator B	-	5693	5106	4873	4859	6077	4393	1338.09	1874.18	1185.35	1305.35	1148.91	1198.2
BVV32_08850	1117.63	1087.74	1146.26	1354.5	1213.71	1260.23	-0.190913	0.126187	0.428889	BVV32_08850	NC_999999999.1	1739993	1741036	-	1044	protein_coding	two-component sensor histidine kinase&&sp|Q5HEN9|VRAS_STAAC Sensor protein VraS OS=Staphylococcus aureus (strain COL) OX=93062 GN=vraS PE=3 SV=1 && PF02518:Histidine kinase-, DNA gyrase B-, and HSP90-like ATPase|PF07730:Histidine kinase	HisKA_3	1230	757	1211	1304	1648	1194	157.842	151.705	160.831	191.263	170.109	177.806
BVV32_03755	65.422	61.7872	67.2044	49.859	50.0801	40.108	0.472032	0.126337	0.428889	BVV32_03755	NC_999999999.1	792303	793682	-	1380	protein_coding	hexose phosphate transporter&&sp|P27670|UHPT_SALTY Hexose-6-phosphate:phosphate antiporter OS=Salmonella typhimurium (strain LT2 / SGSC1412 / ATCC 700720) OX=99287 GN=uhpT PE=2 SV=2 && PF07690:Major Facilitator Superfamily	MFS_1	72	43	71	48	68	38	6.98992	6.5192	7.13353	5.32618	5.31008	4.28102
BVV32_08860	134.479	132.196	162.805	161.003	169.389	215.316	-0.340638	0.12637	0.428889	BVV32_08860	NC_999999999.1	1741749	1742135	-	387	protein_coding	hypothetical protein&&-- && -	-	148	92	172	155	230	204	51.2353	49.7372	61.6229	61.3303	64.0454	81.9525
BVV32_01055	310.755	274.45	294.374	317.851	388.121	348.306	-0.261024	0.126387	0.428889	BVV32_01055	NC_999999999.1	208120	209742	-	1623	protein_coding	choline transporter&&sp|P0ABD2|YEAV_ECO57 Uncharacterized transporter YeaV OS=Escherichia coli O157:H7 OX=83334 GN=yeaV PE=3 SV=1 && PF02028:BCCT, betaine/carnitine/choline family transporter	-	342	191	311	306	527	330	28.231	24.6218	26.5685	28.8707	34.9916	31.611
Novel00064	108.128	149.439	174.163	74.7885	141.403	96.048	0.458238	0.127025	0.430204	-	NC_999999999.1	856485	856857	+	373	-	PF05103:DivIVA protein	-	119	104	184	72	192	91	42.7422	58.335	68.3965	29.5582	55.4707	37.9294
BVV32_09135	970.426	1028.83	910.572	1281.79	943.421	1220.13	-0.243227	0.127081	0.430204	BVV32_09135	NC_999999999.1	1791797	1792693	-	897	protein_coding	sodium ABC transporter ATP-binding protein&&sp|P46903|NATA_BACSU ABC transporter ATP-binding protein NatA OS=Bacillus subtilis (strain 168) OX=224308 GN=natA PE=1 SV=1 && PF00005:ABC transporter	ABC_tran	1068	716	962	1234	1281	1156	159.513	167.003	148.699	210.657	153.896	200.359
BVV32_13580	57.2443	53.1657	53.9528	83.0983	64.8095	77.0495	-0.445964	0.127425	0.430848	BVV32_13580	NC_999999999.1	2584345	2585427	-	1083	protein_coding	DNA/RNA helicase&&sp|P39145|COMFA_BACSU ComF operon protein 1 OS=Bacillus subtilis (strain 168) OX=224308 GN=comFA PE=2 SV=1 && PF00271:Helicase conserved C-terminal domain|PF04851:Type III restriction enzyme, res subunit	Helicase_C	63	37	57	80	88	73	7.79347	7.14789	7.29745	11.3114	8.7564	10.4794
BVV32_08430	298.034	317.557	244.207	324.083	345.405	365.194	-0.27069	0.127658	0.430978	BVV32_08430	NC_999999999.1	1671065	1671451	-	387	protein_coding	topiosmerase&&sp|O32172|YUSF_BACSU Uncharacterized protein YusF OS=Bacillus subtilis (strain 168) OX=224308 GN=yusF PE=4 SV=1 && -	-	328	221	258	312	469	346	113.548	119.477	92.4344	123.452	130.597	138.998
Novel00180	25.4419	60.3503	34.0755	18.6971	20.6212	32.7197	0.720287	0.127946	0.430978	-	NC_999999999.1	2296236	2296783	+	548	-	PF02665:Nitrate reductase gamma subunit	-	28	42	36	18	28	31	6.84536	16.0352	9.1085	5.02975	5.50616	8.79476
BVV32_03675	930.446	655.231	929.503	595.192	785.079	688.168	0.283474	0.128	0.430978	BVV32_03675	NC_999999999.1	769862	771004	-	1143	protein_coding	hypothetical protein&&-- && PF13367:PrsW family intramembrane metalloprotease	-	1024	456	982	573	1066	652	120.025	83.4686	119.122	76.7649	100.504	88.6838
BVV32_12710	10358.5	10216.4	10679.8	9190.67	9568.25	9232.22	0.159107	0.128079	0.430978	BVV32_12710	NC_999999999.1	2414298	2415230	-	933	protein_coding	cysteine synthase A&&sp|Q5HIG2|CYSK_STAAC Cysteine synthase OS=Staphylococcus aureus (strain COL) OX=93062 GN=cysK PE=3 SV=1 && PF00291:Pyridoxal-phosphate dependent enzyme	PALP	11400	7110	11283	8848	12992	8747	1636.97	1594.38	1676.75	1452.17	1500.6	1457.54
BVV32_07915	2116.22	2241.58	1957.45	2187.56	2923.79	2294.6	-0.230943	0.129206	0.43348	BVV32_07915	NC_999999999.1	1568741	1570015	-	1275	protein_coding	serine protease&&sp|Q9R9I1|HTRB_BACSU Serine protease Do-like HtrB OS=Bacillus subtilis (strain 168) OX=224308 GN=htrB PE=2 SV=1 && PF13365:Trypsin-like peptidase domain|PF13180:PDZ domain	-	2329	1560	2068	2106	3970	2174	244.725	255.988	224.888	252.931	335.546	265.089
BVV32_09915	553.361	432.51	514.918	387.446	476.497	386.303	0.264188	0.129355	0.43348	BVV32_09915	NC_999999999.1	1924237	1924656	+	420	protein_coding	hypothetical protein&&-- && -	-	609	301	544	373	647	366	194.261	149.942	179.587	135.992	166.007	135.48
BVV32_04535	596.067	436.821	661.632	411.337	468.396	509.793	0.289817	0.129809	0.43348	BVV32_04535	NC_999999999.1	949266	949805	-	540	protein_coding	Cro/Cl family transcriptional regulator&&-- && PF01381:Helix-turn-helix|PF07883:Cupin domain	HTH_3	656	304	699	396	636	483	162.753	117.784	179.477	112.294	126.921	139.058
BVV32_07735	1006.77	991.469	1033.62	881.881	950.049	797.938	0.204412	0.129868	0.43348	BVV32_07735	NC_999999999.1	1520393	1521346	-	954	protein_coding	TIGR01212 family radical SAM protein&&sp|O35008|YTQA_BACSU Uncharacterized protein YtqA OS=Bacillus subtilis (strain 168) OX=224308 GN=ytqA PE=3 SV=1 && PF04055:Radical SAM superfamily|PF16199:Radical_SAM C-terminal domain	Radical_SAM	1108	690	1092	849	1290	756	155.6	151.323	158.708	136.274	145.718	123.202
BVV32_12685	5959.76	5718.91	5625.29	5443.98	4792.22	5105.32	0.173896	0.130016	0.43348	BVV32_12685	NC_999999999.1	2410437	2411924	-	1488	protein_coding	lysine--tRNA ligase&&sp|A7WYS8|SYK_STAA1 Lysine--tRNA ligase OS=Staphylococcus aureus (strain Mu3 / ATCC 700698) OX=418127 GN=lysS PE=3 SV=1 && PF01336:OB-fold nucleic acid binding domain|PF00152:tRNA synthetases class II (D, K and N)	tRNA-synt_2	6559	3980	5943	5241	6507	4837	590.545	559.609	553.768	539.343	471.248	505.378
BVV32_13015	367.09	448.316	418.371	343.819	233.462	404.246	0.332233	0.13012	0.43348	BVV32_13015	NC_999999999.1	2471005	2473194	-	2190	protein_coding	phosphoribosylformylglycinamidine synthase subunit PurL&&sp|A7X0W1|PURL_STAA1 Phosphoribosylformylglycinamidine synthase subunit PurL OS=Staphylococcus aureus (strain Mu3 / ATCC 700698) OX=418127 GN=purL PE=3 SV=1 && PF00586:AIR synthase related protein, N-terminal domain|PF02769:AIR synthase related protein, C-terminal domain|PF18072:Formylglycinamide ribonucleotide amidotransferase linker domain	-	404	312	442	331	317	383	24.7147	29.8068	27.9836	23.144	15.5986	27.1893
Novel00100	26.3505	30.1751	30.2893	19.7358	13.993	20.054	0.699973	0.130228	0.43348	-	NC_999999999.1	1165947	1166204	+	258	-	PF02781:Glucose-6-phosphate dehydrogenase, C-terminal domain	G6PD_C	29	21	32	19	19	19	15.059	17.0296	17.1971	11.2769	7.93607	11.4492
BVV32_08260	176.276	132.196	194.041	142.306	388.857	183.652	-0.509718	0.130235	0.43348	BVV32_08260	NC_999999999.1	1644344	1644667	-	324	protein_coding	disulfide oxidoreductase&&sp|O32118|YUZD_BACSU Putative disulfide oxidoreductase YuzD OS=Bacillus subtilis (strain 168) OX=224308 GN=yuzD PE=4 SV=1 && PF07315:Protein of unknown function (DUF1462)	-	194	92	205	137	528	174	80.2186	59.4084	87.7271	64.7485	175.614	83.4924
BVV32_06980	957.705	998.653	816.865	707.374	919.854	693.446	0.254256	0.130569	0.43348	BVV32_06980	NC_999999999.1	1393997	1394464	-	468	protein_coding	cytochrome C biogenesis protein CcdC&&sp|P45710|CCDC_BACSU Protein CcdC OS=Bacillus subtilis (strain 168) OX=224308 GN=ccdC PE=4 SV=1 && PF07301:Protein of unknown function (DUF1453)	-	1054	695	863	681	1249	657	301.726	310.702	255.676	222.821	287.599	218.254
BVV32_05740	2278.87	2424.07	2077.66	1980.86	1730.71	2148.94	0.210491	0.130573	0.43348	BVV32_05740	NC_999999999.1	1155370	1156350	+	981	protein_coding	hypothetical protein&&sp|P54538|YQJA_BACSU Uncharacterized protein YqjA OS=Bacillus subtilis (strain 168) OX=224308 GN=yqjA PE=4 SV=2 && PF06081:Aromatic acid exporter family member 1|PF11728:Putative aromatic acid exporter C-terminal domain	-	2508	1687	2195	1907	2350	2036	342.513	359.791	310.235	297.67	258.149	322.665
BVV32_06665	1270.28	2143.87	1104.61	1231.93	1070.83	1257.07	0.342612	0.130633	0.43348	BVV32_06665	NC_999999999.1	1325447	1326115	-	669	protein_coding	7-cyano-7-deazaguanine synthase QueC&&sp|A7WZJ4|QUEC_STAA1 7-cyano-7-deazaguanine synthase OS=Staphylococcus aureus (strain Mu3 / ATCC 700698) OX=418127 GN=queC PE=3 SV=1 && PF06508:Queuosine biosynthesis protein QueC	-	1398	1492	1167	1186	1454	1191	279.962	466.603	241.863	271.464	234.212	276.776
BVV32_13225	3944.4	3572.16	3926.25	3287.58	3559.37	3274.08	0.17725	0.130678	0.43348	BVV32_13225	NC_999999999.1	2513887	2514510	-	624	protein_coding	guanylate kinase&&sp|Q2FHM9|KGUA_STAA3 Guanylate kinase OS=Staphylococcus aureus (strain USA300) OX=367830 GN=gmk PE=3 SV=1 && PF00625:Guanylate kinase	-	4341	2486	4148	3165	4833	3102	932.017	833.53	921.678	776.682	834.648	772.859
BVV32_01470	308.937	301.751	284.909	320.967	467.66	315.586	-0.306097	0.131409	0.43539	BVV32_01470	NC_999999999.1	300700	301215	+	516	protein_coding	polyisoprenoid-binding protein&&sp|Q6G5Y8|Y2572_STAAS UPF0312 protein SAS2572 OS=Staphylococcus aureus (strain MSSA476) OX=282459 GN=SAS2572 PE=3 SV=1 && PF04264:YceI-like domain	-	340	210	301	309	635	299	88.277	85.148	80.8801	91.6986	132.616	90.0875
BVV32_13305	4192.46	5882.71	3752.09	5815.84	5482.3	5294.25	-0.263655	0.131634	0.435619	BVV32_13305	NC_999999999.1	2531051	2532319	-	1269	protein_coding	L-threonine dehydratase biosynthetic IlvA&&sp|Q3V7T4|ILVA_STAAS L-threonine dehydratase biosynthetic IlvA OS=Staphylococcus aureus (strain MSSA476) OX=282459 GN=ilvA PE=3 SV=1 && PF00291:Pyridoxal-phosphate dependent enzyme|PF00585:C-terminal regulatory domain of Threonine dehydratase	PALP	4614	4094	3964	5599	7444	5016	487.118	674.98	433.109	675.621	632.144	614.524
BVV32_08780	1402.94	1523.13	1353.55	1717.02	1479.57	1719.37	-0.200167	0.131797	0.435646	BVV32_08780	NC_999999999.1	1728301	1729818	-	1518	protein_coding	teichoic acid ABC transporter ATP-binding protein&&sp|Q88ZH4|TAGH_LACPL Teichoic acids export ATP-binding protein TagH OS=Lactobacillus plantarum (strain ATCC BAA-793 / NCIMB 8826 / WCFS1) OX=220668 GN=tagH PE=3 SV=1 && -	-	1544	1060	1430	1653	2009	1629	136.268	146.096	130.614	166.746	142.62	166.837
BVV32_04250	947.71	1008.71	852.833	867.338	761.512	795.827	0.211794	0.132656	0.437969	BVV32_04250	NC_999999999.1	893800	894387	-	588	protein_coding	nucleoside-triphosphate diphosphatase&&sp|Q5HGT2|IXTPA_STAAC dITP/XTP pyrophosphatase OS=Staphylococcus aureus (strain COL) OX=93062 GN=SACOL1162 PE=3 SV=1 && PF01725:Ham1 family	-	1043	702	901	835	1034	754	237.643	249.784	212.458	217.452	189.502	199.36
BVV32_05920	4270.6	5635.56	4479.03	4917.34	13648.3	5836.77	-0.762555	0.132945	0.438406	BVV32_05920	NC_999999999.1	1191679	1191846	-	168	protein_coding	protein VraX&&sp|Q5HI97|VRAX_STAAC Protein VraX OS=Staphylococcus aureus (strain COL) OX=93062 GN=vraX PE=4 SV=1 && PF17412:Family of unknown function	-	4700	3922	4732	4734	18532	5530	3748.06	4884.31	3905.35	4314.92	11887.3	5117.51
BVV32_14135	1.81728	2.87382	6.62578	5.19364	13.993	10.5547	-1.39031	0.133094	1	BVV32_14135	NC_999999999.1	2698979	2699110	+	132	protein_coding	hypothetical protein&&-- && -	-	2	2	7	5	19	10	2.0299	3.17001	7.35274	5.8003	15.5114	11.7779
BVV32_10050	120.849	114.953	147.66	155.809	184.118	145.655	-0.339865	0.133424	0.439467	BVV32_10050	NC_999999999.1	1944216	1944289	+	74	protein_coding	tRNA-Cys&&-- && -	-	133	80	156	150	250	138	240.79	226.185	292.293	310.394	364.066	289.928
BVV32_06375	314.389	242.838	288.695	288.767	447.039	321.919	-0.322256	0.133611	0.439569	BVV32_06375	NC_999999999.1	1271577	1272083	-	507	protein_coding	GNAT family N-acetyltransferase&&-- && PF00583:Acetyltransferase (GNAT) family	Acetyltransf_1	346	169	305	278	607	305	91.4296	69.7402	83.4098	83.9636	129.019	93.5265
BVV32_02730	1392.94	1636.64	1267.42	1752.34	1621.71	1605.37	-0.214119	0.133856	0.439745	BVV32_02730	NC_999999999.1	554073	554510	-	438	protein_coding	hypothetical protein&&sp|Q7A5M6|Y1261_STAAN UPF0403 protein SA1261 OS=Staphylococcus aureus (strain N315) OX=158879 GN=SA1261 PE=1 SV=1 && PF06491:Disulphide isomerase	-	1533	1139	1339	1687	2202	1521	468.907	544.069	423.869	589.787	541.77	539.881
BVV32_12795	1127.62	1439.78	1225.77	1269.33	2012.04	1360.5	-0.293337	0.133979	0.439745	BVV32_12795	NC_999999999.1	2432773	2433075	-	303	protein_coding	stage V sporulation protein G&&sp|A6TYX2|SP5G_STAA2 Putative septation protein SpoVG OS=Staphylococcus aureus (strain JH1) OX=359787 GN=spoVG PE=3 SV=1 && PF04026:SpoVG	-	1241	1002	1295	1222	2732	1289	548.716	691.878	592.587	617.565	971.649	661.383
BVV32_08790	565.173	523.036	532.902	673.096	545.726	693.446	-0.235502	0.134296	0.439789	BVV32_08790	NC_999999999.1	1730125	1730943	-	819	protein_coding	regulatory protein RecX&&sp|Q2FFM2|RECX_STAA3 Regulatory protein RecX OS=Staphylococcus aureus (strain USA300) OX=367830 GN=recX PE=3 SV=1 && PF02631:RecX family	-	622	364	563	648	741	657	101.748	92.987	95.3124	121.156	97.5002	124.717
BVV32_01685	3431.02	2778.99	3134.94	3794.48	3426.8	3495.73	-0.196816	0.134376	0.439789	BVV32_01685	NC_999999999.1	342846	343784	+	939	protein_coding	hypothetical protein&&-- && PF09991:Predicted membrane protein (DUF2232)	-	3776	1934	3312	3653	4653	3312	538.747	430.919	489.046	595.714	533.997	548.362
BVV32_12290	4093.42	2251.64	4046.46	3080.87	2383.96	2836.06	0.325013	0.134491	0.439789	BVV32_12290	NC_999999999.1	2339459	2340727	+	1269	protein_coding	xanthine permease&&sp|P42086|PBUX_BACSU Xanthine permease OS=Bacillus subtilis (strain 168) OX=224308 GN=pbuX PE=3 SV=1 && PF00860:Permease family	-	4505	1567	4275	2966	3237	2687	475.611	258.352	467.089	357.902	274.886	329.192
BVV32_07395	2770.44	2870.95	2470.47	3366.52	2744.09	3242.41	-0.20536	0.134728	0.439789	BVV32_07395	NC_999999999.1	1461745	1463505	-	1761	protein_coding	2-oxoglutarate ferredoxin oxidoreductase subunit alpha&&sp|P72578|OFOA_SULSP 2-oxoacid:ferredoxin oxidoreductase subunit alpha OS=Sulfolobus sp. OX=2288 PE=1 SV=1 && PF01855:Pyruvate flavodoxin/ferredoxin oxidoreductase, thiamine diP-bdg|PF17147:Pyruvate:ferredoxin oxidoreductase core domain II|PF01558:Pyruvate ferredoxin/flavodoxin oxidoreductase	-	3049	1998	2610	3241	3726	3072	231.962	237.378	205.497	281.821	228.011	271.209
Novel00214	55.427	80.467	84.2421	43.6266	61.1272	51.7182	0.481041	0.134789	0.439789	-	NC_999999999.1	2566380	2566711	+	332	-	PF07992:Pyridine nucleotide-disulphide oxidoreductase	Pyr_redox_2	61	56	89	42	83	49	24.6156	35.2902	37.1687	19.3716	26.9409	22.9457
BVV32_03630	326.201	228.469	265.031	181.778	269.549	196.318	0.339382	0.135004	0.439789	BVV32_03630	NC_999999999.1	761346	762281	-	936	protein_coding	nucleoside hydrolase&&sp|A0L0Y0|RIHA_SHESA Pyrimidine-specific ribonucleoside hydrolase RihA OS=Shewanella sp. (strain ANA-3) OX=94122 GN=rihA PE=3 SV=1 && PF01156:Inosine-uridine preferring nucleoside hydrolase	-	359	159	280	175	366	186	51.3851	35.5407	41.477	28.6297	42.1383	30.8944
BVV32_11615	55.427	44.5442	43.5409	66.4786	63.3366	68.6057	-0.460543	0.13509	0.439789	BVV32_11615	NC_999999999.1	2236526	2237446	+	921	protein_coding	recombinase&&-- && PF03837:RecT family	-	61	31	46	64	86	65	8.87337	7.04217	6.92505	10.6408	10.0626	10.9723
BVV32_05530	609.697	729.951	481.789	763.466	684.183	738.831	-0.266328	0.135703	0.441272	BVV32_05530	NC_999999999.1	1119933	1120796	+	864	protein_coding	metal ABC transporter permease&&sp|O34610|ZNUB_BACSU High-affinity zinc uptake system membrane protein ZnuB OS=Bacillus subtilis (strain 168) OX=224308 GN=znuB PE=1 SV=1 && PF00950:ABC 3 transport family	ABC-3	671	508	509	735	929	700	104.046	123.014	81.6825	130.265	115.871	125.958
BVV32_10725	163.555	163.808	141.035	190.087	178.963	206.873	-0.298331	0.137064	0.444803	BVV32_10725	NC_999999999.1	2068857	2070359	+	1503	protein_coding	hypothetical protein&&-- && -	-	180	114	149	183	243	196	16.0447	15.869	13.7452	18.6443	17.4228	20.274
BVV32_01160	964.975	974.226	900.16	1046	1176.15	1030.14	-0.197361	0.137107	0.444803	BVV32_01160	NC_999999999.1	226171	226626	-	456	protein_coding	MarR family transcriptional regulator&&-- && PF12802:MarR family	-	1062	678	951	1007	1597	976	312.017	311.078	289.162	338.157	377.408	332.758
BVV32_01880	196.266	179.614	175.11	148.538	129.619	167.82	0.310433	0.137424	0.445316	BVV32_01880	NC_999999999.1	382830	383939	-	1110	protein_coding	capsular biosynthesis protein&&-- && PF13439:Glycosyltransferase Family 4	-	216	125	185	143	176	159	26.0705	23.5609	23.1086	19.7273	17.0868	22.2698
BVV32_04025	534.28	921.06	464.751	743.73	861.672	832.768	-0.349027	0.137858	0.446208	BVV32_04025	NC_999999999.1	858030	858320	-	291	protein_coding	YggT family protein&&sp|O31729|YLMG_BACSU Uncharacterized membrane protein YlmG OS=Bacillus subtilis (strain 168) OX=224308 GN=ylmG PE=3 SV=1 && PF02325:YGGT family	-	588	641	491	716	1170	789	270.709	460.861	233.945	376.768	433.276	421.528
BVV32_03785	56.3356	77.5932	66.2578	92.4469	67.019	115.047	-0.456957	0.138032	0.446257	BVV32_03785	NC_999999999.1	798846	800114	-	1269	protein_coding	sugar ABC transporter permease&&sp|O32261|GANP_BACSU Galactooligosaccharides transport system permease protein GanP OS=Bacillus subtilis (strain 168) OX=224308 GN=ganP PE=1 SV=1 && PF00528:Binding-protein-dependent transport system inner membrane component	BPD_transp_1	62	54	70	89	91	109	6.54559	8.90301	7.64824	10.7395	7.72772	13.3539
BVV32_02470	81.7775	103.458	65.3113	102.834	81.7484	163.598	-0.477746	0.138941	0.448545	BVV32_02470	NC_999999999.1	504219	504530	-	312	protein_coding	hypothetical protein&&-- && -	-	90	72	69	99	111	155	38.6462	48.2817	30.6633	48.5886	38.3389	77.236
BVV32_03810	192.631	149.439	222.437	231.636	281.332	200.54	-0.334561	0.13927	0.448545	BVV32_03810	NC_999999999.1	804473	805246	+	774	protein_coding	tandem-type lipoprotein&&sp|Q6GCR5|Y186_STAAS Uncharacterized protein SAS0186 OS=Staphylococcus aureus (strain MSSA476) OX=282459 GN=SAS0186 PE=3 SV=1 && PF04507:Csa1 family	-	212	104	235	223	382	190	36.6956	28.1123	42.0971	44.1182	53.1856	38.1641
BVV32_02900	353.461	367.849	395.654	378.097	474.288	473.907	-0.248731	0.139324	0.448545	BVV32_02900	NC_999999999.1	619557	619874	-	318	protein_coding	nucleotide pyrophosphohydrolase&&sp|P42979|YPJD_BACSU Uncharacterized protein YpjD OS=Bacillus subtilis (strain 168) OX=224308 GN=ypjD PE=1 SV=1 && PF03819:MazG nucleotide pyrophosphohydrolase domain	-	389	256	418	364	644	449	163.886	168.429	182.253	175.278	218.238	219.514
BVV32_04915	7050.13	8387.25	6613.48	6900.27	5535.32	6531.27	0.217243	0.139417	0.448545	BVV32_04915	NC_999999999.1	1002806	1004743	+	1938	protein_coding	threonine--tRNA ligase&&sp|A6U2F0|SYT_STAA2 Threonine--tRNA ligase OS=Staphylococcus aureus (strain JH1) OX=359787 GN=thrS PE=3 SV=1 && PF07973:Threonyl and Alanyl tRNA synthetase second additional domain|PF00587:tRNA synthetase class II core domain (G, H, P, S and T)|PF02824:TGS domain|PF03129:Anticodon binding domain	tRNA-synt_2b	7759	5837	6987	6643	7516	6188	536.377	630.145	499.876	524.885	417.931	496.409
BVV32_09125	987.691	1069.06	923.824	1346.19	956.677	1225.4	-0.243074	0.13954	0.448545	BVV32_09125	NC_999999999.1	1790247	1791119	-	873	protein_coding	ABC transporter ATP-binding protein&&sp|Q5WNX0|BCRA_ENTFL Bacitracin transport ATP-binding protein BcrA OS=Enterococcus faecalis OX=1351 GN=bcrA PE=2 SV=1 && PF00005:ABC transporter	ABC_tran	1087	744	976	1296	1299	1161	166.815	178.305	155.01	227.324	160.349	206.757
BVV32_07155	0	1.43691	0	1.03873	4.41883	3.16642	-2.91612	0.139982	1	BVV32_07155	NC_999999999.1	1422914	1423183	-	270	protein_coding	hypothetical protein&&-- && -	-	0	1	0	1	6	3	0	0.774892	0	0.56714	2.39474	1.72743
BVV32_03695	87.2293	94.8361	93.7075	163.08	87.6402	119.268	-0.419332	0.141116	0.452849	BVV32_03695	NC_999999999.1	776063	778324	+	2262	protein_coding	3-hydroxyacyl-CoA dehydrogenase&&sp|O32178|FADN_BACSU Probable 3-hydroxyacyl-CoA dehydrogenase OS=Bacillus subtilis (strain 168) OX=224308 GN=fadN PE=2 SV=2 && PF00725:3-hydroxyacyl-CoA dehydrogenase, C-terminal domain|PF00378:Enoyl-CoA hydratase/isomerase|PF02737:3-hydroxyacyl-CoA dehydrogenase, NAD binding domain	3HCDH_N	96	66	99	157	119	113	5.68587	6.10458	6.06831	10.6282	5.66925	7.76656
sRNA00034	29.9851	44.5442	28.3962	13.5035	30.1954	17.943	0.706974	0.141202	0.452849	-	NC_999999999.1	1251381	1251455	+	75	-	PF00005:ABC transporter	ABC_tran	33	31	30	13	41	17	58.9483	86.4779	55.4607	26.5422	58.9107	35.2396
BVV32_01780	343.466	293.13	411.745	353.168	576.658	389.47	-0.331721	0.141511	0.453319	BVV32_01780	NC_999999999.1	365329	365688	-	360	protein_coding	hypothetical protein&&sp|O05398|YRHF_BACSU Uncharacterized protein YrhF OS=Bacillus subtilis (strain 168) OX=224308 GN=yrhF PE=4 SV=1 && PF10057:Uncharacterized conserved protein (DUF2294)	-	378	204	435	340	783	369	140.672	118.558	167.537	144.621	234.385	159.355
BVV32_02635	727.82	1014.46	704.226	859.029	1232.85	901.374	-0.294698	0.142037	0.454487	BVV32_02635	NC_999999999.1	536300	536503	-	204	protein_coding	hypothetical protein&&sp|O31848|YOZC_BACSU Uncharacterized protein YozC OS=Bacillus subtilis (strain 168) OX=224308 GN=yozC PE=4 SV=1 && -	-	801	706	744	827	1674	854	526.043	724.068	505.671	620.768	884.294	650.835
BVV32_01080	1105.81	696.902	1207.79	829.944	785.816	844.378	0.294043	0.143205	0.4577	BVV32_01080	NC_999999999.1	212890	214260	-	1371	protein_coding	citrate transporter&&sp|P42308|CITN_BACSU Citrate transporter OS=Bacillus subtilis (strain 168) OX=224308 GN=citN PE=1 SV=2 && PF03600:Citrate transporter	-	1217	485	1276	799	1067	800	118.925	74.0132	129.044	89.2408	83.8684	90.7184
BVV32_03100	97.2244	84.7777	83.2956	90.3694	137.72	118.213	-0.387063	0.143417	0.457857	BVV32_03100	NC_999999999.1	657009	657575	-	567	protein_coding	NAD(P)H-dependent oxidoreductase&&sp|A4IT49|NFADR_GEOTN NAD(P)H-dependent FAD/FMN reductase GTNG_3158 OS=Geobacillus thermodenitrificans (strain NG80-2) OX=420246 GN=GTNG_3158 PE=1 SV=1 && PF03358:NADPH-dependent FMN reductase	FMN_red	107	59	88	87	187	112	25.2825	21.7708	21.5191	23.4958	35.541	30.7099
BVV32_01485	77.2343	61.7872	102.226	62.3237	64.0731	50.6627	0.452384	0.143797	0.458546	BVV32_01485	NC_999999999.1	304016	304654	+	639	protein_coding	pyroglutamyl-peptidase I&&sp|A7X782|PCP_STAA1 Pyrrolidone-carboxylate peptidase OS=Staphylococcus aureus (strain Mu3 / ATCC 700698) OX=418127 GN=pcp PE=3 SV=1 && PF01470:Pyroglutamyl peptidase	-	85	43	108	60	87	48	17.8212	14.079	23.4341	14.3782	14.672	11.6784
BVV32_06115	4.54319	11.4953	3.78616	14.5422	10.3106	15.8321	-1.08969	0.143811	1	BVV32_06115	NC_999999999.1	1222856	1222963	+	108	protein_coding	hypothetical protein&&-- && -	-	5	8	4	14	14	15	6.20247	15.4978	5.13525	19.8499	13.9693	21.5929
BVV32_02980	5514.53	5453.08	5285.48	5207.15	4029.24	4932.23	0.198344	0.144661	0.460777	BVV32_02980	NC_999999999.1	632429	633739	-	1311	protein_coding	ribosome biogenesis GTPase Der&&sp|A7X2I1|DER_STAA1 GTPase Der OS=Staphylococcus aureus (strain Mu3 / ATCC 700698) OX=418127 GN=der PE=3 SV=1 && PF01926:50S ribosome-binding GTPase|PF14714:KH-domain-like of EngA bacterial GTPase enzymes, C-terminal	-	6069	3795	5584	5013	5471	4673	620.202	605.639	590.565	585.53	449.713	554.161
BVV32_04445	5335.53	4563.63	5292.11	4545.48	4169.17	4671.52	0.183113	0.145551	0.462139	BVV32_04445	NC_999999999.1	929020	929931	-	912	protein_coding	protoheme IX farnesyltransferase&&sp|A7X128|COXX_STAA1 Protoheme IX farnesyltransferase OS=Staphylococcus aureus (strain Mu3 / ATCC 700698) OX=418127 GN=ctaB PE=3 SV=2 && PF01040:UbiA prenyltransferase family	UbiA	5872	3176	5591	4376	5661	4426	862.601	728.602	850.001	734.745	668.913	754.5
BVV32_06870	90.8639	61.7872	84.2421	97.6405	96.4778	120.324	-0.394335	0.145553	0.462139	BVV32_06870	NC_999999999.1	1366185	1367447	-	1263	protein_coding	DNA repair protein&&sp|O31990|UVRX_BACSU Putative UV-damage repair protein UvrX OS=Bacillus subtilis (strain 168) OX=224308 GN=uvrX PE=3 SV=2 && PF11798:IMS family HHH motif|PF11799:impB/mucB/samB family C-terminal domain|PF00817:impB/mucB/samB family	IMS	100	43	89	94	131	114	10.6076	7.12311	9.77038	11.3967	11.1774	14.0328
BVV32_08455	28.1678	51.7288	32.1824	43.6266	39.033	89.7152	-0.631674	0.145643	0.462139	BVV32_08455	NC_999999999.1	1673240	1673353	-	114	protein_coding	hypothetical protein&&-- && -	-	31	36	34	42	53	85	36.4314	66.0697	41.3522	56.4155	50.1005	115.92
BVV32_10095	167.19	234.216	157.126	189.049	291.643	226.927	-0.352569	0.145965	0.462139	BVV32_10095	NC_999999999.1	1951157	1951309	+	153	protein_coding	hypothetical protein&&-- && -	-	184	163	166	182	396	215	161.118	222.895	150.432	182.152	278.917	218.469
BVV32_01855	137.204	106.331	141.035	118.415	69.9648	105.547	0.401514	0.146092	0.462139	BVV32_01855	NC_999999999.1	378691	379248	-	558	protein_coding	lipid carrier--UDP-N-acetylgalactosaminyltransferase&&sp|P71062|EPSL_BACSU Uncharacterized sugar transferase EpsL OS=Bacillus subtilis (strain 168) OX=224308 GN=epsL PE=2 SV=1 && PF02397:Bacterial sugar transferase	-	151	74	149	114	95	100	36.2544	27.7461	37.0235	31.2842	18.3468	27.8618
BVV32_14205	1496.53	1297.53	1503.11	1183.11	1300.61	1282.4	0.191251	0.146448	0.462139	BVV32_14205	NC_999999999.1	2709550	2709948	-	399	protein_coding	protein NrdI&&sp|A7WZL9|NRDI_STAA1 Protein NrdI OS=Staphylococcus aureus (strain Mu3 / ATCC 700698) OX=418127 GN=nrdI PE=3 SV=1 && PF07972:NrdI Flavodoxin like	-	1647	903	1588	1139	1766	1215	553.018	473.5	551.827	437.124	476.968	473.42
BVV32_01675	714.19	534.531	662.578	790.473	869.037	633.284	-0.261125	0.146594	0.462139	BVV32_01675	NC_999999999.1	340892	341221	+	330	protein_coding	hypothetical protein&&-- && PF05437:Branched-chain amino acid transport protein (AzlD)	-	786	372	700	761	1180	600	319.1	235.849	294.11	353.122	385.336	282.67
BVV32_10900	129.027	60.3503	158.072	114.26	491.963	139.322	-1.10056	0.146626	0.462139	BVV32_10900	NC_999999999.1	2101147	2101416	-	270	protein_coding	hypothetical protein&&-- && -	-	142	42	167	110	668	132	70.4601	32.5454	85.7586	62.3854	266.615	76.0069
BVV32_14430	501.569	508.666	484.629	569.223	599.488	550.957	-0.203646	0.14671	0.462139	BVV32_14430	NC_999999999.1	2747207	2747833	+	627	protein_coding	hypothetical protein&&-- && -	-	552	354	512	548	814	522	117.948	118.125	113.221	133.834	139.903	129.433
BVV32_14580	183.545	140.817	210.132	120.493	172.334	123.49	0.3608	0.146737	0.462139	BVV32_14580	NC_999999999.1	2769342	2770985	+	1644	protein_coding	mercury(II) reductase&&sp|P0A0E5|MERA_STAAU Mercuric reductase OS=Staphylococcus aureus OX=1280 GN=merA PE=3 SV=1 && PF00403:Heavy-metal-associated domain|PF02852:Pyridine nucleotide-disulphide oxidoreductase, dimerisation domain|PF07992:Pyridine nucleotide-disulphide oxidoreductase	Pyr_redox_2	202	98	222	116	234	117	16.4614	12.4718	18.723	10.8046	15.3386	11.0644
BVV32_10835	278.952	248.586	275.443	244.101	219.469	208.984	0.258999	0.146913	0.462175	BVV32_10835	NC_999999999.1	2087317	2090022	+	2706	protein_coding	hypothetical protein&&sp|Q2G0W1|Y413_STAA8 UPF0753 protein SAOUHSC_00413 OS=Staphylococcus aureus (strain NCTC 8325 / PS 47) OX=93061 GN=SAOUHSC_00413 PE=3 SV=1 && PF10070:Uncharacterized protein conserved in bacteria (DUF2309)	-	307	173	291	235	298	198	15.1995	13.3759	14.9104	13.2982	11.8675	11.3758
BVV32_09640	10338.5	9737.95	10610.7	7162.03	10963.1	7696.51	0.248883	0.147159	0.46243	BVV32_09640	NC_999999999.1	1872400	1873203	+	804	protein_coding	CHAP domain-containing protein&&sp|Q2G2J2|SSAA2_STAA8 Staphylococcal secretory antigen ssaA2 OS=Staphylococcus aureus (strain NCTC 8325 / PS 47) OX=93061 GN=ssaA2 PE=1 SV=1 && PF05257:CHAP domain	-	11378	6777	11210	6895	14886	7292	1895.96	1763.54	1933.19	1313.2	1995.23	1410.05
BVV32_12980	1302.99	1242.93	1245.65	1601.72	1271.89	1489.27	-0.201315	0.147573	0.462963	BVV32_12980	NC_999999999.1	2462724	2464124	+	1401	protein_coding	ABC transporter ATP-binding protein&&sp|Q8ES39|Y804_OCEIH Putative ABC transporter ATP-binding protein OB0804 OS=Oceanobacillus iheyensis (strain DSM 14371 / CIP 107618 / JCM 11309 / KCTC 3954 / HTE831) OX=221109 GN=OB0804 PE=3 SV=1 && PF00005:ABC transporter	ABC_tran	1434	865	1316	1542	1727	1411	137.129	129.176	130.24	168.539	132.839	156.578
BVV32_05060	2240.7	2330.67	2143.91	2464.9	2534.2	2522.58	-0.164133	0.147984	0.462963	BVV32_05060	NC_999999999.1	1029422	1030264	+	843	protein_coding	rod shape-determining protein MreC&&sp|Q8Y6Y4|MREC_LISMO Cell shape-determining protein MreC OS=Listeria monocytogenes serovar 1/2a (strain ATCC BAA-679 / EGD-e) OX=169963 GN=mreC PE=1 SV=1 && PF04085:rod shape-determining protein MreC	-	2466	1622	2265	2373	3441	2390	391.908	402.558	372.534	431.047	439.874	440.771
BVV32_06520	1441.1	1136.6	1279.72	1015.88	1269.68	1000.59	0.231295	0.148044	0.462963	BVV32_06520	NC_999999999.1	1295989	1296864	-	876	protein_coding	undecaprenyl-diphosphatase&&sp|Q2FIV6|UPPP_STAA3 Undecaprenyl-diphosphatase OS=Staphylococcus aureus (strain USA300) OX=367830 GN=uppP PE=3 SV=1 && PF02673:Bacitracin resistance protein BacA	-	1586	791	1352	978	1724	948	242.559	188.92	213.992	170.958	212.082	168.247
BVV32_11145	745.993	895.196	776.163	1100.01	729.107	1090.3	-0.272049	0.148072	0.462963	BVV32_11145	NC_999999999.1	2145247	2145693	+	447	protein_coding	molybdopterin synthase catalytic subunit&&sp|Q5HDT6|MOAE_STAAC Molybdopterin synthase catalytic subunit OS=Staphylococcus aureus (strain COL) OX=93062 GN=moaE PE=3 SV=1 && PF02391:MoaE protein	-	821	623	820	1059	990	1033	246.067	291.598	254.35	362.779	238.671	359.282
BVV32_12230	1347.51	1452.72	1343.14	1556.02	1657.06	1476.61	-0.180025	0.148155	0.462963	BVV32_12230	NC_999999999.1	2327927	2328553	-	627	protein_coding	hypothetical protein&&-- && -	-	1483	1011	1419	1498	2250	1399	316.878	337.356	313.791	365.846	386.711	346.891
BVV32_06685	142.656	227.032	134.409	208.784	198.111	231.149	-0.350306	0.14855	0.463254	BVV32_06685	NC_999999999.1	1328868	1329074	+	207	protein_coding	hypothetical protein&&-- && -	-	157	158	142	201	269	219	101.613	159.695	95.1137	148.689	140.04	164.481
BVV32_02580	2561.45	2582.13	2418.41	3101.64	2758.82	2686.18	-0.176654	0.148579	0.463254	BVV32_02580	NC_999999999.1	526757	528022	+	1266	protein_coding	diaminopimelate decarboxylase&&sp|Q5HG20|DCDA_STAAC Diaminopimelate decarboxylase OS=Staphylococcus aureus (strain COL) OX=93062 GN=lysA PE=3 SV=1 && PF02784:Pyridoxal-dependent decarboxylase, pyridoxal binding domain|PF00278:Pyridoxal-dependent decarboxylase, C-terminal sheet domain	-	2819	1797	2555	2986	3746	2545	298.318	296.974	279.822	361.169	318.864	312.534
sRNA00016	13.6296	17.2429	16.0912	12.4647	4.41883	7.38831	0.971412	0.148794	1	-	NC_999999999.1	549536	549662	+	127	-	-	-	15	12	17	12	6	7	15.8236	19.7689	18.5597	14.4688	5.09119	8.56914
BVV32_11465	3459.19	2935.61	3302.48	3118.26	2513.58	2818.11	0.199554	0.148813	0.46347	BVV32_11465	NC_999999999.1	2212425	2213789	-	1365	protein_coding	DNA repair protein RadA&&sp|P37572|RADA_BACSU DNA repair protein RadA OS=Bacillus subtilis (strain 168) OX=224308 GN=radA PE=1 SV=1 && PF13481:AAA domain|PF18073:Rubredoxin metal binding domain|PF13541:Subunit ChlI of Mg-chelatase	-	3807	2043	3489	3002	3413	2670	373.653	313.141	354.4	336.769	269.448	304.104
BVV32_03655	8556.65	8408.8	8693.98	9171.97	10780.5	9047.51	-0.176685	0.149222	0.464189	BVV32_03655	NC_999999999.1	766018	767163	+	1146	protein_coding	nitric oxide dioxygenase&&sp|P39676|FHP_YEAST Flavohemoprotein OS=Saccharomyces cerevisiae (strain ATCC 204508 / S288c) OX=559292 GN=YHB1 PE=1 SV=2 && PF00042:Globin|PF00970:Oxidoreductase FAD-binding domain	FAD_binding_6	9417	5852	9185	8830	14638	8572	1100.9	1068.38	1111.27	1179.86	1376.48	1162.89
BVV32_08305	1947.21	2153.93	1907.28	2411.93	2191.74	2194.33	-0.178756	0.149375	0.464189	BVV32_08305	NC_999999999.1	1650939	1651718	-	780	protein_coding	protein NagD&&sp|Q2FIE5|NAGD_STAA3 Acid sugar phosphatase OS=Staphylococcus aureus (strain USA300) OX=367830 GN=nagD PE=3 SV=1 && PF13344:Haloacid dehalogenase-like hydrolase|PF13242:HAD-hyrolase-like	-	2143	1499	2015	2322	2976	2079	368.083	402.079	358.183	455.85	411.159	414.384
BVV32_03115	239.881	278.761	202.56	182.816	224.624	173.098	0.304297	0.149747	0.46464	BVV32_03115	NC_999999999.1	659902	661260	+	1359	protein_coding	glycerol-3-phosphate transporter&&sp|P37948|GLPT_BACSU Glycerol-3-phosphate transporter OS=Bacillus subtilis (strain 168) OX=224308 GN=glpT PE=3 SV=1 && PF07690:Major Facilitator Superfamily	MFS_1	264	194	214	176	305	164	26.0257	29.8667	21.8333	19.8311	24.1853	18.7615
BVV32_09130	110.854	284.508	102.226	393.678	128.146	483.407	-1.01664	0.149926	0.46464	BVV32_09130	NC_999999999.1	1791116	1791796	-	681	protein_coding	hypothetical protein&&-- && PF13346:ABC-2 family transporter protein	-	122	198	108	379	174	458	24.0011	60.8307	21.9888	85.2209	27.5343	104.559
Novel00022	47.2492	81.9039	77.6163	59.2075	40.506	46.4408	0.497857	0.150017	0.46464	-	NC_999999999.1	328153	329058	-	906	-	PF02768:DNA polymerase III beta subunit, C-terminal domain|PF02767:DNA polymerase III beta subunit, central domain	DNA_pol3_beta_2	52	57	82	57	55	44	7.68942	13.1629	12.549	9.63387	6.54193	7.55036
BVV32_04345	32.711	24.4275	33.1289	52.9752	37.5601	43.2744	-0.549861	0.150453	0.465475	BVV32_04345	NC_999999999.1	913653	914387	-	735	protein_coding	SrtB family sortase&&sp|Q2FZE3|SRTB_STAA8 Sortase B OS=Staphylococcus aureus (strain NCTC 8325 / PS 47) OX=93061 GN=srtB PE=1 SV=1 && PF04203:Sortase domain	-	36	17	35	51	51	41	6.56196	4.83912	6.60246	10.6252	7.47746	8.6724
Novel00216	18.1728	15.806	44.4874	19.7358	15.4659	8.44378	0.856022	0.1519	0.469432	-	NC_999999999.1	2581873	2582031	+	159	-	PF07517:SecA DEAD-like domain	-	20	11	47	19	21	8	16.852	14.4744	40.9851	18.2983	14.2329	7.82232
BVV32_03850	55.427	61.7872	45.434	100.757	39.7695	99.2145	-0.555716	0.152213	0.46984	BVV32_03850	NC_999999999.1	815183	815647	-	465	protein_coding	hypothetical protein&&-- && PF01944:Stage II sporulation protein M	-	61	43	48	97	54	94	17.575	19.3473	14.3124	31.9428	12.5145	31.4281
Novel00093	91.7725	170.992	192.148	89.3307	155.396	75.9941	0.494002	0.152367	0.46984	-	NC_999999999.1	1141122	1142072	-	951	-	PF01132:Elongation factor P (EF-P) OB domain|PF09285:Elongation factor P, C-terminal|PF08207:Elongation factor P (EF-P) KOW-like domain	-	101	119	203	86	211	72	14.2285	26.1801	29.5965	13.8475	23.9097	11.7705
Novel00162	21.8073	74.7194	38.8082	31.1619	35.3507	9.49926	0.805355	0.152925	0.471042	-	NC_999999999.1	1944225	1944766	-	542	-	-	-	24	52	41	30	48	9	5.9324	20.0728	10.4884	8.47571	9.54362	2.58158
BVV32_02575	1492.89	1563.36	1192.64	1917.49	1472.94	1604.32	-0.233659	0.153342	0.471808	BVV32_02575	NC_999999999.1	525682	526767	+	1086	protein_coding	alanine racemase 2&&sp|Q9EZ08|ALR2_STAA8 Alanine racemase 2 OS=Staphylococcus aureus (strain NCTC 8325 / PS 47) OX=93061 GN=alr2 PE=3 SV=2 && PF01168:Alanine racemase, N-terminal domain|PF00842:Alanine racemase, C-terminal domain	Ala_racemase_N	1643	1088	1260	1846	2000	1520	202.687	209.606	160.867	260.289	198.459	217.599
BVV32_12695	1020.4	889.448	943.701	922.391	670.926	841.212	0.231694	0.153575	0.472007	BVV32_12695	NC_999999999.1	2412463	2412939	-	477	protein_coding	2-amino-4-hydroxy-6-hydroxymethyldihydropteridine diphosphokinase&&sp|P29252|HPPK_BACSU 2-amino-4-hydroxy-6-hydroxymethyldihydropteridine pyrophosphokinase OS=Bacillus subtilis (strain 168) OX=224308 GN=folK PE=3 SV=2 && PF01288:7,8-dihydro-6-hydroxymethylpterin-pyrophosphokinase (HPPK)	-	1123	619	997	888	911	797	315.413	271.504	289.802	285.068	205.812	259.766
BVV32_01450	2187.09	1816.26	1754.89	2383.88	2068.75	2173.22	-0.201648	0.15421	0.473071	BVV32_01450	NC_999999999.1	296294	297127	-	834	protein_coding	cobalt ABC transporter permease&&sp|B1YH82|ECFT_EXIS2 Energy-coupling factor transporter transmembrane protein EcfT OS=Exiguobacterium sibiricum (strain DSM 17290 / CIP 109462 / JCM 13490 / 255-15) OX=262543 GN=ecfT PE=3 SV=1 && PF02361:Cobalt transport protein	-	2407	1264	1854	2295	2809	2059	386.659	317.092	308.226	421.377	362.959	383.825
BVV32_07905	286.221	216.974	254.619	245.14	365.29	324.03	-0.300626	0.154284	0.473071	BVV32_07905	NC_999999999.1	1566098	1567003	-	906	protein_coding	transglycosylase&&sp|A7FY32|PBPA_CLOB1 Penicillin-binding protein 1A OS=Clostridium botulinum (strain ATCC 19397 / Type A) OX=441770 GN=pbpA PE=3 SV=1 && PF00912:Transglycosylase	-	315	151	269	236	496	307	46.5801	34.8701	41.167	39.8876	58.9963	52.6809
BVV32_14740	4.54319	2.87382	3.78616	13.5035	8.83766	5.27737	-1.27987	0.154289	1	BVV32_14740	NC_999999999.1	2795442	2795588	+	147	protein_coding	pathogenicity island protein&&-- && -	-	5	2	4	13	12	5	4.55692	2.84654	3.77283	13.5419	8.79701	5.28805
BVV32_00140	533.371	454.064	593.481	443.537	458.086	450.687	0.228336	0.154617	0.473071	BVV32_00140	NC_999999999.1	26479	27327	-	849	protein_coding	epimerase&&sp|Q9Y7K4|YGI2_SCHPO Uncharacterized protein C2A9.02 OS=Schizosaccharomyces pombe (strain 972 / ATCC 24843) OX=284812 GN=SPBC2A9.02 PE=3 SV=1 && PF01370:NAD dependent epimerase/dehydratase family	Epimerase	587	316	627	427	622	427	92.6294	77.8725	102.396	77.0148	78.9504	78.1921
BVV32_04005	428.878	390.84	420.264	345.897	356.452	366.249	0.216528	0.154634	0.473071	BVV32_04005	NC_999999999.1	852439	853236	-	798	protein_coding	glyoxalase&&-- && PF00903:Glyoxalase/Bleomycin resistance protein/Dioxygenase superfamily	Glyoxalase	472	272	444	333	484	347	79.2424	71.3133	77.1445	63.8992	65.3603	67.6036
BVV32_13275	292.582	304.625	292.481	257.605	196.638	281.811	0.277232	0.154765	0.473071	BVV32_13275	NC_999999999.1	2525707	2527014	-	1308	protein_coding	uracil permease&&sp|P39766|PYRP_BACSU Uracil permease OS=Bacillus subtilis (strain 168) OX=224308 GN=pyrP PE=1 SV=2 && PF00860:Permease family	-	322	212	309	248	267	267	32.9812	33.9104	32.7549	29.0334	21.9976	31.7356
BVV32_00060	350.735	185.362	312.358	400.949	301.954	381.026	-0.344844	0.155205	0.473378	BVV32_00060	NC_999999999.1	9940	11703	-	1764	protein_coding	multidrug ABC transporter permease&&sp|A0R6H8|IRTA_MYCS2 Mycobactin import ATP-binding/permease protein IrtA OS=Mycolicibacterium smegmatis (strain ATCC 700084 / mc(2)155) OX=246196 GN=irtA PE=1 SV=1 && PF00664:ABC transporter transmembrane region|PF00005:ABC transporter	ABC_tran	386	129	330	386	410	361	29.3162	15.3002	25.9382	33.5076	25.0471	31.8164
BVV32_09770	586.072	469.87	636.075	476.776	534.679	404.246	0.258332	0.155317	0.473378	BVV32_09770	NC_999999999.1	1895734	1896651	-	918	protein_coding	symporter&&sp|O34524|YOCS_BACSU Uncharacterized sodium-dependent transporter YocS OS=Bacillus subtilis (strain 168) OX=224308 GN=yocS PE=3 SV=1 && PF01758:Sodium Bile acid symporter family	-	645	327	672	459	726	383	94.1316	74.5263	101.497	76.5639	85.2247	64.8633
BVV32_00935	96.3157	145.128	98.4402	105.95	74.3837	74.9386	0.406224	0.155372	0.473378	BVV32_00935	NC_999999999.1	184317	185999	+	1683	protein_coding	acyl esterase&&-- && PF02129:X-Pro dipeptidyl-peptidase (S15 family)|PF08530:X-Pro dipeptidyl-peptidase C-terminal non-catalytic domain	-	106	101	104	102	101	71	8.43801	12.5557	8.5679	9.28047	6.46709	6.55869
BVV32_08955	1836.36	2028.92	2116.46	1463.57	1998.05	1677.15	0.218142	0.155759	0.474042	BVV32_08955	NC_999999999.1	1757563	1757865	-	303	protein_coding	aspartyl/glutamyl-tRNA(Asn/Gln) amidotransferase subunit C&&sp|A7X428|GATC_STAA1 Aspartyl/glutamyl-tRNA(Asn/Gln) amidotransferase subunit C OS=Staphylococcus aureus (strain Mu3 / ATCC 700698) OX=418127 GN=gatC PE=3 SV=1 && PF02686:Glu-tRNAGln amidotransferase C subunit	-	2021	1412	2236	1409	2713	1589	893.598	974.982	1023.18	712.07	964.892	815.313
BVV32_01845	352.552	306.062	277.336	270.069	232.725	279.7	0.26182	0.156067	0.474464	BVV32_01845	NC_999999999.1	376488	377750	-	1263	protein_coding	UDP-N-acetyl-D-mannosamine dehydrogenase&&sp|Q6LZC3|WECC_METMP UDP-N-acetyl-D-mannosamine dehydrogenase OS=Methanococcus maripaludis (strain S2 / LL) OX=267377 GN=wecC PE=1 SV=1 && PF03720:UDP-glucose/GDP-mannose dehydrogenase family, UDP binding domain|PF00984:UDP-glucose/GDP-mannose dehydrogenase family, central domain|PF03721:UDP-glucose/GDP-mannose dehydrogenase family, NAD binding domain	-	388	213	293	260	316	265	41.1573	35.2843	32.1654	31.5227	26.9622	32.6201
BVV32_00460	1705.52	1451.28	1528.66	1786.61	1726.29	1795.36	-0.178859	0.156302	0.474664	BVV32_00460	NC_999999999.1	95664	97487	-	1824	protein_coding	FUSC family protein&&sp|O32225|YVAC_BACSU Uncharacterized membrane protein YvaC OS=Bacillus subtilis (strain 168) OX=224308 GN=yvaC PE=3 SV=1 && PF13515:Fusaric acid resistance protein-like	-	1877	1010	1615	1720	2344	1701	137.866	115.851	122.764	144.397	138.485	144.985
BVV32_00490	17.2641	33.049	27.4497	46.7428	32.4048	37.997	-0.604874	0.15704	0.476389	BVV32_00490	NC_999999999.1	102084	102542	-	459	protein_coding	MarR family transcriptional regulator&&sp|O34692|YVNA_BACSU Uncharacterized HTH-type transcriptional regulator YvnA OS=Bacillus subtilis (strain 168) OX=224308 GN=yvnA PE=4 SV=1 && PF01047:MarR family	MarR	19	23	29	45	44	36	5.54574	10.4838	8.76013	15.0125	10.3303	12.1936
BVV32_03665	32.711	38.7966	33.1289	42.5879	54.4989	49.6072	-0.499412	0.157788	0.477649	BVV32_03665	NC_999999999.1	767519	767875	+	357	protein_coding	hypothetical protein&&sp|P9WL10|Y3073_MYCTO Uncharacterized protein MT3158 OS=Mycobacterium tuberculosis (strain CDC 1551 / Oshkosh) OX=83331 GN=MT3158 PE=4 SV=1 && PF04343:Protein of unknown function, DUF488	-	36	27	35	41	74	47	13.5099	15.8234	13.5933	17.5861	22.3375	20.4679
BVV32_02025	228.068	300.314	222.437	310.58	268.812	327.197	-0.276672	0.157796	0.477649	BVV32_02025	NC_999999999.1	416120	417100	-	981	protein_coding	NAD-dependent dehydratase&&sp|Q04973|VIPB_SALTI Vi polysaccharide biosynthesis protein VipB/TviC OS=Salmonella typhi OX=90370 GN=vipB PE=3 SV=1 && PF01370:NAD dependent epimerase/dehydratase family	Epimerase	251	209	235	299	365	310	34.2786	44.574	33.2142	46.672	40.0955	49.1287
BVV32_11100	451.594	360.665	416.478	502.745	541.307	415.856	-0.24717	0.157977	0.477679	BVV32_11100	NC_999999999.1	2138068	2138865	-	798	protein_coding	sulfurtransferase FdhD&&sp|Q2FEL2|FDHD_STAA3 Sulfur carrier protein FdhD OS=Staphylococcus aureus (strain USA300) OX=367830 GN=fdhD PE=3 SV=1 && PF02634:FdhD/NarQ family	-	497	251	440	484	735	394	83.4396	65.8075	76.4495	92.8745	99.2558	76.7602
BVV32_04580	8.17775	10.0584	2.83962	2.07746	2.20942	3.16642	1.48815	0.158316	1	BVV32_04580	NC_999999999.1	958507	958563	+	57	protein_coding	hypothetical protein&&-- && -	-	9	7	3	2	3	3	21.1537	25.6938	7.29745	5.37291	5.67176	8.18256
BVV32_07660	387.08	347.732	410.799	369.787	688.601	390.525	-0.340716	0.158838	0.479437	BVV32_07660	NC_999999999.1	1507652	1507876	+	225	protein_coding	hypothetical protein&&-- && -	-	426	242	434	356	935	370	253.656	225.029	267.444	242.282	447.817	255.66
BVV32_06925	5638.1	4792.1	5646.11	5116.78	4052.81	4831.96	0.19997	0.1589	0.479437	BVV32_06925	NC_999999999.1	1379509	1381500	-	1992	protein_coding	DNA topoisomerase IV subunit B&&sp|Q2FYS5|PARE_STAA8 DNA topoisomerase 4 subunit B OS=Staphylococcus aureus (strain NCTC 8325 / PS 47) OX=93061 GN=parE PE=3 SV=1 && PF01751:Toprim domain|PF00986:DNA gyrase B subunit, carboxyl terminus|PF00204:DNA gyrase B|PF02518:Histidine kinase-, DNA gyrase B-, and HSP90-like ATPase	DNA_gyraseB	6205	3335	5965	4926	5503	4578	417.322	350.277	415.189	378.668	297.702	357.297
BVV32_06960	8679.32	7173.06	8516.03	7702.17	6561.23	7140.27	0.187557	0.159905	0.481949	BVV32_06960	NC_999999999.1	1387436	1389082	-	1647	protein_coding	glycine/betaine ABC transporter&&sp|P54417|OPUD_BACSU Glycine betaine transporter OpuD OS=Bacillus subtilis (strain 168) OX=224308 GN=opuD PE=1 SV=1 && PF02028:BCCT, betaine/carnitine/choline family transporter	-	9552	4992	8997	7415	8909	6765	776.997	634.141	757.407	689.401	582.917	638.583
BVV32_04430	1438.38	962.73	1216.3	1098.97	943.421	1021.7	0.24197	0.16031	0.482652	BVV32_04430	NC_999999999.1	927170	928207	-	1038	protein_coding	SCP-like extracellular protein&&-- && PF00188:Cysteine-rich secretory protein family|PF14504:CAP-associated N-terminal	SCP	1583	670	1285	1058	1281	968	204.316	135.046	171.645	156.078	132.991	144.984
BVV32_06120	974.061	850.651	1075.27	798.782	824.849	893.986	0.206083	0.160484	0.482656	BVV32_06120	NC_999999999.1	1223089	1223472	+	384	protein_coding	hypothetical protein&&-- && PF09148:Domain of unknown function (DUF1934)	-	1072	592	1136	769	1120	847	374.009	322.549	410.178	306.654	314.31	342.922
BVV32_06235	5225.58	5997.67	4831.14	6482.71	5536.06	6304.34	-0.190927	0.161946	0.485496	BVV32_06235	NC_999999999.1	1242428	1244470	+	2043	protein_coding	sodium:proton antiporter&&sp|A7Z8R4|NHAK_BACVZ Sodium, potassium, lithium and rubidium/H(+) antiporter OS=Bacillus velezensis (strain DSM 23117 / BGSC 10A6 / FZB42) OX=326423 GN=nhaK PE=3 SV=1 && PF00999:Sodium/hydrogen exchanger family	Na_H_Exchanger	5751	4174	5104	6241	7517	5973	377.132	427.453	346.392	467.778	396.504	454.535
Novel00082	39.0715	86.2147	58.6855	35.3168	47.1342	43.2744	0.528668	0.16199	0.485496	-	NC_999999999.1	1039319	1039957	-	639	-	PF02355:Protein export membrane protein	-	43	60	62	34	64	41	9.01542	19.6451	13.4529	8.14765	10.7932	9.9753
BVV32_05810	149.925	149.439	190.255	141.267	117.836	137.211	0.311502	0.162055	0.485496	BVV32_05810	NC_999999999.1	1170322	1170570	+	249	protein_coding	hypothetical protein&&-- && -	-	165	104	201	136	160	130	88.7775	87.3854	111.924	83.6361	69.2456	81.1684
BVV32_03025	2810.42	2823.53	2751.59	2397.39	2716.11	2335.76	0.170197	0.162121	0.485496	BVV32_03025	NC_999999999.1	643598	644779	-	1182	protein_coding	acetyl-CoA acyltransferase&&sp|Q2FJQ9|THLA_STAA3 Probable acetyl-CoA acyltransferase OS=Staphylococcus aureus (strain USA300) OX=367830 GN=SAUSA300_0355 PE=3 SV=1 && PF02803:Thiolase, C-terminal domain|PF00108:Thiolase, N-terminal domain	Thiolase_N	3093	1965	2907	2308	3688	2213	350.575	347.816	340.999	299.001	336.236	291.076
BVV32_02460	99.0416	100.584	113.585	112.183	120.045	169.931	-0.356289	0.162321	0.485576	BVV32_02460	NC_999999999.1	502966	503343	-	378	protein_coding	recombinase&&sp|Q5HJZ6|PRE3_STAAC Plasmid recombination enzyme type 3 OS=Staphylococcus aureus (strain COL) OX=93062 GN=pre PE=3 SV=1 && PF01076:Plasmid recombination enzyme	-	109	70	120	108	163	161	38.6325	38.7446	44.0164	43.7508	46.4694	66.2181
BVV32_00960	1161.24	1086.3	1173.71	931.74	1142.27	887.653	0.207234	0.162812	0.486526	BVV32_00960	NC_999999999.1	189200	190060	+	861	protein_coding	2-dehydropantoate 2-reductase&&sp|Q9HRF0|PANE_HALSA 2-dehydropantoate 2-reductase OS=Halobacterium salinarum (strain ATCC 700922 / JCM 11081 / NRC-1) OX=64091 GN=VNG_0730C PE=3 SV=1 && PF02558:Ketopantoate reductase PanE/ApbA|PF08546:Ketopantoate reductase PanE/ApbA C terminal	-	1278	756	1240	897	1551	841	198.859	183.706	199.684	159.53	194.124	151.857
BVV32_11135	2967.61	2816.35	2883.16	3911.85	2632.89	3612.88	-0.228319	0.163249	0.486943	BVV32_11135	NC_999999999.1	2143492	2144751	+	1260	protein_coding	molybdopterin molybdenumtransferase&&sp|Q6GEG1|MOEA_STAAR Molybdopterin molybdenumtransferase OS=Staphylococcus aureus (strain MRSA252) OX=282458 GN=moeA PE=3 SV=1 && PF00994:Probable molybdopterin binding domain|PF03454:MoeA C-terminal region (domain IV)|PF03453:MoeA N-terminal region (domain I and II)	-	3266	1960	3046	3766	3575	3423	347.268	325.454	335.185	457.682	305.757	422.357
BVV32_01190	208.987	346.296	200.667	324.083	243.036	404.246	-0.36643	0.163299	0.486943	BVV32_01190	NC_999999999.1	234337	235347	-	1011	protein_coding	ornithine carbamoyltransferase&&sp|Q5HCR3|OTCC_STAAC Ornithine carbamoyltransferase, catabolic OS=Staphylococcus aureus (strain COL) OX=93062 GN=arcB PE=3 SV=1 && PF02729:Aspartate/ornithine carbamoyltransferase, carbamoyl-P binding domain|PF00185:Aspartate/ornithine carbamoyltransferase, Asp/Orn binding domain	-	230	241	212	312	330	383	30.4786	49.8736	29.0743	47.2561	35.175	58.8966
BVV32_06105	1304.81	1751.59	1288.24	1222.58	1293.98	1205.35	0.220962	0.163703	0.487628	BVV32_06105	NC_999999999.1	1220751	1221272	+	522	protein_coding	hypothetical protein&&sp|P70996|YWHD_BACSU Uncharacterized protein YwhD OS=Bacillus subtilis (strain 168) OX=224308 GN=ywhD PE=4 SV=1 && PF08741:YwhD family	-	1436	1219	1361	1177	1757	1142	368.555	488.583	361.504	345.271	362.721	340.125
BVV32_00080	813.232	678.222	796.987	772.814	1140.06	819.047	-0.255811	0.164274	0.48842	BVV32_00080	NC_999999999.1	13292	14434	+	1143	protein_coding	glycerate kinase&&sp|Q9Z9P2|GLXK_BACHD Glycerate kinase OS=Bacillus halodurans (strain ATCC BAA-125 / DSM 18197 / FERM 7344 / JCM 9153 / C-125) OX=272558 GN=glxK PE=3 SV=2 && PF02595:Glycerate kinase family	-	895	472	842	744	1548	776	104.905	86.3974	102.139	99.6737	145.947	105.55
BVV32_12020	2722.28	3123.84	2509.28	3685.41	2671.92	3396.51	-0.223383	0.164395	0.48842	BVV32_12020	NC_999999999.1	2295079	2296113	-	1035	protein_coding	sensor histidine kinase&&sp|A6U4C1|NREB_STAA2 Oxygen sensor histidine kinase NreB OS=Staphylococcus aureus (strain JH1) OX=359787 GN=nreB PE=3 SV=1 && PF07730:Histidine kinase|PF02518:Histidine kinase-, DNA gyrase B-, and HSP90-like ATPase	HisKA_3	2996	2174	2651	3548	3628	3218	387.811	439.465	355.136	524.925	377.745	483.38
BVV32_04215	25.4419	18.6798	22.717	30.1231	30.1954	42.2189	-0.601044	0.164491	0.48842	BVV32_04215	NC_999999999.1	889782	890279	-	498	protein_coding	fibrinogen-binding protein&&sp|P68799|FIB_STAAM Fibrinogen-binding protein OS=Staphylococcus aureus (strain Mu50 / ATCC 700699) OX=158878 GN=fib PE=1 SV=1 && PF12199:Extracellular fibrinogen binding protein C terminal	-	28	13	24	29	41	40	7.53264	5.46159	6.68201	8.91708	8.87209	12.4874
BVV32_10955	555.178	639.425	528.17	757.233	547.935	737.776	-0.24605	0.164747	0.488571	BVV32_10955	NC_999999999.1	2115650	2116378	+	729	protein_coding	trehalose operon repressor&&sp|P39796|TRER_BACSU HTH-type transcriptional regulator TreR OS=Bacillus subtilis (strain 168) OX=224308 GN=treR PE=1 SV=2 && PF07702:UTRA domain|PF00392:Bacterial regulatory proteins, gntR family	UTRA	611	445	558	729	744	699	112.288	127.714	106.128	153.128	109.981	149.071
BVV32_00515	480.67	376.471	519.651	325.122	470.606	331.419	0.288389	0.16489	0.488571	BVV32_00515	NC_999999999.1	107305	108210	+	906	protein_coding	hypothetical protein&&-- && -	-	529	262	549	313	639	314	78.2251	60.5031	84.0174	52.9018	76.0053	53.8821
BVV32_07930	3898.97	3539.11	3625.25	3347.82	3239.74	3342.68	0.1563	0.165496	0.4895	BVV32_07930	NC_999999999.1	1572505	1573635	+	1131	protein_coding	HAD family hydrolase&&-- && PF13242:HAD-hyrolase-like	-	4291	2463	3830	3223	4399	3167	508.293	455.624	469.528	436.367	419.144	435.34
BVV32_10080	1051.3	849.214	1028.89	842.409	813.065	897.152	0.201295	0.165702	0.4895	BVV32_10080	NC_999999999.1	1948772	1949899	+	1128	protein_coding	epoxyqueuosine reductase&&sp|Q2FX88|QUEG_STAA8 Epoxyqueuosine reductase OS=Staphylococcus aureus (strain NCTC 8325 / PS 47) OX=93061 GN=queG PE=3 SV=1 && PF13646:HEAT repeats|PF13484:4Fe-4S double cluster binding domain|PF08331:Domain of unknown function (DUF1730)	-	1157	591	1087	811	1104	850	137.418	109.618	133.612	110.095	105.471	117.153
BVV32_13615	2357.92	2333.54	2160.95	2665.38	2420.78	2594.35	-0.16447	0.165811	0.4895	BVV32_13615	NC_999999999.1	2591540	2592766	+	1227	protein_coding	peptidase T&&sp|Q2FIP8|PEPT_STAA3 Peptidase T OS=Staphylococcus aureus (strain USA300) OX=367830 GN=pepT PE=3 SV=1 && PF01546:Peptidase family M20/M25/M40|PF07687:Peptidase dimerisation domain	Peptidase_M20	2595	1624	2283	2566	3287	2458	283.342	276.915	257.98	320.233	288.687	311.444
BVV32_13200	209.896	245.712	271.657	164.119	570.766	278.645	-0.482573	0.166067	0.4895	BVV32_13200	NC_999999999.1	2507945	2508223	+	279	protein_coding	hypothetical protein&&sp|C0H423|YOZV_BACSU Uncharacterized membrane protein YozV OS=Bacillus subtilis (strain 168) OX=224308 GN=yozV PE=4 SV=1 && PF05154:TM2 domain	TM2	231	171	287	158	775	264	110.924	128.232	142.627	86.7175	299.343	147.11
BVV32_08050	273.5	264.392	287.748	362.516	299.744	313.475	-0.237823	0.166077	0.4895	BVV32_08050	NC_999999999.1	1594312	1594518	+	207	protein_coding	hypothetical protein&&-- && -	-	301	184	304	349	407	297	194.812	185.974	203.624	258.172	211.883	223.064
BVV32_06875	94.4985	57.4764	144.821	64.4012	522.159	125.601	-1.26236	0.166628	0.490608	BVV32_06875	NC_999999999.1	1367595	1367780	+	186	protein_coding	tautomerase&&sp|P99132|Y1195_STAAN Probable tautomerase SA1195.1 OS=Staphylococcus aureus (strain N315) OX=158879 GN=SA1195.1 PE=1 SV=2 && PF01361:Tautomerase enzyme	-	104	40	153	62	709	119	74.9098	44.9937	114.052	51.0426	410.776	99.4665
BVV32_13590	409.796	341.985	407.959	285.65	392.54	283.922	0.268308	0.166894	0.490876	BVV32_13590	NC_999999999.1	2586801	2587442	+	642	protein_coding	YigZ family protein&&sp|P32437|YVYE_BACSU IMPACT family member YvyE OS=Bacillus subtilis (strain 168) OX=224308 GN=yvyE PE=3 SV=2 && PF09186:Domain of unknown function (DUF1949)|PF01205:Uncharacterized protein family UPF0029	-	451	238	431	275	533	269	94.1153	77.5616	93.0823	65.5921	89.4671	65.1419
BVV32_04340	9.08639	5.74764	5.67924	9.34856	22.8306	9.49926	-1.02867	0.166986	1	BVV32_04340	NC_999999999.1	913311	913634	-	324	protein_coding	monooxygenase IsdI&&sp|Q2FHU5|HDOX1_STAA3 Heme oxygenase (staphylobilin-producing) 1 OS=Staphylococcus aureus (strain USA300) OX=367830 GN=isdG PE=3 SV=1 && PF03992:Antibiotic biosynthesis monooxygenase	ABM	10	4	6	9	31	9	4.13498	2.58297	2.56762	4.25355	10.3107	4.31857
BVV32_11980	155.377	139.38	152.393	120.493	117.836	127.712	0.293345	0.167081	0.490902	BVV32_11980	NC_999999999.1	2288134	2288556	+	423	protein_coding	general stress protein&&-- && PF01243:Pyridoxamine 5'-phosphate oxidase	Pyridox_oxidase	171	97	161	116	160	121	54.1595	47.9773	52.7728	41.9925	40.7616	44.4721
BVV32_08315	42.706	27.3013	53.9528	39.4717	109.734	43.2744	-0.634248	0.167254	0.490902	BVV32_08315	NC_999999999.1	1652250	1652516	+	267	protein_coding	cytosolic protein&&-- && PF11256:Protein of unknown function (DUF3055)	-	47	19	57	38	149	41	23.5833	14.8884	29.5998	21.7935	60.1376	23.8735
BVV32_09950	1.81728	2.87382	0.946541	0	0	0	3.43808	0.167305	1	BVV32_09950	NC_999999999.1	1931587	1931715	-	129	protein_coding	hypothetical protein&&-- && -	-	2	2	1	0	0	0	2.07711	3.24373	1.07482	0	0	0
BVV32_02275	61.7875	25.8644	67.2044	22.852	44.1883	34.8306	0.611467	0.168871	0.494462	BVV32_02275	NC_999999999.1	470722	470982	+	261	protein_coding	cytoplasmic protein&&sp|P54431|YRKD_BACSU Uncharacterized protein YrkD OS=Bacillus subtilis (strain 168) OX=224308 GN=yrkD PE=4 SV=1 && PF02583:Metal-sensitive transcriptional repressor	-	68	18	71	22	60	33	34.9049	14.429	37.7175	12.9073	24.7732	19.657
BVV32_03600	9.99503	20.1168	15.1447	34.278	21.3577	18.9985	-0.741871	0.168978	0.494462	BVV32_03600	NC_999999999.1	755451	755597	-	147	protein_coding	hypothetical protein&&-- && -	-	11	14	16	33	29	18	10.0252	19.9258	15.0913	34.3756	21.2595	19.037
BVV32_03690	8.17775	30.1751	34.0755	33.2393	29.4589	58.051	-0.745165	0.168996	0.494462	BVV32_03690	NC_999999999.1	774665	775876	+	1212	protein_coding	glutaryl-CoA dehydrogenase&&sp|Q96329|ACOX4_ARATH Acyl-coenzyme A oxidase 4, peroxisomal OS=Arabidopsis thaliana OX=3702 GN=ACX4 PE=1 SV=1 && PF00441:Acyl-CoA dehydrogenase, C-terminal domain|PF02770:Acyl-CoA dehydrogenase, middle domain|PF02771:Acyl-CoA dehydrogenase, N-terminal domain	-	9	21	36	32	40	55	0.994852	3.62511	4.11837	4.04298	3.55655	7.0551
Novel00095	38.1628	104.894	73.8302	51.9364	46.3977	50.6627	0.528399	0.169388	0.494958	-	NC_999999999.1	1144151	1145195	-	1045	-	PF13742:OB-fold nucleic acid binding domain|PF01029:NusB family	-	42	73	78	50	63	48	5.38458	14.6154	10.3491	7.32669	6.49674	7.14115
BVV32_02265	206.261	214.1	205.399	191.126	131.829	187.874	0.297823	0.169518	0.494958	BVV32_02265	NC_999999999.1	468153	469487	-	1335	protein_coding	MBL fold metallo-hydrolase&&sp|Q9C8L4|ETHE1_ARATH Persulfide dioxygenase ETHE1 homolog, mitochondrial OS=Arabidopsis thaliana OX=3702 GN=GLY3 PE=1 SV=3 && PF00753:Metallo-beta-lactamase superfamily|PF00581:Rhodanese-like domain	Rhodanese	227	149	217	184	179	178	22.7805	23.3512	22.5374	21.1053	14.4492	20.7292
BVV32_09855	741.449	451.19	819.704	474.699	585.495	574.177	0.302921	0.169902	0.495561	BVV32_09855	NC_999999999.1	1915470	1915796	-	327	protein_coding	hypothetical protein&&sp|P67149|Y2130_STAAN UPF0060 membrane protein SA2130 OS=Staphylococcus aureus (strain N315) OX=158879 GN=SA2130 PE=3 SV=1 && PF02694:Uncharacterised BCR, YnfA/UPF0060 family	-	816	314	866	457	795	544	334.319	200.903	367.194	214.004	261.994	258.639
BVV32_00670	77.2343	58.9133	96.5471	35.3168	78.8025	49.6072	0.502331	0.171031	0.498336	BVV32_00670	NC_999999999.1	133013	133444	+	432	protein_coding	CHAP domain-containing protein&&sp|Q4L3C1|SLE1_STAHJ N-acetylmuramoyl-L-alanine amidase sle1 OS=Staphylococcus haemolyticus (strain JCSC1435) OX=279808 GN=sle1 PE=3 SV=1 && PF05257:CHAP domain	-	85	41	102	34	107	47	26.3605	19.8566	32.7372	12.0517	26.6914	16.9144
BVV32_07365	3228.39	3181.32	3036.5	2924.02	2391.32	2998.6	0.184724	0.171253	0.498465	BVV32_07365	NC_999999999.1	1455008	1457626	-	2619	protein_coding	DNA mismatch repair protein MutS&&sp|A7X1T6|MUTS_STAA1 DNA mismatch repair protein MutS OS=Staphylococcus aureus (strain Mu3 / ATCC 700698) OX=418127 GN=mutS PE=3 SV=1 && PF05190:MutS family domain IV|PF01624:MutS domain I|PF05188:MutS domain II|PF00488:MutS domain V|PF05192:MutS domain III	-	3553	2214	3208	2815	3247	2841	181.752	176.867	169.834	164.588	133.604	168.647
BVV32_10305	222.617	198.294	203.506	254.489	242.299	243.814	-0.243247	0.171724	0.498623	BVV32_10305	NC_999999999.1	1981373	1982710	-	1338	protein_coding	hypothetical protein&&-- && PF10544:T5orf172 domain|PF13250:Domain of unknown function (DUF4041)	-	245	138	215	245	329	231	24.5317	21.5788	22.2796	28.0391	26.4979	26.841
BVV32_02560	1669.17	1889.54	1448.21	1893.6	2129.14	1748.92	-0.2067	0.171857	0.498623	BVV32_02560	NC_999999999.1	522915	523637	+	723	protein_coding	4-hydroxy-tetrahydrodipicolinate reductase&&sp|A7X273|DAPB_STAA1 4-hydroxy-tetrahydrodipicolinate reductase OS=Staphylococcus aureus (strain Mu3 / ATCC 700698) OX=418127 GN=dapB PE=3 SV=1 && PF05173:Dihydrodipicolinate reductase, C-terminus|PF01113:Dihydrodipicolinate reductase, N-terminus	DapB_N	1837	1315	1530	1823	2891	1657	340.4	380.533	293.412	386.102	430.905	356.309
BVV32_11200	2455.14	2174.05	2355.94	2049.41	2098.95	2101.45	0.161132	0.171927	0.498623	BVV32_11200	NC_999999999.1	2151809	2153074	+	1266	protein_coding	lipid II:glycine glycyltransferase&&sp|Q6G760|FEMX_STAAS Lipid II:glycine glycyltransferase OS=Staphylococcus aureus (strain MSSA476) OX=282459 GN=femX PE=3 SV=1 && PF02388:FemAB family	-	2702	1513	2489	1973	2850	1991	285.937	250.04	272.594	238.642	242.595	244.501
BVV32_12090	366.182	512.977	322.77	487.164	508.166	448.576	-0.271084	0.172019	0.498623	BVV32_12090	NC_999999999.1	2310845	2312398	-	1554	protein_coding	zinc ABC transporter substrate-binding protein&&sp|O05703|ADCA_STRPN Zinc-binding lipoprotein AdcA OS=Streptococcus pneumoniae serotype 4 (strain ATCC BAA-334 / TIGR4) OX=170187 GN=adcA PE=3 SV=4 && PF01297:Zinc-uptake complex component A periplasmic|PF09223:ZinT (YodA) periplasmic lipocalin-like zinc-recruitment	-	403	357	341	469	690	425	34.7434	48.0642	30.4248	46.2142	47.8486	42.5188
BVV32_03965	779.612	898.069	760.072	690.755	793.18	607.952	0.217394	0.172782	0.500319	BVV32_03965	NC_999999999.1	841895	842539	-	645	protein_coding	4'-phosphopantetheinyl transferase&&sp|P55810|PSF1_BACPU 4'-phosphopantetheinyl transferase psf-1 OS=Bacillus pumilus OX=1408 GN=psf-1 PE=3 SV=1 && PF01648:4'-phosphopantetheinyl transferase superfamily	ACPS	858	625	803	665	1077	576	178.216	202.733	172.616	157.876	179.94	138.837
BVV32_11840	7.26911	1.43691	6.62578	10.3873	18.4118	6.33284	-1.15942	0.173648	1	BVV32_11840	NC_999999999.1	2266332	2267087	+	756	protein_coding	amidase&&sp|Q2FX77|LYTO_STAA8 Probable autolysin LytO OS=Staphylococcus aureus (strain NCTC 8325 / PS 47) OX=93061 GN=lytO PE=1 SV=1 && PF05257:CHAP domain	-	8	1	7	10	25	6	1.41771	0.276747	1.28381	2.0255	3.56361	1.23388
Novel00117	229.886	229.906	330.343	274.224	424.944	288.144	-0.322237	0.174199	0.503447	-	NC_999999999.1	1401900	1403613	+	1714	-	PF00199:Catalase|PF06628:Catalase-related immune-responsive	Catalase	253	160	349	264	577	273	19.7755	19.5305	28.2319	23.5856	36.2774	24.7625
BVV32_03020	2227.98	2317.74	2145.81	2707.97	2414.89	2382.2	-0.165734	0.174222	0.503447	BVV32_03020	NC_999999999.1	642763	643515	+	753	protein_coding	metal-dependent hydrolase&&-- && PF04199:Putative cyclase	-	2452	1613	2267	2607	3279	2257	436.259	448.171	417.428	530.152	469.265	465.993
BVV32_11395	12999	15633.6	13171.1	12582.1	12626.1	11962.7	0.169242	0.174561	0.503542	BVV32_11395	NC_999999999.1	2201977	2202669	-	693	protein_coding	50S ribosomal protein L1&&sp|A7WYW1|RL1_STAA1 50S ribosomal protein L1 OS=Staphylococcus aureus (strain Mu3 / ATCC 700698) OX=418127 GN=rplA PE=3 SV=1 && PF00687:Ribosomal protein L1p/L10e family	-	14306	10880	13915	12113	17144	11334	2765.69	3284.74	2784.04	2676.53	2665.94	2542.69
BVV32_02450	236.246	273.013	215.811	286.689	239.353	356.75	-0.284636	0.174774	0.503542	BVV32_02450	NC_999999999.1	502133	502633	-	501	protein_coding	recombinase&&sp|Q5HJZ6|PRE3_STAAC Plasmid recombination enzyme type 3 OS=Staphylococcus aureus (strain COL) OX=93062 GN=pre PE=3 SV=1 && -	-	260	190	228	276	325	338	69.5271	79.3452	63.0989	84.3578	69.9064	104.887
BVV32_13530	2351.56	2458.55	2359.73	3102.68	2380.28	2688.29	-0.188342	0.174794	0.503542	BVV32_13530	NC_999999999.1	2574116	2576101	-	1986	protein_coding	excinuclease ABC subunit B&&sp|Q6GB72|UVRB_STAAS UvrABC system protein B OS=Staphylococcus aureus (strain MSSA476) OX=282459 GN=uvrB PE=3 SV=1 && PF12344:Ultra-violet resistance protein B|PF04851:Type III restriction enzyme, res subunit|PF02151:UvrB/uvrC motif|PF17757:UvrB interaction domain|PF00271:Helicase conserved C-terminal domain	Helicase_C	2588	1711	2493	2987	3232	2547	174.584	180.25	174.048	230.309	175.373	199.385
BVV32_06660	639.682	1261.61	586.855	716.723	623.792	606.897	0.350504	0.175771	0.505838	BVV32_06660	NC_999999999.1	1325026	1325445	-	420	protein_coding	6-carboxytetrahydropterin synthase QueD&&sp|O31676|QUED_BACSU 6-carboxy-5,6,7,8-tetrahydropterin synthase OS=Bacillus subtilis (strain 168) OX=224308 GN=queD PE=1 SV=2 && PF01242:6-pyruvoyl tetrahydropterin synthase	-	704	878	620	690	847	575	224.565	437.371	204.676	251.567	217.323	212.844
BVV32_07535	18.1728	28.7382	26.5031	38.433	27.2495	44.3299	-0.587396	0.176336	0.506944	BVV32_07535	NC_999999999.1	1487203	1487760	+	558	protein_coding	hypothetical protein&&-- && PF06114:IrrE N-terminal-like domain	DUF955	20	20	28	37	37	42	4.80191	7.49895	6.95743	10.1536	7.1456	11.7019
BVV32_06410	3035.76	2896.81	3010.95	2644.6	2790.49	2620.74	0.150823	0.177071	0.508192	BVV32_06410	NC_999999999.1	1278984	1279991	+	1008	protein_coding	anion permease&&sp|O34436|PIT_BACSU Probable low-affinity inorganic phosphate transporter OS=Bacillus subtilis (strain 168) OX=224308 GN=pit PE=3 SV=2 && PF01384:Phosphate transporter family	-	3341	2016	3181	2546	3789	2483	444.053	418.441	437.55	386.769	405.075	382.965
BVV32_12840	536.097	484.239	539.528	685.561	513.321	625.895	-0.222741	0.177133	0.508192	BVV32_12840	NC_999999999.1	2440572	2441411	-	840	protein_coding	rRNA (cytidine-2'-O-)-methyltransferase&&sp|Q9KGL2|RSMI_BACHD Ribosomal RNA small subunit methyltransferase I OS=Bacillus halodurans (strain ATCC BAA-125 / DSM 18197 / FERM 7344 / JCM 9153 / C-125) OX=272558 GN=rsmI PE=3 SV=1 && PF00590:Tetrapyrrole (Corrin/Porphyrin) Methylases	-	590	337	570	660	697	593	94.1004	83.9374	94.085	120.315	89.418	109.753
BVV32_00730	124.484	102.021	119.264	94.5243	102.37	77.0495	0.336654	0.178014	0.510197	BVV32_00730	NC_999999999.1	147448	148047	-	600	protein_coding	maltose acetyltransferase&&sp|Q9KWJ8|ATRF2_STAA1 Putative acetyltransferase OS=Staphylococcus aureus (strain Mu3 / ATCC 700698) OX=418127 GN=SAHV_2539 PE=3 SV=1 && PF00132:Bacterial transferase hexapeptide (six repeats)|PF12464:Maltose acetyltransferase	Hexapep	137	71	126	91	139	73	30.5906	24.7578	29.1168	23.2244	24.9652	18.9154
BVV32_04310	861.39	787.427	767.644	773.853	720.27	599.509	0.206873	0.178961	0.512351	BVV32_04310	NC_999999999.1	906905	907843	+	939	protein_coding	ribonuclease HIII&&sp|Q8NX59|RNH3_STAAW Ribonuclease HIII OS=Staphylococcus aureus (strain MW2) OX=196620 GN=rnhC PE=3 SV=1 && PF11858:Domain of unknown function (DUF3378)|PF01351:Ribonuclease HII	-	948	548	811	745	978	568	135.257	122.101	119.751	121.491	112.239	94.0428
BVV32_10240	26.3505	17.2429	30.2893	18.6971	56.7083	42.2189	-0.665965	0.179131	0.512351	BVV32_10240	NC_999999999.1	1976934	1977007	+	74	protein_coding	tRNA-Met&&-- && -	-	29	12	32	18	77	40	52.5031	33.9277	59.9575	37.2473	112.132	84.0371
BVV32_05415	1240.29	1560.49	1221.98	1667.16	1357.32	1628.59	-0.210974	0.179553	0.513035	BVV32_05415	NC_999999999.1	1097856	1098794	+	939	protein_coding	ribosomal protein L11 methyltransferase&&sp|Q2FGE5|PRMA_STAA3 Ribosomal protein L11 methyltransferase OS=Staphylococcus aureus (strain USA300) OX=367830 GN=prmA PE=3 SV=1 && PF06325:Ribosomal protein L11 methyltransferase (PrmA)	-	1365	1086	1291	1605	1843	1543	194.754	241.974	190.628	261.736	211.51	255.472
BVV32_12170	1759.13	2865.2	2409.89	1426.17	2344.19	1974.79	0.290831	0.18006	0.513686	BVV32_12170	NC_999999999.1	2320756	2320998	+	243	protein_coding	30S ribosomal protein S18&&sp|A7WY61|RS18_STAA1 30S ribosomal protein S18 OS=Staphylococcus aureus (strain Mu3 / ATCC 700698) OX=418127 GN=rpsR PE=3 SV=1 && PF01084:Ribosomal protein S18	-	1936	1994	2546	1373	3183	1871	1067.38	1716.82	1452.7	865.204	1411.57	1197.04
BVV32_04195	11.8123	58.9133	12.305	59.2075	14.7294	157.265	-1.48671	0.180158	0.513686	BVV32_04195	NC_999999999.1	888016	888234	+	219	protein_coding	hypothetical protein&&-- && -	-	13	41	13	57	20	149	7.95276	39.1692	8.23046	39.8552	9.84141	105.775
Novel00182	315.298	502.919	411.745	381.213	350.561	269.146	0.292428	0.180331	0.513686	-	NC_999999999.1	2330438	2332466	+	2029	-	PF00578:AhpC/TSA family|PF07992:Pyridine nucleotide-disulphide oxidoreductase|PF13192:Thioredoxin domain	Pyr_redox_2	347	350	435	367	476	255	22.9122	36.0903	29.7257	27.6973	25.2811	19.5389
BVV32_13765	683.297	650.921	681.509	737.497	823.376	727.221	-0.183215	0.180812	0.514535	BVV32_13765	NC_999999999.1	2628407	2629387	-	981	protein_coding	cation transporter&&sp|A7Z1S6|CZCD_BACVZ Cadmium, cobalt and zinc/H(+)-K(+) antiporter OS=Bacillus velezensis (strain DSM 23117 / BGSC 10A6 / FZB42) OX=326423 GN=czcD PE=3 SV=1 && PF01545:Cation efflux family	-	752	453	720	710	1118	689	102.699	96.6126	101.763	110.826	122.813	109.193
BVV32_01395	268.957	204.041	309.519	362.516	285.015	306.087	-0.277648	0.181295	0.515384	BVV32_01395	NC_999999999.1	287279	287911	-	633	protein_coding	bifunctional phosphoribosyl-AMP cyclohydrolase/phosphoribosyl-ATP pyrophosphatase&&sp|Q5HCM5|HIS2_STAAC Histidine biosynthesis bifunctional protein HisIE OS=Staphylococcus aureus (strain COL) OX=93062 GN=hisI PE=3 SV=1 && PF01502:Phosphoribosyl-AMP cyclohydrolase|PF01503:Phosphoribosyl-ATP pyrophosphohydrolase	-	296	142	327	349	387	290	62.6479	46.9342	71.6257	84.4259	65.8838	71.2258
BVV32_03950	174.459	152.313	153.34	142.306	122.991	130.879	0.282085	0.181984	0.51682	BVV32_03950	NC_999999999.1	838799	840040	+	1242	protein_coding	bifunctional ornithine acetyltransferase/N-acetylglutamate synthase&&sp|P63575|ARGJ_STAAM Arginine biosynthesis bifunctional protein ArgJ OS=Staphylococcus aureus (strain Mu50 / ATCC 700699) OX=158878 GN=argJ PE=3 SV=1 && PF01960:ArgJ family	-	192	106	162	137	167	124	20.7109	17.8562	18.085	16.8909	14.4899	15.5218
BVV32_14560	49.0665	28.7382	48.2736	30.1231	24.3036	33.7751	0.538464	0.182458	0.517524	BVV32_14560	NC_999999999.1	2767357	2767764	+	408	protein_coding	Hg(II)-responsive transcriptional regulator&&sp|P22874|MERR_STAAU Mercuric resistance operon regulatory protein OS=Staphylococcus aureus OX=1280 GN=merR PE=4 SV=1 && PF13411:MerR HTH family regulatory protein	-	54	20	51	29	33	32	17.7318	10.2559	17.3315	10.8841	8.71616	12.1936
BVV32_05350	1067.65	1350.7	951.273	1231.93	1313.13	1360.5	-0.215258	0.182601	0.517524	BVV32_05350	NC_999999999.1	1083611	1084327	+	717	protein_coding	SAM-dependent methyltransferase&&sp|C5D4V7|Y2453_GEOSW Putative methyltransferase GWCH70_2453 OS=Geobacillus sp. (strain WCH70) OX=471223 GN=GWCH70_2453 PE=3 SV=1 && PF13649:Methyltransferase domain	-	1175	940	1005	1186	1783	1289	219.552	274.292	194.344	253.291	267.981	279.497
BVV32_09440	66.3306	66.0979	105.066	79.9821	143.612	96.048	-0.429644	0.182822	0.517626	BVV32_09440	NC_999999999.1	1833650	1834066	+	417	protein_coding	MerR family transcriptional regulator&&sp|O06008|ADHR_BACSU HTH-type transcriptional regulator AdhR OS=Bacillus subtilis (strain 168) OX=224308 GN=adhR PE=1 SV=2 && PF13411:MerR HTH family regulatory protein	-	73	46	111	77	195	91	23.4534	23.0795	36.9073	28.2754	50.393	33.9272
BVV32_11075	3131.17	2807.72	3462.45	3145.27	4055.02	3569.61	-0.195908	0.184621	0.522191	BVV32_11075	NC_999999999.1	2132758	2133912	+	1155	protein_coding	acyl-CoA dehydrogenase&&sp|P96608|YDBM_BACSU Putative acyl-CoA dehydrogenase YdbM OS=Bacillus subtilis (strain 168) OX=224308 GN=ydbM PE=2 SV=1 && PF02771:Acyl-CoA dehydrogenase, N-terminal domain|PF08028:Acyl-CoA dehydrogenase, C-terminal domain|PF02770:Acyl-CoA dehydrogenase, middle domain	Acyl-CoA_dh_2	3446	1954	3658	3028	5506	3382	399.716	353.954	439.124	401.447	513.719	455.234
BVV32_07405	45.4319	58.9133	63.4182	35.3168	276.913	60.162	-1.15364	0.184876	0.522387	BVV32_07405	NC_999999999.1	1464616	1464831	+	216	protein_coding	hypothetical protein&&-- && -	-	50	41	67	34	376	57	31.0124	39.7132	43.0077	24.1035	187.588	41.0265
BVV32_09310	13333.4	16451.2	12611.7	12964.4	11684.9	12634	0.185261	0.185621	0.523962	BVV32_09310	NC_999999999.1	1814767	1815303	+	537	protein_coding	50S ribosomal protein L6&&sp|A7X5E1|RL6_STAA1 50S ribosomal protein L6 OS=Staphylococcus aureus (strain Mu3 / ATCC 700698) OX=418127 GN=rplF PE=3 SV=1 && PF00347:Ribosomal protein L6	-	14674	11449	13324	12481	15866	11970	3660.94	4460.65	3440.21	3559.01	3183.94	3465.48
BVV32_06185	4.54319	4.31073	5.67924	0	2.94589	1.05547	1.7817	0.186283	1	BVV32_06185	NC_999999999.1	1235071	1235295	-	225	protein_coding	hypothetical protein&&-- && PF11148:Protein of unknown function (DUF2922)	-	5	3	6	0	4	1	2.97719	2.78961	3.69738	0	1.91579	0.690972
BVV32_06255	862.298	806.107	880.283	795.666	1539.23	826.435	-0.312046	0.187086	0.527198	BVV32_06255	NC_999999999.1	1248250	1248894	+	645	protein_coding	DtxR family transcriptional regulator&&-- && PF04023:FeoA domain|PF02742:Iron dependent repressor, metal binding and dimerisation domain|PF01325:Iron dependent repressor, N-terminal DNA binding domain	Fe_dep_repr_C	949	561	930	766	2090	783	197.117	181.973	199.916	181.854	349.187	188.732
BVV32_03175	249.876	206.915	240.421	296.038	252.61	278.645	-0.240233	0.187143	0.527198	BVV32_03175	NC_999999999.1	671398	672198	-	801	protein_coding	hypothetical protein&&sp|Q6GCE6|ADPRH_STAAS Protein-ADP-ribose hydrolase OS=Staphylococcus aureus (strain MSSA476) OX=282459 GN=SAS0302 PE=3 SV=1 && PF01661:Macro domain	A1pp	275	144	254	285	343	264	45.9959	37.6127	43.9669	54.4837	46.1459	51.2406
BVV32_14735	32.711	17.2429	35.022	56.0913	22.8306	54.8846	-0.625551	0.187505	0.527537	BVV32_14735	NC_999999999.1	2795128	2795445	+	318	protein_coding	excisionase&&-- && PF12728:Helix-turn-helix domain	-	36	12	37	54	31	52	15.1668	7.89512	16.1324	26.0028	10.5052	25.4226
BVV32_11490	4891.2	4802.16	4497.01	4947.46	6243.07	4920.62	-0.183516	0.18764	0.527537	BVV32_11490	NC_999999999.1	2218944	2220158	+	1215	protein_coding	nucleoside permease&&sp|P39141|NUPC_BACSU Nucleoside permease NupC OS=Bacillus subtilis (strain 168) OX=224308 GN=nupC PE=2 SV=4 && PF01773:Na+ dependent nucleoside transporter N-terminus|PF07662:Na+ dependent nucleoside transporter C-terminus	-	5383	3342	4751	4763	8477	4662	593.563	575.486	542.168	600.286	751.861	596.539
Novel00177	6.36047	18.6798	20.8239	5.19364	8.83766	9.49926	0.945511	0.188276	1	-	NC_999999999.1	2271814	2272202	+	389	-	PF02652:L-lactate permease	-	7	13	22	5	12	9	2.41083	6.99195	7.84148	1.96822	3.32432	3.59696
[truncated: 2,140 more rows]
